# Supplementary material for: Einkorn genomics sheds light on history of the oldest domesticated wheat
Source: Nature. 2023 Aug 2;620(7975):830–8. doi: 10.1038/s41586-023-06389-7 (PMC10447253; doi:10.1038/s41586-023-06389-7)
Supplement: Supplementary file 4 — Supplementary Tables 2–4, 7–13 16 and 17. [file 41586_2023_6389_MOESM4_ESM.xlsx]

## Sheet: Supplementary Table 2
Supplementary Table 2. Genetic linkage map constructed using variants called on validated TA299 assembly.
Marker	Genetic Position (cM)
chr1A_TA299_1	0
chr1A_TA299_2	0.445
chr1A_TA299_5	0.762
chr1A_TA299_7	0.839
chr1A_TA299_6	0.86
chr1A_TA299_8	0.971
chr1A_TA299_9	1.064
chr1A_TA299_10	2.338
chr1A_TA299_11	2.718
chr1A_TA299_12	3.934
chr1A_TA299_13	6.302
chr1A_TA299_14	8.885
chr1A_TA299_16	11.922
chr1A_TA299_17	14.382
chr1A_TA299_27	32.221
chr1A_TA299_30	35.582
chr1A_TA299_33	38.323
chr1A_TA299_41	40.51
chr1A_TA299_44	41.307
chr1A_TA299_50	42.804
chr1A_TA299_53	42.952
chr1A_TA299_55	43.029
chr1A_TA299_56	43.055
chr1A_TA299_59	43.582
chr1A_TA299_61	44.484
chr1A_TA299_62	44.994
chr1A_TA299_63	45.563
chr1A_TA299_64	45.86
chr1A_TA299_66	46
chr1A_TA299_68	46.379
chr1A_TA299_70	46.39
chr1A_TA299_69	46.432
chr1A_TA299_71	46.565
chr1A_TA299_73	46.68
chr1A_TA299_79	46.686
chr1A_TA299_74	46.687
chr1A_TA299_72	46.692
chr1A_TA299_78	46.707
chr1A_TA299_84	46.89
chr1A_TA299_85	46.899
chr1A_TA299_81	46.907
chr1A_TA299_89	47.014
chr1A_TA299_111	47.029
chr1A_TA299_119	47.032
chr1A_TA299_120	47.033
chr1A_TA299_105	47.039
chr1A_TA299_90	47.04
chr1A_TA299_93	47.04
chr1A_TA299_109	47.04
chr1A_TA299_91	47.042
chr1A_TA299_92	47.042
chr1A_TA299_106	47.042
chr1A_TA299_117	47.042
chr1A_TA299_128	47.088
chr1A_TA299_223	47.1
chr1A_TA299_140	47.109
chr1A_TA299_145	47.109
chr1A_TA299_184	47.109
chr1A_TA299_162	47.11
chr1A_TA299_287	47.11
chr1A_TA299_131	47.111
chr1A_TA299_166	47.111
chr1A_TA299_281	47.111
chr1A_TA299_291	47.111
chr1A_TA299_151	47.112
chr1A_TA299_205	47.112
chr1A_TA299_270	47.112
chr1A_TA299_143	47.113
chr1A_TA299_147	47.113
chr1A_TA299_168	47.113
chr1A_TA299_310	47.113
chr1A_TA299_294	47.115
chr1A_TA299_231	47.116
chr1A_TA299_284	47.117
chr1A_TA299_324	47.117
chr1A_TA299_244	47.122
chr1A_TA299_225	47.126
chr1A_TA299_228	47.138
chr1A_TA299_237	47.138
chr1A_TA299_325	47.21
chr1A_TA299_326	47.255
chr1A_TA299_227	47.271
chr1A_TA299_328	47.399
chr1A_TA299_327	47.401
chr1A_TA299_329	47.401
chr1A_TA299_330	47.401
chr1A_TA299_331	47.404
chr1A_TA299_348	47.422
chr1A_TA299_349	47.472
chr1A_TA299_361	47.54
chr1A_TA299_356	47.547
chr1A_TA299_366	47.555
chr1A_TA299_352	47.557
chr1A_TA299_373	47.679
chr1A_TA299_368	47.681
chr1A_TA299_379	47.681
chr1A_TA299_378	47.682
chr1A_TA299_376	47.683
chr1A_TA299_370	47.694
chr1A_TA299_374	47.694
chr1A_TA299_369	47.695
chr1A_TA299_377	47.697
chr1A_TA299_382	47.739
chr1A_TA299_384	47.741
chr1A_TA299_387	47.744
chr1A_TA299_390	47.777
chr1A_TA299_396	47.785
chr1A_TA299_398	48.131
chr1A_TA299_402	48.195
chr1A_TA299_408	48.324
chr1A_TA299_410	48.635
chr1A_TA299_412	48.656
chr1A_TA299_229	49.215
chr1A_TA299_438	50.756
chr1A_TA299_544	59.062
chr1A_TA299_574	69.219
chr1A_TA299_610	91.4
chr1A_TA299_614	93.844
chr1A_TA299_620	96.842
chr1A_TA299_621	98.464
chr1A_TA299_622	98.883
chr1A_TA299_623	100.132
chr1A_TA299_624	100.885
chr1A_TA299_625	102.115
chr1A_TA299_626	103.089
chr1A_TA299_627	103.621
chr1A_TA299_628	105.455
chr1A_TA299_629	106.615
chr1A_TA299_630	107.021
chr1A_TA299_631	108.163
chr1A_TA299_632	108.726
chr1A_TA299_633	109.026
chr1A_TA299_634	110.128
chr1A_TA299_635	110.987
chr1A_TA299_636	111.55
chr1A_TA299_637	112.056
chr1A_TA299_638	112.908
chr1A_TA299_639	113.43
chr1A_TA299_640	113.637
chr1A_TA299_641	113.724
chr1A_TA299_642	114.236
chr1A_TA299_643	114.327
chr2A_TA299_1	0
chr2A_TA299_2	0.527
chr2A_TA299_3	1.077
chr2A_TA299_4	1.883
chr2A_TA299_5	3.103
chr2A_TA299_6	4.327
chr2A_TA299_7	6.2
chr2A_TA299_8	7.644
chr2A_TA299_9	7.82
chr2A_TA299_10	8.319
chr2A_TA299_11	9.001
chr2A_TA299_12	10.081
chr2A_TA299_13	11.616
chr2A_TA299_14	11.865
chr2A_TA299_15	12.34
chr2A_TA299_16	14.095
chr2A_TA299_17	15.958
chr2A_TA299_18	17.24
chr2A_TA299_19	18.137
chr2A_TA299_31	29.724
chr2A_TA299_33	32.848
chr2A_TA299_34	33.113
chr2A_TA299_35	33.477
chr2A_TA299_36	35.126
chr2A_TA299_37	36.687
chr2A_TA299_38	37.926
chr2A_TA299_39	39.151
chr2A_TA299_40	39.645
chr2A_TA299_43	40.727
chr2A_TA299_41	41.037
chr2A_TA299_42	41.589
chr2A_TA299_44	42.029
chr2A_TA299_46	43.911
chr2A_TA299_50	44.743
chr2A_TA299_47	44.976
chr2A_TA299_51	45.275
chr2A_TA299_68	53.317
chr2A_TA299_156	54.848
chr2A_TA299_152	56.544
chr2A_TA299_575	57.682
chr2A_TA299_595	58.725
chr2A_TA299_586	58.953
chr2A_TA299_588	59.228
chr2A_TA299_587	59.264
chr2A_TA299_579	59.3
chr2A_TA299_173	59.622
chr2A_TA299_172	59.632
chr2A_TA299_563	59.829
chr2A_TA299_536	59.854
chr2A_TA299_215	59.944
chr2A_TA299_196	59.95
chr2A_TA299_534	60.043
chr2A_TA299_546	60.076
chr2A_TA299_530	60.159
chr2A_TA299_528	60.176
chr2A_TA299_509	60.179
chr2A_TA299_475	60.197
chr2A_TA299_486	60.206
chr2A_TA299_360	60.212
chr2A_TA299_356	60.262
chr2A_TA299_228	60.268
chr2A_TA299_371	60.287
chr2A_TA299_238	60.288
chr2A_TA299_281	60.291
chr2A_TA299_422	60.293
chr2A_TA299_426	60.295
chr2A_TA299_409	60.297
chr2A_TA299_351	60.301
chr2A_TA299_423	60.301
chr2A_TA299_388	60.302
chr2A_TA299_252	60.303
chr2A_TA299_355	60.304
chr2A_TA299_352	60.305
chr2A_TA299_436	60.334
chr2A_TA299_438	60.334
chr2A_TA299_223	60.363
chr2A_TA299_195	60.389
chr2A_TA299_532	60.512
chr2A_TA299_539	60.54
chr2A_TA299_538	60.575
chr2A_TA299_558	60.608
chr2A_TA299_555	60.619
chr2A_TA299_543	60.646
chr2A_TA299_547	60.653
chr2A_TA299_561	60.687
chr2A_TA299_569	60.744
chr2A_TA299_537	60.773
chr2A_TA299_359	61.213
chr2A_TA299_167	61.575
chr2A_TA299_121	61.773
chr2A_TA299_96	62.022
chr2A_TA299_644	67.04
chr2A_TA299_647	67.101
chr2A_TA299_648	67.125
chr2A_TA299_646	67.127
chr2A_TA299_645	67.146
chr2A_TA299_649	67.32
chr2A_TA299_652	67.669
chr2A_TA299_653	67.676
chr2A_TA299_654	67.735
chr2A_TA299_656	67.872
chr2A_TA299_658	68.67
chr2A_TA299_663	68.678
chr2A_TA299_665	68.796
chr2A_TA299_670	68.93
chr2A_TA299_698	70.735
chr2A_TA299_710	72.622
chr2A_TA299_709	72.683
chr2A_TA299_738	78.649
chr2A_TA299_757	84.187
chr2A_TA299_758	85.029
chr2A_TA299_759	86.13
chr2A_TA299_760	86.401
chr2A_TA299_761	87.071
chr2A_TA299_762	87.775
chr2A_TA299_763	88.807
chr2A_TA299_764	89.101
chr2A_TA299_765	90.063
chr2A_TA299_766	90.538
chr2A_TA299_767	90.686
chr2A_TA299_768	91.724
chr2A_TA299_769	92.907
chr2A_TA299_772	93.509
chr2A_TA299_770	93.586
chr2A_TA299_773	94.769
chr2A_TA299_774	95.67
chr2A_TA299_775	97.299
chr2A_TA299_776	97.733
chr2A_TA299_777	98.151
chr2A_TA299_778	99.908
chr2A_TA299_779	100.435
chr2A_TA299_780	100.857
chr2A_TA299_783	100.874
chr2A_TA299_784	100.914
chr2A_TA299_782	100.932
chr2A_TA299_785	101.03
chr2A_TA299_786	101.166
chr2A_TA299_787	101.638
chr2A_TA299_788	102.59
chr2A_TA299_790	103.371
chr2A_TA299_789	103.41
chr2A_TA299_791	103.47
chr2A_TA299_792	104.763
chr2A_TA299_793	105.302
chr2A_TA299_794	105.661
chr2A_TA299_795	106.574
chr2A_TA299_796	107.814
chr2A_TA299_798	108.918
chr2A_TA299_797	109.2
chr2A_TA299_799	109.913
chr2A_TA299_800	110.942
chr2A_TA299_801	111.539
chr2A_TA299_802	112.117
chr2A_TA299_803	112.689
chr2A_TA299_804	113.513
chr2A_TA299_805	113.932
chr2A_TA299_806	114.401
chr2A_TA299_807	115.278
chr2A_TA299_808	115.798
chr2A_TA299_809	116.786
chr2A_TA299_810	117.113
chr2A_TA299_811	118.156
chr2A_TA299_812	119.089
chr2A_TA299_813	120.106
chr2A_TA299_814	121.238
chr2A_TA299_815	121.484
chr2A_TA299_816	122.945
chr2A_TA299_817	123.589
chr2A_TA299_818	124.24
chr2A_TA299_819	125.013
chr2A_TA299_820	126.463
chr2A_TA299_821	128.711
chr2A_TA299_822	129.186
chr2A_TA299_823	129.632
chr2A_TA299_824	130.3
chr2A_TA299_826	130.866
chr2A_TA299_827	131.701
chr2A_TA299_828	132.157
chr3A_TA299_1	0
chr3A_TA299_2	0.969
chr3A_TA299_3	1.864
chr3A_TA299_5	2.407
chr3A_TA299_6	4.457
chr3A_TA299_7	5.821
chr3A_TA299_8	6.766
chr3A_TA299_9	7.82
chr3A_TA299_12	12.923
chr3A_TA299_13	13.808
chr3A_TA299_14	14.97
chr3A_TA299_15	15.237
chr3A_TA299_16	15.938
chr3A_TA299_18	19.322
chr3A_TA299_19	20.399
chr3A_TA299_20	22.203
chr3A_TA299_23	24.121
chr3A_TA299_21	24.426
chr3A_TA299_22	24.907
chr3A_TA299_24	25.905
chr3A_TA299_25	26.328
chr3A_TA299_26	28.281
chr3A_TA299_29	30.826
chr3A_TA299_30	31.019
chr3A_TA299_32	31.107
chr3A_TA299_33	31.493
chr3A_TA299_34	31.71
chr3A_TA299_57	40.012
chr3A_TA299_60	41.028
chr3A_TA299_61	41.146
chr3A_TA299_63	41.363
chr3A_TA299_64	41.911
chr3A_TA299_81	44.843
chr3A_TA299_80	44.871
chr3A_TA299_86	44.96
chr3A_TA299_91	45.02
chr3A_TA299_117	46.277
chr3A_TA299_120	46.512
chr3A_TA299_125	46.848
chr3A_TA299_128	47.013
chr3A_TA299_129	47.156
chr3A_TA299_133	47.281
chr3A_TA299_132	47.285
chr3A_TA299_139	47.896
chr3A_TA299_142	47.905
chr3A_TA299_145	47.998
chr3A_TA299_144	48.059
chr3A_TA299_314	48.385
chr3A_TA299_165	48.392
chr3A_TA299_166	48.392
chr3A_TA299_182	48.399
chr3A_TA299_197	48.403
chr3A_TA299_170	48.405
chr3A_TA299_235	48.406
chr3A_TA299_255	48.421
chr3A_TA299_233	48.422
chr3A_TA299_257	48.422
chr3A_TA299_229	48.424
chr3A_TA299_230	48.429
chr3A_TA299_222	48.431
chr3A_TA299_216	48.436
chr3A_TA299_225	48.437
chr3A_TA299_200	48.442
chr3A_TA299_185	48.451
chr3A_TA299_143	48.458
chr3A_TA299_137	48.546
chr3A_TA299_136	48.563
chr3A_TA299_566	51.937
chr3A_TA299_588	53.24
chr3A_TA299_678	65.2
chr3A_TA299_701	67.381
chr3A_TA299_703	68.442
chr3A_TA299_704	68.556
chr3A_TA299_727	72.473
chr3A_TA299_755	81.09
chr3A_TA299_756	81.293
chr3A_TA299_757	82.797
chr3A_TA299_758	83.482
chr3A_TA299_760	83.971
chr3A_TA299_761	85.995
chr3A_TA299_762	86.819
chr3A_TA299_763	86.906
chr3A_TA299_764	87.565
chr3A_TA299_765	88.136
chr3A_TA299_767	88.477
chr3A_TA299_769	89.766
chr3A_TA299_770	91.206
chr3A_TA299_771	94.052
chr3A_TA299_772	95.25
chr3A_TA299_773	95.925
chr3A_TA299_774	97.378
chr3A_TA299_775	98.402
chr3A_TA299_776	99.604
chr3A_TA299_777	100.033
chr3A_TA299_778	100.69
chr3A_TA299_779	100.767
chr3A_TA299_780	101.266
chr3A_TA299_781	102.263
chr3A_TA299_782	103.254
chr3A_TA299_783	103.457
chr3A_TA299_784	103.683
chr3A_TA299_785	104.173
chr3A_TA299_786	104.951
chr3A_TA299_787	105.349
chr3A_TA299_788	105.542
chr3A_TA299_789	106.647
chr3A_TA299_790	108.134
chr3A_TA299_792	108.764
chr3A_TA299_791	108.781
chr3A_TA299_793	108.838
chr3A_TA299_794	108.844
chr3A_TA299_795	109.091
chr3A_TA299_796	110.103
chr3A_TA299_797	111.045
chr3A_TA299_798	111.755
chr3A_TA299_799	112.432
chr3A_TA299_800	112.591
chr3A_TA299_801	113.315
chr3A_TA299_802	114.32
chr3A_TA299_803	115.286
chr3A_TA299_804	116.327
chr3A_TA299_806	116.734
chr3A_TA299_805	116.789
chr3A_TA299_807	118.856
chr3A_TA299_809	120.15
chr3A_TA299_810	120.416
chr3A_TA299_808	120.605
chr3A_TA299_811	121.196
chr3A_TA299_812	122.175
chr3A_TA299_813	123.862
chr3A_TA299_814	124.974
chr3A_TA299_817	125.074
chr3A_TA299_815	125.264
chr3A_TA299_816	125.284
chr3A_TA299_818	125.571
chr3A_TA299_820	125.82
chr3A_TA299_819	126.071
chr4A_TA299_1	0
chr4A_TA299_2	1.911
chr4A_TA299_3	2.937
chr4A_TA299_7	19.945
chr4A_TA299_8	21.417
chr4A_TA299_10	26.884
chr4A_TA299_11	27.211
chr4A_TA299_12	27.787
chr4A_TA299_15	28.976
chr4A_TA299_17	32.006
chr4A_TA299_24	38.45
chr4A_TA299_36	42.28
chr4A_TA299_43	43.939
chr4A_TA299_42	43.995
chr4A_TA299_47	44.268
chr4A_TA299_48	44.446
chr4A_TA299_54	44.691
chr4A_TA299_55	44.802
chr4A_TA299_56	44.885
chr4A_TA299_58	44.943
chr4A_TA299_60	45
chr4A_TA299_62	45.208
chr4A_TA299_63	45.349
chr4A_TA299_78	45.773
chr4A_TA299_73	45.813
chr4A_TA299_72	45.832
chr4A_TA299_89	45.883
chr4A_TA299_90	45.915
chr4A_TA299_95	46.004
chr4A_TA299_100	46.009
chr4A_TA299_113	46.046
chr4A_TA299_118	46.058
chr4A_TA299_124	46.091
chr4A_TA299_126	46.12
chr4A_TA299_129	46.137
chr4A_TA299_130	46.137
chr4A_TA299_140	46.369
chr4A_TA299_136	46.377
chr4A_TA299_394	46.384
chr4A_TA299_147	46.4
chr4A_TA299_286	46.4
chr4A_TA299_144	46.401
chr4A_TA299_428	46.401
chr4A_TA299_146	46.403
chr4A_TA299_155	46.403
chr4A_TA299_304	46.403
chr4A_TA299_150	46.405
chr4A_TA299_156	46.405
chr4A_TA299_340	46.407
chr4A_TA299_224	46.408
chr4A_TA299_170	46.418
chr4A_TA299_433	46.586
chr4A_TA299_434	46.691
chr4A_TA299_441	46.696
chr4A_TA299_439	46.753
chr4A_TA299_225	46.801
chr4A_TA299_458	46.842
chr4A_TA299_460	46.997
chr4A_TA299_463	47.032
chr4A_TA299_462	47.06
chr4A_TA299_464	47.211
chr4A_TA299_466	47.286
chr4A_TA299_487	47.459
chr4A_TA299_492	47.601
chr4A_TA299_491	47.614
chr4A_TA299_493	47.656
chr4A_TA299_498	47.751
chr4A_TA299_500	47.765
chr4A_TA299_501	47.852
chr4A_TA299_503	47.996
chr4A_TA299_509	48.002
chr4A_TA299_516	48.086
chr4A_TA299_517	48.282
chr4A_TA299_520	48.478
chr4A_TA299_523	48.741
chr4A_TA299_522	48.745
chr4A_TA299_524	48.786
chr4A_TA299_530	48.827
chr4A_TA299_556	50.502
chr4A_TA299_558	50.719
chr4A_TA299_571	51.04
chr4A_TA299_603	55.84
chr4A_TA299_614	59.459
chr4A_TA299_619	61.467
chr4A_TA299_620	61.938
chr4A_TA299_621	62.318
chr4A_TA299_622	62.503
chr4A_TA299_623	64.202
chr4A_TA299_624	64.518
chr4A_TA299_625	65.026
chr4A_TA299_626	67.227
chr4A_TA299_627	67.985
chr4A_TA299_628	68.359
chr4A_TA299_629	68.977
chr4A_TA299_630	69.552
chr4A_TA299_631	69.77
chr4A_TA299_632	69.889
chr4A_TA299_633	70.669
chr4A_TA299_634	71.716
chr4A_TA299_635	72.533
chr4A_TA299_636	73.304
chr4A_TA299_637	74.183
chr4A_TA299_638	74.653
chr4A_TA299_639	75.144
chr4A_TA299_640	75.92
chr4A_TA299_641	77.318
chr4A_TA299_642	77.648
chr4A_TA299_643	78.244
chr4A_TA299_644	80.749
chr4A_TA299_645	81.879
chr4A_TA299_646	82.471
chr4A_TA299_647	84.399
chr4A_TA299_648	85.484
chr4A_TA299_649	86.64
chr4A_TA299_650	87.382
chr4A_TA299_651	88.133
chr4A_TA299_652	91.886
chr4A_TA299_653	93.224
chr4A_TA299_656	100.726
chr4A_TA299_657	102.878
chr4A_TA299_658	104.074
chr5A_TA299_3	0
chr5A_TA299_1	0.008
chr5A_TA299_2	0.024
chr5A_TA299_4	0.029
chr5A_TA299_5	0.405
chr5A_TA299_6	0.805
chr5A_TA299_7	1.677
chr5A_TA299_8	2.561
chr5A_TA299_12	11.978
chr5A_TA299_16	16.789
chr5A_TA299_19	20.136
chr5A_TA299_20	20.621
chr5A_TA299_29	27.316
chr5A_TA299_31	29.03
chr5A_TA299_38	33.699
chr5A_TA299_40	35.165
chr5A_TA299_41	35.697
chr5A_TA299_44	37.04
chr5A_TA299_59	39.562
chr5A_TA299_439	41.121
chr5A_TA299_438	41.151
chr5A_TA299_79	41.233
chr5A_TA299_424	42.084
chr5A_TA299_263	42.191
chr5A_TA299_415	42.28
chr5A_TA299_417	42.293
chr5A_TA299_262	42.389
chr5A_TA299_82	42.446
chr5A_TA299_408	42.477
chr5A_TA299_84	42.523
chr5A_TA299_83	42.524
chr5A_TA299_87	42.54
chr5A_TA299_198	42.544
chr5A_TA299_140	42.55
chr5A_TA299_309	42.556
chr5A_TA299_319	42.561
chr5A_TA299_407	42.575
chr5A_TA299_403	42.584
chr5A_TA299_355	42.592
chr5A_TA299_404	42.593
chr5A_TA299_386	42.594
chr5A_TA299_254	42.595
chr5A_TA299_362	42.595
chr5A_TA299_369	42.595
chr5A_TA299_128	42.597
chr5A_TA299_353	42.6
chr5A_TA299_390	42.601
chr5A_TA299_86	42.614
chr5A_TA299_393	42.615
chr5A_TA299_375	42.617
chr5A_TA299_378	42.617
chr5A_TA299_344	42.619
chr5A_TA299_341	42.623
chr5A_TA299_118	42.626
chr5A_TA299_102	42.635
chr5A_TA299_145	42.636
chr5A_TA299_185	42.636
chr5A_TA299_269	42.636
chr5A_TA299_244	42.639
chr5A_TA299_265	42.642
chr5A_TA299_338	42.646
chr5A_TA299_85	42.67
chr5A_TA299_77	42.848
chr5A_TA299_76	42.852
chr5A_TA299_80	42.859
chr5A_TA299_410	42.925
chr5A_TA299_411	42.975
chr5A_TA299_418	43.028
chr5A_TA299_420	43.039
chr5A_TA299_426	43.284
chr5A_TA299_425	43.288
chr5A_TA299_430	43.408
chr5A_TA299_60	43.998
chr5A_TA299_54	45.412
chr5A_TA299_457	48.49
chr5A_TA299_461	49.682
chr5A_TA299_462	49.824
chr5A_TA299_467	50.409
chr5A_TA299_469	50.806
chr5A_TA299_471	51.928
chr5A_TA299_472	52.128
chr5A_TA299_473	52.14
chr5A_TA299_475	52.158
chr5A_TA299_476	52.247
chr5A_TA299_521	65.385
chr5A_TA299_562	77.722
chr5A_TA299_569	78.138
chr5A_TA299_566	78.142
chr5A_TA299_567	78.142
chr5A_TA299_563	78.145
chr5A_TA299_565	78.147
chr5A_TA299_564	78.152
chr5A_TA299_568	78.273
chr5A_TA299_570	79.995
chr5A_TA299_575	83.088
chr5A_TA299_577	83.494
chr5A_TA299_578	83.936
chr5A_TA299_579	85.137
chr5A_TA299_593	94.744
chr5A_TA299_594	94.847
chr5A_TA299_595	94.904
chr5A_TA299_596	95.156
chr5A_TA299_597	95.88
chr5A_TA299_598	96.553
chr5A_TA299_600	96.998
chr5A_TA299_602	97.231
chr5A_TA299_601	97.313
chr5A_TA299_606	97.874
chr5A_TA299_605	97.875
chr5A_TA299_607	97.878
chr5A_TA299_608	97.907
chr5A_TA299_609	98.326
chr5A_TA299_611	98.568
chr5A_TA299_612	98.58
chr5A_TA299_610	98.584
chr5A_TA299_624	105.332
chr5A_TA299_625	105.468
chr5A_TA299_626	106.172
chr5A_TA299_627	106.427
chr5A_TA299_628	106.912
chr5A_TA299_629	107.632
chr5A_TA299_630	107.855
chr5A_TA299_631	109.158
chr5A_TA299_632	109.275
chr5A_TA299_633	109.786
chr5A_TA299_634	109.872
chr5A_TA299_635	110.124
chr5A_TA299_636	110.32
chr5A_TA299_637	110.686
chr5A_TA299_638	110.773
chr5A_TA299_640	110.804
chr5A_TA299_639	110.831
chr5A_TA299_641	111.183
chr5A_TA299_642	111.435
chr5A_TA299_643	111.573
chr5A_TA299_644	112.129
chr5A_TA299_645	112.657
chr5A_TA299_646	113.066
chr5A_TA299_647	113.178
chr5A_TA299_648	113.229
chr5A_TA299_649	113.426
chr5A_TA299_650	113.578
chr5A_TA299_653	113.657
chr5A_TA299_652	113.725
chr5A_TA299_651	113.76
chr5A_TA299_654	114.063
chr5A_TA299_655	114.721
chr5A_TA299_656	115.079
chr5A_TA299_657	115.687
chr5A_TA299_658	116.192
chr5A_TA299_659	116.249
chr5A_TA299_660	116.631
chr5A_TA299_661	116.742
chr5A_TA299_662	116.846
chr5A_TA299_663	117.137
chr5A_TA299_664	117.241
chr5A_TA299_665	117.543
chr5A_TA299_666	117.969
chr5A_TA299_667	118.563
chr5A_TA299_668	118.75
chr5A_TA299_669	119.298
chr5A_TA299_670	119.592
chr5A_TA299_671	119.712
chr5A_TA299_672	120.646
chr5A_TA299_673	122.287
chr5A_TA299_674	122.871
chr5A_TA299_675	123.395
chr5A_TA299_676	123.841
chr5A_TA299_677	124.016
chr5A_TA299_678	124.194
chr5A_TA299_679	124.359
chr5A_TA299_680	124.429
chr5A_TA299_681	124.775
chr5A_TA299_682	124.915
chr5A_TA299_683	125.12
chr5A_TA299_684	126.106
chr5A_TA299_685	126.375
chr5A_TA299_686	126.523
chr5A_TA299_687	127.015
chr5A_TA299_688	128.011
chr5A_TA299_689	128.143
chr5A_TA299_690	128.184
chr5A_TA299_691	128.308
chr5A_TA299_692	128.402
chr5A_TA299_693	129.15
chr5A_TA299_694	129.781
chr5A_TA299_696	129.798
chr5A_TA299_697	130.236
chr5A_TA299_698	130.399
chr5A_TA299_699	130.657
chr5A_TA299_695	131.001
chr5A_TA299_700	131.414
chr5A_TA299_701	132.811
chr5A_TA299_702	133.808
chr5A_TA299_703	135.282
chr5A_TA299_704	136.959
chr5A_TA299_705	137.334
chr5A_TA299_706	137.618
chr5A_TA299_707	138.09
chr5A_TA299_711	138.183
chr5A_TA299_710	138.288
chr5A_TA299_709	138.545
chr5A_TA299_712	140.604
chr5A_TA299_713	141.47
chr5A_TA299_714	141.74
chr5A_TA299_715	141.97
chr5A_TA299_716	142.557
chr5A_TA299_717	143.963
chr5A_TA299_718	144.793
chr5A_TA299_719	145.013
chr5A_TA299_720	145.858
chr5A_TA299_721	147.253
chr5A_TA299_722	148.207
chr5A_TA299_723	148.447
chr5A_TA299_724	148.97
chr5A_TA299_725	149.216
chr5A_TA299_726	150.149
chr5A_TA299_727	151.658
chr5A_TA299_728	153.415
chr5A_TA299_729	154.183
chr5A_TA299_734	160.259
chr6A_TA299_4	0
chr6A_TA299_5	1.829
chr6A_TA299_9	8.112
chr6A_TA299_10	9.614
chr6A_TA299_11	10.382
chr6A_TA299_12	11.749
chr6A_TA299_13	14.302
chr6A_TA299_14	16.342
chr6A_TA299_15	17.416
chr6A_TA299_16	19.167
chr6A_TA299_17	20.854
chr6A_TA299_18	21.48
chr6A_TA299_19	22.295
chr6A_TA299_20	24.95
chr6A_TA299_21	26.503
chr6A_TA299_22	26.877
chr6A_TA299_23	29.365
chr6A_TA299_24	30.341
chr6A_TA299_25	30.501
chr6A_TA299_26	32.607
chr6A_TA299_28	35.451
chr6A_TA299_27	35.48
chr6A_TA299_29	35.992
chr6A_TA299_33	37.962
chr6A_TA299_32	38.36
chr6A_TA299_34	38.554
chr6A_TA299_35	38.851
chr6A_TA299_36	39.978
chr6A_TA299_37	40.966
chr6A_TA299_38	41.092
chr6A_TA299_39	41.204
chr6A_TA299_41	42.133
chr6A_TA299_42	42.346
chr6A_TA299_45	42.84
chr6A_TA299_51	43.866
chr6A_TA299_53	44.097
chr6A_TA299_72	48.193
chr6A_TA299_79	48.267
chr6A_TA299_78	48.362
chr6A_TA299_80	48.4
chr6A_TA299_81	48.534
chr6A_TA299_82	48.6
chr6A_TA299_87	48.957
chr6A_TA299_88	49.083
chr6A_TA299_98	49.348
chr6A_TA299_108	50.445
chr6A_TA299_113	51.011
chr6A_TA299_119	51.309
chr6A_TA299_124	51.32
chr6A_TA299_421	51.699
chr6A_TA299_464	51.743
chr6A_TA299_297	51.764
chr6A_TA299_433	51.796
chr6A_TA299_296	51.816
chr6A_TA299_447	51.818
chr6A_TA299_451	51.818
chr6A_TA299_295	51.819
chr6A_TA299_149	51.82
chr6A_TA299_298	51.82
chr6A_TA299_205	51.83
chr6A_TA299_222	51.831
chr6A_TA299_236	51.831
chr6A_TA299_167	51.833
chr6A_TA299_434	51.835
chr6A_TA299_179	51.836
chr6A_TA299_171	51.838
chr6A_TA299_250	51.839
chr6A_TA299_176	51.841
chr6A_TA299_191	51.843
chr6A_TA299_202	51.843
chr6A_TA299_164	51.844
chr6A_TA299_178	51.845
chr6A_TA299_418	51.845
chr6A_TA299_182	51.846
chr6A_TA299_435	51.846
chr6A_TA299_423	51.847
chr6A_TA299_445	51.852
chr6A_TA299_288	51.854
chr6A_TA299_239	51.856
chr6A_TA299_420	51.856
chr6A_TA299_141	51.857
chr6A_TA299_166	51.857
chr6A_TA299_157	51.867
chr6A_TA299_142	51.869
chr6A_TA299_140	51.871
chr6A_TA299_147	51.871
chr6A_TA299_158	51.871
chr6A_TA299_150	51.874
chr6A_TA299_152	51.877
chr6A_TA299_148	51.915
chr6A_TA299_135	51.944
chr6A_TA299_133	51.945
chr6A_TA299_134	51.95
chr6A_TA299_132	52.006
chr6A_TA299_120	52.086
chr6A_TA299_121	52.09
chr6A_TA299_123	52.091
chr6A_TA299_474	53.176
chr6A_TA299_472	53.181
chr6A_TA299_473	53.234
chr6A_TA299_475	53.284
chr6A_TA299_483	53.335
chr6A_TA299_489	53.379
chr6A_TA299_490	53.442
chr6A_TA299_491	53.52
chr6A_TA299_505	53.68
chr6A_TA299_513	53.783
chr6A_TA299_506	53.824
chr6A_TA299_516	53.844
chr6A_TA299_517	53.999
chr6A_TA299_518	54.061
chr6A_TA299_520	54.169
chr6A_TA299_521	54.454
chr6A_TA299_549	55.315
chr6A_TA299_587	63.696
chr6A_TA299_602	67.106
chr6A_TA299_605	67.689
chr6A_TA299_606	69.208
chr6A_TA299_607	70.391
chr6A_TA299_608	70.933
chr6A_TA299_611	71.916
chr6A_TA299_609	72.128
chr6A_TA299_610	72.281
chr6A_TA299_615	75.432
chr6A_TA299_617	78.472
chr6A_TA299_618	78.82
chr6A_TA299_619	79.549
chr6A_TA299_622	86.568
chr6A_TA299_623	88.488
chr6A_TA299_624	89.397
chr6A_TA299_625	90.324
chr6A_TA299_626	91.717
chr6A_TA299_627	93.215
chr6A_TA299_629	94.823
chr6A_TA299_630	95.946
chr6A_TA299_631	97.041
chr6A_TA299_632	98.736
chr6A_TA299_633	101.462
chr6A_TA299_634	102.047
chr6A_TA299_635	103.388
chr6A_TA299_636	104.907
chr6A_TA299_638	106.837
chr6A_TA299_639	108.152
chr6A_TA299_640	108.855
chr7A_TA299_2	0
chr7A_TA299_1	0.427
chr7A_TA299_3	1.667
chr7A_TA299_4	2.774
chr7A_TA299_5	3.947
chr7A_TA299_6	5.166
chr7A_TA299_7	5.988
chr7A_TA299_8	6.894
chr7A_TA299_9	8.462
chr7A_TA299_10	9.014
chr7A_TA299_12	9.666
chr7A_TA299_13	9.864
chr7A_TA299_14	11.037
chr7A_TA299_18	16.987
chr7A_TA299_19	18.989
chr7A_TA299_20	19.401
chr7A_TA299_21	19.487
chr7A_TA299_22	21.167
chr7A_TA299_23	22.259
chr7A_TA299_24	22.522
chr7A_TA299_25	22.664
chr7A_TA299_26	23.611
chr7A_TA299_27	24.439
chr7A_TA299_28	25.19
chr7A_TA299_29	25.702
chr7A_TA299_30	26.487
chr7A_TA299_31	27.743
chr7A_TA299_32	28.438
chr7A_TA299_33	29.777
chr7A_TA299_34	30.494
chr7A_TA299_35	31.201
chr7A_TA299_36	32.141
chr7A_TA299_41	36.838
chr7A_TA299_42	37.589
chr7A_TA299_50	41.529
chr7A_TA299_66	44.123
chr7A_TA299_73	46.962
chr7A_TA299_75	48.091
chr7A_TA299_76	48.142
chr7A_TA299_77	48.289
chr7A_TA299_79	48.885
chr7A_TA299_81	49.523
chr7A_TA299_80	49.66
chr7A_TA299_82	50.057
chr7A_TA299_83	50.714
chr7A_TA299_84	51.721
chr7A_TA299_85	52.358
chr7A_TA299_86	53.082
chr7A_TA299_87	53.664
chr7A_TA299_90	54.796
chr7A_TA299_93	54.798
chr7A_TA299_700	62.398
chr7A_TA299_646	68.841
chr7A_TA299_196	71.399
chr7A_TA299_583	72.523
chr7A_TA299_584	72.541
chr7A_TA299_224	73.467
chr7A_TA299_239	73.515
chr7A_TA299_255	73.532
chr7A_TA299_247	73.534
chr7A_TA299_253	73.534
chr7A_TA299_257	73.646
chr7A_TA299_264	73.735
chr7A_TA299_258	73.736
chr7A_TA299_259	73.741
chr7A_TA299_462	73.78
chr7A_TA299_472	73.785
chr7A_TA299_485	73.786
chr7A_TA299_482	73.788
chr7A_TA299_461	73.789
chr7A_TA299_458	73.79
chr7A_TA299_463	73.79
chr7A_TA299_372	73.805
chr7A_TA299_329	73.809
chr7A_TA299_272	73.813
chr7A_TA299_278	73.815
chr7A_TA299_344	73.815
chr7A_TA299_384	73.815
chr7A_TA299_434	73.815
chr7A_TA299_370	73.816
chr7A_TA299_442	73.816
chr7A_TA299_265	73.817
chr7A_TA299_287	73.817
chr7A_TA299_312	73.817
chr7A_TA299_405	73.817
chr7A_TA299_270	73.818
chr7A_TA299_371	73.818
chr7A_TA299_398	73.818
chr7A_TA299_307	73.819
chr7A_TA299_358	73.819
chr7A_TA299_401	73.819
chr7A_TA299_266	73.822
chr7A_TA299_269	73.823
chr7A_TA299_276	73.824
chr7A_TA299_282	73.824
chr7A_TA299_306	73.824
chr7A_TA299_261	73.826
chr7A_TA299_268	73.826
chr7A_TA299_378	73.826
chr7A_TA299_310	73.828
chr7A_TA299_260	73.83
chr7A_TA299_285	73.831
chr7A_TA299_322	73.831
chr7A_TA299_354	73.831
chr7A_TA299_377	73.832
chr7A_TA299_335	73.835
chr7A_TA299_369	73.837
chr7A_TA299_483	73.865
chr7A_TA299_471	73.873
chr7A_TA299_468	73.874
chr7A_TA299_469	73.882
chr7A_TA299_283	73.891
chr7A_TA299_498	73.97
chr7A_TA299_502	74.01
chr7A_TA299_515	74.072
chr7A_TA299_505	74.081
chr7A_TA299_519	74.136
chr7A_TA299_520	74.14
chr7A_TA299_523	74.142
chr7A_TA299_192	74.992
chr7A_TA299_381	76.756
chr7A_TA299_666	80.517
chr7A_TA299_745	101.839
chr7A_TA299_746	102.779
chr7A_TA299_747	103.406
chr7A_TA299_748	103.753
chr7A_TA299_749	105.386
chr7A_TA299_750	106.299
chr7A_TA299_751	106.592
chr7A_TA299_752	107.253
chr7A_TA299_753	107.261
chr7A_TA299_754	107.472
chr7A_TA299_756	109.349
chr7A_TA299_757	109.965
chr7A_TA299_758	110.793
chr7A_TA299_759	110.993
chr7A_TA299_764	113.522
chr7A_TA299_766	114.467
chr7A_TA299_769	116.288
chr7A_TA299_770	117.083
chr7A_TA299_771	118.744
chr7A_TA299_772	119.693
chr7A_TA299_773	119.974
chr7A_TA299_774	120.592
chr7A_TA299_775	121.831
chr7A_TA299_776	122.297
chr7A_TA299_777	123.019
chr7A_TA299_778	123.547
chr7A_TA299_779	124.451
chr7A_TA299_780	126.606
chr7A_TA299_781	127.633
chr7A_TA299_782	128.916
chr7A_TA299_783	132.347
chr7A_TA299_784	134.682
chr7A_TA299_785	136.73
chr7A_TA299_786	137.363
chr7A_TA299_787	138.118
chr7A_TA299_788	140.16
chr7A_TA299_790	143.219
chr7A_TA299_792	144.806

## Sheet: Supplementary Table 3
Supplementary Table 3. Genetic linkage map constructed using variants called on validated TA10622 assembly.
Marker	Genetic Position (cM)
chr1A_TA10622_1	0
chr1A_TA10622_2	0.231
chr1A_TA10622_6	0.853
chr1A_TA10622_7	1.031
chr1A_TA10622_10	1.155
chr1A_TA10622_11	1.242
chr1A_TA10622_12	1.688
chr1A_TA10622_13	2.562
chr1A_TA10622_14	3.158
chr1A_TA10622_15	3.95
chr1A_TA10622_16	5.656
chr1A_TA10622_18	9.697
chr1A_TA10622_20	14.934
chr1A_TA10622_21	16.572
chr1A_TA10622_22	18.546
chr1A_TA10622_24	20.437
chr1A_TA10622_25	21.369
chr1A_TA10622_26	21.527
chr1A_TA10622_27	21.705
chr1A_TA10622_28	23.129
chr1A_TA10622_41	38.25
chr1A_TA10622_47	39.031
chr1A_TA10622_46	39.486
chr1A_TA10622_48	39.538
chr1A_TA10622_49	40.341
chr1A_TA10622_53	41.765
chr1A_TA10622_51	41.791
chr1A_TA10622_59	41.949
chr1A_TA10622_61	42.021
chr1A_TA10622_63	42.331
chr1A_TA10622_65	42.789
chr1A_TA10622_418	45.902
chr1A_TA10622_425	45.957
chr1A_TA10622_428	45.956
chr1A_TA10622_413	46.055
chr1A_TA10622_409	46.235
chr1A_TA10622_399	46.302
chr1A_TA10622_87	46.4
chr1A_TA10622_109	46.528
chr1A_TA10622_227	46.543
chr1A_TA10622_230	46.476
chr1A_TA10622_154	46.556
chr1A_TA10622_326	46.668
chr1A_TA10622_395	46.728
chr1A_TA10622_327	46.823
chr1A_TA10622_328	46.834
chr1A_TA10622_376	46.81
chr1A_TA10622_391	46.759
chr1A_TA10622_397	46.769
chr1A_TA10622_329	46.89
chr1A_TA10622_330	46.891
chr1A_TA10622_331	46.891
chr1A_TA10622_335	46.895
chr1A_TA10622_336	46.891
chr1A_TA10622_337	46.885
chr1A_TA10622_339	46.889
chr1A_TA10622_340	46.891
chr1A_TA10622_342	46.891
chr1A_TA10622_349	46.898
chr1A_TA10622_350	46.914
chr1A_TA10622_351	46.929
chr1A_TA10622_357	46.862
chr1A_TA10622_365	46.935
chr1A_TA10622_367	46.933
chr1A_TA10622_369	47.027
chr1A_TA10622_375	47.016
chr1A_TA10622_382	47.046
chr1A_TA10622_384	47.019
chr1A_TA10622_389	47.041
chr1A_TA10622_241	47.147
chr1A_TA10622_261	47.115
chr1A_TA10622_303	47.125
chr1A_TA10622_323	47.123
chr1A_TA10622_383	47.053
chr1A_TA10622_123	47.274
chr1A_TA10622_77	47.417
chr1A_TA10622_74	47.553
chr1A_TA10622_457	49.773
chr1A_TA10622_481	50.356
chr1A_TA10622_482	50.451
chr1A_TA10622_484	50.759
chr1A_TA10622_490	51.534
chr1A_TA10622_494	51.849
chr1A_TA10622_497	51.991
chr1A_TA10622_496	52.051
chr1A_TA10622_505	52.849
chr1A_TA10622_519	54.595
chr1A_TA10622_532	56.498
chr1A_TA10622_581	74.969
chr1A_TA10622_602	87.633
chr1A_TA10622_611	94.83
chr1A_TA10622_615	96.392
chr1A_TA10622_616	97.318
chr1A_TA10622_618	98.576
chr1A_TA10622_619	100.107
chr1A_TA10622_620	100.696
chr1A_TA10622_621	102.081
chr1A_TA10622_622	102.952
chr1A_TA10622_623	103.852
chr1A_TA10622_624	104.889
chr1A_TA10622_625	105.488
chr1A_TA10622_626	107.382
chr1A_TA10622_627	108.48
chr1A_TA10622_628	108.945
chr1A_TA10622_629	109.783
chr1A_TA10622_630	110.235
chr1A_TA10622_631	110.606
chr1A_TA10622_632	110.809
chr1A_TA10622_633	111.854
chr1A_TA10622_634	112.442
chr1A_TA10622_635	113.155
chr1A_TA10622_636	114.43
chr1A_TA10622_637	115.016
chr1A_TA10622_638	115.556
chr1A_TA10622_639	115.614
chr1A_TA10622_640	115.996
chr1A_TA10622_641	116.327
chr1A_TA10622_642	116.307
chr2A_TA10622_1	0
chr2A_TA10622_5	0.948
chr2A_TA10622_6	1.804
chr2A_TA10622_7	2.605
chr2A_TA10622_8	3.967
chr2A_TA10622_9	5.728
chr2A_TA10622_10	7.366
chr2A_TA10622_12	8.203
chr2A_TA10622_13	8.675
chr2A_TA10622_14	10.579
chr2A_TA10622_15	11.564
chr2A_TA10622_16	11.817
chr2A_TA10622_17	12.693
chr2A_TA10622_18	14.687
chr2A_TA10622_19	16.529
chr2A_TA10622_20	17.356
chr2A_TA10622_21	19.521
chr2A_TA10622_22	20.98
chr2A_TA10622_29	27.024
chr2A_TA10622_30	27.268
chr2A_TA10622_31	27.913
chr2A_TA10622_32	28.697
chr2A_TA10622_44	41.687
chr2A_TA10622_57	48.081
chr2A_TA10622_628	59.388
chr2A_TA10622_592	60.513
chr2A_TA10622_580	60.738
chr2A_TA10622_589	60.81
chr2A_TA10622_582	60.871
chr2A_TA10622_577	61.297
chr2A_TA10622_566	61.364
chr2A_TA10622_540	61.421
chr2A_TA10622_550	61.476
chr2A_TA10622_538	61.54
chr2A_TA10622_228	61.714
chr2A_TA10622_232	61.71
chr2A_TA10622_233	61.73
chr2A_TA10622_366	61.744
chr2A_TA10622_239	61.844
chr2A_TA10622_252	61.756
chr2A_TA10622_259	61.845
chr2A_TA10622_327	61.758
chr2A_TA10622_341	61.847
chr2A_TA10622_413	61.792
chr2A_TA10622_419	61.767
chr2A_TA10622_436	61.809
chr2A_TA10622_438	61.804
chr2A_TA10622_441	61.815
chr2A_TA10622_442	61.825
chr2A_TA10622_450	61.794
chr2A_TA10622_451	61.804
chr2A_TA10622_477	61.803
chr2A_TA10622_503	61.793
chr2A_TA10622_227	61.921
chr2A_TA10622_229	61.925
chr2A_TA10622_361	61.852
chr2A_TA10622_536	61.999
chr2A_TA10622_565	62.042
chr2A_TA10622_544	62.095
chr2A_TA10622_556	62.1
chr2A_TA10622_560	62.076
chr2A_TA10622_561	62.154
chr2A_TA10622_543	62.21
chr2A_TA10622_541	62.254
chr2A_TA10622_578	62.531
chr2A_TA10622_161	63.503
chr2A_TA10622_115	63.639
chr2A_TA10622_139	63.57
chr2A_TA10622_157	63.693
chr2A_TA10622_690	70.368
chr2A_TA10622_693	70.446
chr2A_TA10622_694	70.928
chr2A_TA10622_695	71.073
chr2A_TA10622_699	71.12
chr2A_TA10622_700	71.234
chr2A_TA10622_701	71.221
chr2A_TA10622_702	71.833
chr2A_TA10622_703	72.008
chr2A_TA10622_705	72.416
chr2A_TA10622_706	72.482
chr2A_TA10622_707	72.75
chr2A_TA10622_708	72.983
chr2A_TA10622_709	73.173
chr2A_TA10622_710	73.812
chr2A_TA10622_711	73.854
chr2A_TA10622_712	74.042
chr2A_TA10622_713	74.139
chr2A_TA10622_714	74.176
chr2A_TA10622_716	74.382
chr2A_TA10622_715	74.631
chr2A_TA10622_717	74.86
chr2A_TA10622_725	76.681
chr2A_TA10622_727	77.035
chr2A_TA10622_728	77.627
chr2A_TA10622_741	79.395
chr2A_TA10622_769	89.324
chr2A_TA10622_775	93.674
chr2A_TA10622_777	95.774
chr2A_TA10622_778	95.914
chr2A_TA10622_779	96.738
chr2A_TA10622_780	97.623
chr2A_TA10622_781	98.881
chr2A_TA10622_782	100.218
chr2A_TA10622_783	100.596
chr2A_TA10622_784	102.381
chr2A_TA10622_785	103.238
chr2A_TA10622_786	103.412
chr2A_TA10622_789	103.478
chr2A_TA10622_788	103.483
chr2A_TA10622_790	103.509
chr2A_TA10622_791	103.538
chr2A_TA10622_787	103.584
chr2A_TA10622_793	103.969
chr2A_TA10622_794	104.874
chr2A_TA10622_795	105.801
chr2A_TA10622_797	106.164
chr2A_TA10622_798	107.711
chr2A_TA10622_799	108.203
chr2A_TA10622_800	108.312
chr2A_TA10622_801	109.343
chr2A_TA10622_802	110.353
chr2A_TA10622_803	111.309
chr2A_TA10622_804	111.996
chr2A_TA10622_805	112.865
chr2A_TA10622_806	113.837
chr2A_TA10622_807	114.36
chr2A_TA10622_809	116.122
chr2A_TA10622_811	116.731
chr2A_TA10622_812	117.864
chr2A_TA10622_818	123.072
chr2A_TA10622_826	133.543
chr2A_TA10622_827	133.886
chr2A_TA10622_828	134.7
chr2A_TA10622_829	135.505
chr2A_TA10622_830	136.71
chr2A_TA10622_831	137.014
chr3A_TA10622_3	0
chr3A_TA10622_2	0.562
chr3A_TA10622_4	1.316
chr3A_TA10622_5	2.354
chr3A_TA10622_6	4.847
chr3A_TA10622_7	5.771
chr3A_TA10622_8	6.485
chr3A_TA10622_9	8.358
chr3A_TA10622_10	10.169
chr3A_TA10622_11	11.081
chr3A_TA10622_12	12.648
chr3A_TA10622_13	14.068
chr3A_TA10622_14	14.604
chr3A_TA10622_15	15.222
chr3A_TA10622_17	19.773
chr3A_TA10622_18	21.798
chr3A_TA10622_19	23.846
chr3A_TA10622_20	24.408
chr3A_TA10622_21	25.355
chr3A_TA10622_22	25.603
chr3A_TA10622_23	27.943
chr3A_TA10622_24	28.31
chr3A_TA10622_25	29.97
chr3A_TA10622_27	30.264
chr3A_TA10622_26	30.396
chr3A_TA10622_29	30.785
chr3A_TA10622_30	30.87
chr3A_TA10622_31	31.594
chr3A_TA10622_33	32.772
chr3A_TA10622_38	33.467
chr3A_TA10622_36	33.56
chr3A_TA10622_39	34.015
chr3A_TA10622_41	34.779
chr3A_TA10622_43	35.382
chr3A_TA10622_44	35.685
chr3A_TA10622_45	35.792
chr3A_TA10622_103	44.434
chr3A_TA10622_116	45.017
chr3A_TA10622_139	46.891
chr3A_TA10622_141	47.1
chr3A_TA10622_154	47.448
chr3A_TA10622_149	47.504
chr3A_TA10622_194	47.63
chr3A_TA10622_217	47.624
chr3A_TA10622_272	47.723
chr3A_TA10622_342	47.735
chr3A_TA10622_345	47.692
chr3A_TA10622_231	47.751
chr3A_TA10622_232	47.812
chr3A_TA10622_247	47.778
chr3A_TA10622_248	47.809
chr3A_TA10622_269	47.784
chr3A_TA10622_289	47.795
chr3A_TA10622_320	47.789
chr3A_TA10622_331	47.801
chr3A_TA10622_341	47.831
chr3A_TA10622_346	47.801
chr3A_TA10622_403	47.805
chr3A_TA10622_455	47.782
chr3A_TA10622_165	47.885
chr3A_TA10622_211	47.896
chr3A_TA10622_229	47.871
chr3A_TA10622_493	47.871
chr3A_TA10622_507	47.866
chr3A_TA10622_511	47.86
chr3A_TA10622_523	47.96
chr3A_TA10622_145	48.085
chr3A_TA10622_524	48.508
chr3A_TA10622_544	49.749
chr3A_TA10622_548	49.87
chr3A_TA10622_555	50.073
chr3A_TA10622_551	50.189
chr3A_TA10622_552	50.179
chr3A_TA10622_553	50.169
chr3A_TA10622_554	50.16
chr3A_TA10622_557	50.181
chr3A_TA10622_565	50.492
chr3A_TA10622_570	52.031
chr3A_TA10622_575	52.211
chr3A_TA10622_674	64.503
chr3A_TA10622_676	64.742
chr3A_TA10622_675	64.787
chr3A_TA10622_677	64.895
chr3A_TA10622_678	64.93
chr3A_TA10622_682	65.48
chr3A_TA10622_694	66.379
chr3A_TA10622_712	71.405
chr3A_TA10622_725	73.344
chr3A_TA10622_728	74.27
chr3A_TA10622_729	74.594
chr3A_TA10622_730	74.911
chr3A_TA10622_731	75.023
chr3A_TA10622_732	75.094
chr3A_TA10622_736	75.303
chr3A_TA10622_737	75.444
chr3A_TA10622_738	75.807
chr3A_TA10622_739	75.977
chr3A_TA10622_740	76.21
chr3A_TA10622_741	76.296
chr3A_TA10622_742	76.953
chr3A_TA10622_744	79.307
chr3A_TA10622_745	79.901
chr3A_TA10622_746	81.037
chr3A_TA10622_747	81.378
chr3A_TA10622_748	82.461
chr3A_TA10622_749	82.711
chr3A_TA10622_750	83.003
chr3A_TA10622_751	83.038
chr3A_TA10622_752	83.678
chr3A_TA10622_753	84.33
chr3A_TA10622_754	85.474
chr3A_TA10622_756	85.677
chr3A_TA10622_755	87.096
chr3A_TA10622_769	100.359
chr3A_TA10622_770	101.053
chr3A_TA10622_771	102.244
chr3A_TA10622_772	103.132
chr3A_TA10622_773	103.336
chr3A_TA10622_774	104.638
chr3A_TA10622_775	104.901
chr3A_TA10622_776	105.661
chr3A_TA10622_777	105.864
chr3A_TA10622_778	106.288
chr3A_TA10622_779	106.887
chr3A_TA10622_780	108.179
chr3A_TA10622_781	108.3
chr3A_TA10622_782	108.441
chr3A_TA10622_783	108.845
chr3A_TA10622_784	109.307
chr3A_TA10622_785	109.933
chr3A_TA10622_786	110.442
chr3A_TA10622_787	110.635
chr3A_TA10622_788	111.368
chr3A_TA10622_789	112.799
chr3A_TA10622_790	113.653
chr3A_TA10622_793	113.836
chr3A_TA10622_791	113.838
chr3A_TA10622_794	114.016
chr3A_TA10622_795	115.145
chr3A_TA10622_796	116.131
chr3A_TA10622_797	116.75
chr3A_TA10622_798	117.495
chr3A_TA10622_799	117.911
chr3A_TA10622_800	118.797
chr3A_TA10622_801	120.322
chr3A_TA10622_802	121.081
chr3A_TA10622_803	121.601
chr3A_TA10622_804	121.668
chr3A_TA10622_805	123.149
chr3A_TA10622_806	124.88
chr3A_TA10622_807	125.186
chr3A_TA10622_808	125.554
chr3A_TA10622_809	126.274
chr3A_TA10622_810	127.099
chr3A_TA10622_811	128.501
chr3A_TA10622_812	128.975
chr3A_TA10622_817	129.72
chr3A_TA10622_813	130.014
chr3A_TA10622_816	130.018
chr3A_TA10622_815	130.208
chr3A_TA10622_814	130.318
chr3A_TA10622_818	130.815
chr4A_TA10622_1	0
chr4A_TA10622_2	2.552
chr4A_TA10622_3	3.801
chr4A_TA10622_6	18.231
chr4A_TA10622_7	22.961
chr4A_TA10622_8	24.342
chr4A_TA10622_9	26.811
chr4A_TA10622_15	29.257
chr4A_TA10622_10	29.609
chr4A_TA10622_16	29.998
chr4A_TA10622_14	30.09
chr4A_TA10622_11	30.156
chr4A_TA10622_12	30.176
chr4A_TA10622_13	30.375
chr4A_TA10622_17	31.159
chr4A_TA10622_18	33.038
chr4A_TA10622_19	35
chr4A_TA10622_20	36.573
chr4A_TA10622_21	38.058
chr4A_TA10622_22	38.147
chr4A_TA10622_23	39.434
chr4A_TA10622_24	40.008
chr4A_TA10622_25	41.07
chr4A_TA10622_26	41.48
chr4A_TA10622_27	41.744
chr4A_TA10622_28	41.851
chr4A_TA10622_541	48.835
chr4A_TA10622_516	48.838
chr4A_TA10622_511	48.846
chr4A_TA10622_433	48.875
chr4A_TA10622_448	48.88
chr4A_TA10622_452	48.869
chr4A_TA10622_458	48.954
chr4A_TA10622_459	48.984
chr4A_TA10622_463	49.031
chr4A_TA10622_469	49.026
chr4A_TA10622_462	49.062
chr4A_TA10622_477	49.075
chr4A_TA10622_471	49.085
chr4A_TA10622_488	49.16
chr4A_TA10622_492	49.23
chr4A_TA10622_431	49.307
chr4A_TA10622_493	49.285
chr4A_TA10622_501	49.286
chr4A_TA10622_140	49.395
chr4A_TA10622_171	49.366
chr4A_TA10622_213	49.364
chr4A_TA10622_281	49.372
chr4A_TA10622_133	49.541
chr4A_TA10622_121	49.617
chr4A_TA10622_71	49.743
chr4A_TA10622_67	49.927
chr4A_TA10622_57	50.11
chr4A_TA10622_50	50.251
chr4A_TA10622_554	52.919
chr4A_TA10622_566	53.338
chr4A_TA10622_569	53.478
chr4A_TA10622_576	54.471
chr4A_TA10622_579	54.542
chr4A_TA10622_580	54.632
chr4A_TA10622_577	54.668
chr4A_TA10622_581	55.055
chr4A_TA10622_582	55.693
chr4A_TA10622_583	55.894
chr4A_TA10622_585	56.035
chr4A_TA10622_587	56.084
chr4A_TA10622_589	56.169
chr4A_TA10622_590	56.439
chr4A_TA10622_594	56.663
chr4A_TA10622_595	56.764
chr4A_TA10622_598	57.941
chr4A_TA10622_599	57.978
chr4A_TA10622_600	58.032
chr4A_TA10622_602	58.072
chr4A_TA10622_609	59.46
chr4A_TA10622_610	59.877
chr4A_TA10622_612	61.004
chr4A_TA10622_613	61.23
chr4A_TA10622_614	62.149
chr4A_TA10622_615	62.375
chr4A_TA10622_616	62.771
chr4A_TA10622_617	62.921
chr4A_TA10622_618	63.351
chr4A_TA10622_619	64.142
chr4A_TA10622_620	64.625
chr4A_TA10622_621	64.887
chr4A_TA10622_622	65.587
chr4A_TA10622_623	66.919
chr4A_TA10622_624	67.342
chr4A_TA10622_625	68.889
chr4A_TA10622_626	70.293
chr4A_TA10622_627	70.652
chr4A_TA10622_628	71.234
chr4A_TA10622_629	71.78
chr4A_TA10622_630	72.132
chr4A_TA10622_631	72.173
chr4A_TA10622_632	72.933
chr4A_TA10622_633	74.061
chr4A_TA10622_634	74.897
chr4A_TA10622_635	76.056
chr4A_TA10622_636	76.603
chr4A_TA10622_637	76.723
chr4A_TA10622_638	77.432
chr4A_TA10622_639	78.407
chr4A_TA10622_640	79.524
chr4A_TA10622_641	80.055
chr4A_TA10622_642	81.521
chr4A_TA10622_643	83.744
chr4A_TA10622_644	85.038
chr4A_TA10622_646	87.349
chr4A_TA10622_647	88.371
chr4A_TA10622_648	89.329
chr4A_TA10622_649	90.345
chr4A_TA10622_654	103.015
chr4A_TA10622_655	104.943
chr4A_TA10622_656	106.186
chr5A_TA10622_3	0
chr5A_TA10622_2	0.008
chr5A_TA10622_1	0.016
chr5A_TA10622_5	0.51
chr5A_TA10622_6	0.794
chr5A_TA10622_7	1.491
chr5A_TA10622_8	2.345
chr5A_TA10622_9	3.053
chr5A_TA10622_10	5.517
chr5A_TA10622_13	10.705
chr5A_TA10622_14	12.21
chr5A_TA10622_15	13.293
chr5A_TA10622_16	15.313
chr5A_TA10622_17	15.622
chr5A_TA10622_18	16.845
chr5A_TA10622_19	17.861
chr5A_TA10622_20	19.252
chr5A_TA10622_21	20.354
chr5A_TA10622_22	21.955
chr5A_TA10622_23	22.479
chr5A_TA10622_24	22.553
chr5A_TA10622_25	22.606
chr5A_TA10622_26	22.898
chr5A_TA10622_27	23.075
chr5A_TA10622_28	23.849
chr5A_TA10622_29	25.052
chr5A_TA10622_39	33.89
chr5A_TA10622_46	36.416
chr5A_TA10622_55	38.836
chr5A_TA10622_56	39.603
chr5A_TA10622_66	40.3
chr5A_TA10622_76	40.604
chr5A_TA10622_259	40.997
chr5A_TA10622_409	41.116
chr5A_TA10622_311	41.137
chr5A_TA10622_406	41.202
chr5A_TA10622_410	41.215
chr5A_TA10622_362	41.22
chr5A_TA10622_391	41.229
chr5A_TA10622_262	41.231
chr5A_TA10622_200	41.235
chr5A_TA10622_220	41.236
chr5A_TA10622_130	41.237
chr5A_TA10622_160	41.238
chr5A_TA10622_258	41.24
chr5A_TA10622_295	41.241
chr5A_TA10622_263	41.244
chr5A_TA10622_115	41.245
chr5A_TA10622_102	41.25
chr5A_TA10622_123	41.255
chr5A_TA10622_81	41.256
chr5A_TA10622_305	41.256
chr5A_TA10622_137	41.264
chr5A_TA10622_342	41.313
chr5A_TA10622_381	41.318
chr5A_TA10622_369	41.32
chr5A_TA10622_393	41.322
chr5A_TA10622_386	41.329
chr5A_TA10622_80	41.35
chr5A_TA10622_79	41.382
chr5A_TA10622_78	41.406
chr5A_TA10622_73	41.416
chr5A_TA10622_74	41.435
chr5A_TA10622_411	41.749
chr5A_TA10622_418	41.818
chr5A_TA10622_419	41.82
chr5A_TA10622_420	41.834
chr5A_TA10622_421	41.908
chr5A_TA10622_422	42.057
chr5A_TA10622_437	43.018
chr5A_TA10622_438	43.232
chr5A_TA10622_452	46.584
chr5A_TA10622_479	53.08
chr5A_TA10622_480	53.339
chr5A_TA10622_481	53.725
chr5A_TA10622_490	56.451
chr5A_TA10622_510	63.904
chr5A_TA10622_511	63.94
chr5A_TA10622_512	63.988
chr5A_TA10622_531	67.991
chr5A_TA10622_532	68.043
chr5A_TA10622_533	68.534
chr5A_TA10622_540	69.138
chr5A_TA10622_565	77.679
chr5A_TA10622_570	80.943
chr5A_TA10622_574	82.9
chr5A_TA10622_576	83.711
chr5A_TA10622_577	83.904
chr5A_TA10622_579	84.981
chr5A_TA10622_581	87.486
chr5A_TA10622_582	87.533
chr5A_TA10622_583	87.759
chr5A_TA10622_584	88.097
chr5A_TA10622_585	89.107
chr5A_TA10622_586	90.071
chr5A_TA10622_587	90.663
chr5A_TA10622_588	90.959
chr5A_TA10622_589	91.954
chr5A_TA10622_591	92.216
chr5A_TA10622_590	92.301
chr5A_TA10622_592	92.411
chr5A_TA10622_593	93.135
chr5A_TA10622_594	93.892
chr5A_TA10622_595	94.11
chr5A_TA10622_596	94.223
chr5A_TA10622_598	94.723
chr5A_TA10622_597	94.735
chr5A_TA10622_599	94.742
chr5A_TA10622_600	95.214
chr5A_TA10622_601	95.361
chr5A_TA10622_602	95.387
chr5A_TA10622_603	95.393
chr5A_TA10622_604	95.669
chr5A_TA10622_605	96.091
chr5A_TA10622_606	96.124
chr5A_TA10622_607	96.192
chr5A_TA10622_609	96.873
chr5A_TA10622_610	97.579
chr5A_TA10622_611	97.972
chr5A_TA10622_612	98.371
chr5A_TA10622_613	98.764
chr5A_TA10622_614	98.931
chr5A_TA10622_615	99.357
chr5A_TA10622_616	99.477
chr5A_TA10622_617	100.695
chr5A_TA10622_618	101.989
chr5A_TA10622_619	102.678
chr5A_TA10622_620	102.972
chr5A_TA10622_621	103.342
chr5A_TA10622_622	103.812
chr5A_TA10622_623	104.198
chr5A_TA10622_624	104.625
chr5A_TA10622_625	105.558
chr5A_TA10622_626	105.615
chr5A_TA10622_627	106.895
chr5A_TA10622_628	107.13
chr5A_TA10622_630	107.389
chr5A_TA10622_629	107.455
chr5A_TA10622_631	107.703
chr5A_TA10622_632	108.132
chr5A_TA10622_633	108.246
chr5A_TA10622_635	108.273
chr5A_TA10622_634	108.327
chr5A_TA10622_636	108.476
chr5A_TA10622_637	108.772
chr5A_TA10622_638	108.827
chr5A_TA10622_639	109.066
chr5A_TA10622_640	109.717
chr5A_TA10622_641	110.318
chr5A_TA10622_642	110.717
chr5A_TA10622_643	110.72
chr5A_TA10622_644	110.73
chr5A_TA10622_645	111.042
chr5A_TA10622_647	111.197
chr5A_TA10622_646	111.231
chr5A_TA10622_649	111.935
chr5A_TA10622_650	112.358
chr5A_TA10622_651	112.815
chr5A_TA10622_652	113.31
chr5A_TA10622_653	113.74
chr5A_TA10622_654	113.804
chr5A_TA10622_655	114.094
chr5A_TA10622_656	114.305
chr5A_TA10622_657	114.464
chr5A_TA10622_658	115.03
chr5A_TA10622_660	115.15
chr5A_TA10622_659	115.181
chr5A_TA10622_661	115.938
chr5A_TA10622_662	116.353
chr5A_TA10622_663	116.924
chr5A_TA10622_664	117.073
chr5A_TA10622_665	117.339
chr5A_TA10622_666	118.019
chr5A_TA10622_667	119.961
chr5A_TA10622_668	120.477
chr5A_TA10622_669	121.205
chr5A_TA10622_670	121.438
chr5A_TA10622_671	121.646
chr5A_TA10622_672	121.811
chr5A_TA10622_673	121.94
chr5A_TA10622_674	121.97
chr5A_TA10622_675	122.285
chr5A_TA10622_676	122.436
chr5A_TA10622_677	122.986
chr5A_TA10622_678	123.795
chr5A_TA10622_679	124.045
chr5A_TA10622_680	124.131
chr5A_TA10622_681	124.714
chr5A_TA10622_682	125.738
chr5A_TA10622_683	125.76
chr5A_TA10622_684	125.835
chr5A_TA10622_685	126.007
chr5A_TA10622_686	126.171
chr5A_TA10622_687	127.077
chr5A_TA10622_689	127.367
chr5A_TA10622_688	127.391
chr5A_TA10622_690	127.568
chr5A_TA10622_691	127.926
chr5A_TA10622_692	128.119
chr5A_TA10622_693	128.265
chr5A_TA10622_694	129.506
chr5A_TA10622_695	130.743
chr5A_TA10622_696	132.027
chr5A_TA10622_697	133.917
chr5A_TA10622_698	135.16
chr5A_TA10622_699	135.188
chr5A_TA10622_701	135.874
chr5A_TA10622_700	135.918
chr5A_TA10622_702	135.982
chr5A_TA10622_703	135.983
chr5A_TA10622_705	136.066
chr5A_TA10622_706	137.707
chr5A_TA10622_707	138.712
chr5A_TA10622_708	139.275
chr5A_TA10622_709	139.5
chr5A_TA10622_710	140.319
chr5A_TA10622_711	141.481
chr5A_TA10622_712	142.472
chr5A_TA10622_713	142.57
chr5A_TA10622_714	143.246
chr5A_TA10622_715	144.634
chr5A_TA10622_716	145.695
chr5A_TA10622_717	145.9
chr5A_TA10622_718	146.616
chr5A_TA10622_719	146.914
chr5A_TA10622_720	147.595
chr5A_TA10622_721	148.978
chr5A_TA10622_722	150.363
chr5A_TA10622_723	151.369
chr5A_TA10622_724	152.274
chr5A_TA10622_725	154.099
chr5A_TA10622_726	155.363
chr5A_TA10622_727	156.154
chr5A_TA10622_728	156.911
chr6A_TA10622_4	0
chr6A_TA10622_6	4.055
chr6A_TA10622_7	5.241
chr6A_TA10622_13	14.827
chr6A_TA10622_14	17.692
chr6A_TA10622_15	19.527
chr6A_TA10622_16	20.607
chr6A_TA10622_17	22.763
chr6A_TA10622_18	24.327
chr6A_TA10622_19	24.652
chr6A_TA10622_20	26.522
chr6A_TA10622_21	28.928
chr6A_TA10622_22	29.485
chr6A_TA10622_23	30.239
chr6A_TA10622_24	32.427
chr6A_TA10622_25	33.554
chr6A_TA10622_26	34.478
chr6A_TA10622_27	37.044
chr6A_TA10622_28	38.239
chr6A_TA10622_29	38.624
chr6A_TA10622_30	39.251
chr6A_TA10622_32	41.201
chr6A_TA10622_34	41.227
chr6A_TA10622_33	41.234
chr6A_TA10622_35	41.558
chr6A_TA10622_36	43.139
chr6A_TA10622_37	43.599
chr6A_TA10622_38	43.702
chr6A_TA10622_39	43.737
chr6A_TA10622_40	44.066
chr6A_TA10622_41	44.567
chr6A_TA10622_42	44.951
chr6A_TA10622_48	45.127
chr6A_TA10622_44	45.179
chr6A_TA10622_43	45.217
chr6A_TA10622_47	45.22
chr6A_TA10622_45	45.284
chr6A_TA10622_49	45.307
chr6A_TA10622_46	45.317
chr6A_TA10622_50	45.581
chr6A_TA10622_52	46.079
chr6A_TA10622_51	46.248
chr6A_TA10622_53	46.408
chr6A_TA10622_54	46.979
chr6A_TA10622_55	47.464
chr6A_TA10622_56	47.952
chr6A_TA10622_58	47.954
chr6A_TA10622_59	47.957
chr6A_TA10622_57	47.971
chr6A_TA10622_60	48.171
chr6A_TA10622_61	48.534
chr6A_TA10622_62	49.22
chr6A_TA10622_64	49.904
chr6A_TA10622_65	50.053
chr6A_TA10622_75	50.09
chr6A_TA10622_70	50.136
chr6A_TA10622_69	50.144
chr6A_TA10622_71	50.159
chr6A_TA10622_72	50.223
chr6A_TA10622_73	50.364
chr6A_TA10622_79	50.499
chr6A_TA10622_78	50.542
chr6A_TA10622_80	50.734
chr6A_TA10622_81	50.947
chr6A_TA10622_82	51.083
chr6A_TA10622_86	51.26
chr6A_TA10622_88	51.292
chr6A_TA10622_89	51.313
chr6A_TA10622_99	51.424
chr6A_TA10622_98	51.477
chr6A_TA10622_101	51.691
chr6A_TA10622_102	52.271
chr6A_TA10622_104	52.656
chr6A_TA10622_105	52.756
chr6A_TA10622_106	52.809
chr6A_TA10622_109	53.009
chr6A_TA10622_107	53.027
chr6A_TA10622_108	53.062
chr6A_TA10622_111	53.209
chr6A_TA10622_110	53.227
chr6A_TA10622_112	53.236
chr6A_TA10622_113	53.236
chr6A_TA10622_114	53.386
chr6A_TA10622_119	53.515
chr6A_TA10622_123	53.525
chr6A_TA10622_121	53.537
chr6A_TA10622_115	53.559
chr6A_TA10622_127	53.579
chr6A_TA10622_128	53.855
chr6A_TA10622_129	53.941
chr6A_TA10622_418	53.979
chr6A_TA10622_291	54.062
chr6A_TA10622_430	54.063
chr6A_TA10622_425	54.064
chr6A_TA10622_208	54.065
chr6A_TA10622_162	54.069
chr6A_TA10622_294	54.07
chr6A_TA10622_416	54.071
chr6A_TA10622_226	54.075
chr6A_TA10622_211	54.084
chr6A_TA10622_293	54.084
chr6A_TA10622_225	54.086
chr6A_TA10622_292	54.086
chr6A_TA10622_403	54.089
chr6A_TA10622_414	54.09
chr6A_TA10622_289	54.092
chr6A_TA10622_164	54.097
chr6A_TA10622_400	54.098
chr6A_TA10622_199	54.105
chr6A_TA10622_419	54.113
chr6A_TA10622_288	54.144
chr6A_TA10622_444	54.169
chr6A_TA10622_417	54.213
chr6A_TA10622_458	54.343
chr6A_TA10622_465	54.454
chr6A_TA10622_466	55.053
chr6A_TA10622_467	55.393
chr6A_TA10622_476	55.451
chr6A_TA10622_480	55.588
chr6A_TA10622_484	55.613
chr6A_TA10622_485	55.686
chr6A_TA10622_499	55.74
chr6A_TA10622_500	55.912
chr6A_TA10622_501	55.982
chr6A_TA10622_505	56.045
chr6A_TA10622_512	56.211
chr6A_TA10622_513	56.281
chr6A_TA10622_515	56.464
chr6A_TA10622_516	56.676
chr6A_TA10622_517	56.744
chr6A_TA10622_519	56.793
chr6A_TA10622_521	56.975
chr6A_TA10622_523	57.201
chr6A_TA10622_535	57.223
chr6A_TA10622_537	57.226
chr6A_TA10622_522	57.248
chr6A_TA10622_534	57.286
chr6A_TA10622_525	57.301
chr6A_TA10622_543	57.503
chr6A_TA10622_544	57.582
chr6A_TA10622_547	58.046
chr6A_TA10622_548	58.111
chr6A_TA10622_550	58.398
chr6A_TA10622_551	58.494
chr6A_TA10622_552	58.866
chr6A_TA10622_554	59.409
chr6A_TA10622_553	59.424
chr6A_TA10622_555	59.455
chr6A_TA10622_559	60.06
chr6A_TA10622_564	60.218
chr6A_TA10622_566	60.59
chr6A_TA10622_568	60.747
chr6A_TA10622_569	60.873
chr6A_TA10622_571	61.018
chr6A_TA10622_572	61.128
chr6A_TA10622_573	61.273
chr6A_TA10622_574	62.276
chr6A_TA10622_575	62.666
chr6A_TA10622_576	63.152
chr6A_TA10622_577	63.402
chr6A_TA10622_578	64.079
chr6A_TA10622_579	64.523
chr6A_TA10622_580	64.868
chr6A_TA10622_581	65.543
chr6A_TA10622_582	66.495
chr6A_TA10622_583	67.021
chr6A_TA10622_587	67.234
chr6A_TA10622_588	67.393
chr6A_TA10622_589	67.662
chr6A_TA10622_590	67.769
chr6A_TA10622_591	67.985
chr6A_TA10622_592	68.156
chr6A_TA10622_593	68.354
chr6A_TA10622_595	68.387
chr6A_TA10622_594	68.518
chr6A_TA10622_596	69.003
chr6A_TA10622_597	69.546
chr6A_TA10622_598	69.899
chr6A_TA10622_599	69.984
chr6A_TA10622_600	70.194
chr6A_TA10622_601	72.334
chr6A_TA10622_602	72.895
chr6A_TA10622_603	73.842
chr6A_TA10622_605	74.337
chr6A_TA10622_606	74.418
chr6A_TA10622_604	74.487
chr6A_TA10622_607	75.54
chr6A_TA10622_608	76.309
chr6A_TA10622_609	77.057
chr6A_TA10622_610	78.255
chr6A_TA10622_611	79.614
chr6A_TA10622_612	80.296
chr6A_TA10622_613	80.856
chr6A_TA10622_614	81.431
chr6A_TA10622_615	82.348
chr6A_TA10622_616	84.337
chr6A_TA10622_617	87.389
chr6A_TA10622_618	89.403
chr6A_TA10622_619	90.737
chr6A_TA10622_620	91.125
chr6A_TA10622_621	92.524
chr6A_TA10622_630	105.264
chr6A_TA10622_629	105.33
chr6A_TA10622_632	106.141
chr6A_TA10622_633	107.7
chr6A_TA10622_634	109.421
chr6A_TA10622_636	110.561
chr6A_TA10622_637	112.007
chr6A_TA10622_638	112.739
chr7A_TA10622_1	0
chr7A_TA10622_2	0.192
chr7A_TA10622_3	0.934
chr7A_TA10622_4	1.974
chr7A_TA10622_5	3.224
chr7A_TA10622_6	3.956
chr7A_TA10622_7	4.984
chr7A_TA10622_8	5.746
chr7A_TA10622_9	6.914
chr7A_TA10622_10	7.781
chr7A_TA10622_11	8.754
chr7A_TA10622_12	9.154
chr7A_TA10622_18	15.861
chr7A_TA10622_19	19.037
chr7A_TA10622_20	19.471
chr7A_TA10622_21	19.835
chr7A_TA10622_22	21.397
chr7A_TA10622_23	22.732
chr7A_TA10622_24	22.787
chr7A_TA10622_25	24.097
chr7A_TA10622_26	24.913
chr7A_TA10622_27	25.584
chr7A_TA10622_28	26.409
chr7A_TA10622_29	27.301
chr7A_TA10622_30	28.322
chr7A_TA10622_31	28.94
chr7A_TA10622_32	30.321
chr7A_TA10622_33	31.414
chr7A_TA10622_34	32.379
chr7A_TA10622_35	33.444
chr7A_TA10622_36	34.465
chr7A_TA10622_37	35.159
chr7A_TA10622_38	36.14
chr7A_TA10622_39	37.634
chr7A_TA10622_43	38.33
chr7A_TA10622_44	39.192
chr7A_TA10622_45	39.732
chr7A_TA10622_47	40.082
chr7A_TA10622_49	41.443
chr7A_TA10622_51	41.486
chr7A_TA10622_52	41.58
chr7A_TA10622_50	41.642
chr7A_TA10622_57	43.791
chr7A_TA10622_59	44.217
chr7A_TA10622_67	45.338
chr7A_TA10622_69	45.751
chr7A_TA10622_70	46.818
chr7A_TA10622_71	47.128
chr7A_TA10622_72	47.392
chr7A_TA10622_73	47.696
chr7A_TA10622_75	47.968
chr7A_TA10622_74	47.984
chr7A_TA10622_76	48.089
chr7A_TA10622_77	49.056
chr7A_TA10622_79	49.352
chr7A_TA10622_80	49.92
chr7A_TA10622_82	51.722
chr7A_TA10622_122	62.81
chr7A_TA10622_124	62.976
chr7A_TA10622_128	63.6
chr7A_TA10622_139	68.644
chr7A_TA10622_169	69.352
chr7A_TA10622_160	69.531
chr7A_TA10622_161	69.759
chr7A_TA10622_164	69.883
chr7A_TA10622_375	71.238
chr7A_TA10622_542	72.1
chr7A_TA10622_545	72.103
chr7A_TA10622_504	72.222
chr7A_TA10622_505	72.233
chr7A_TA10622_495	72.289
chr7A_TA10622_494	72.294
chr7A_TA10622_493	72.323
chr7A_TA10622_498	72.338
chr7A_TA10622_466	72.354
chr7A_TA10622_458	72.374
chr7A_TA10622_480	72.383
chr7A_TA10622_477	72.385
chr7A_TA10622_454	72.387
chr7A_TA10622_471	72.394
chr7A_TA10622_450	72.398
chr7A_TA10622_444	72.4
chr7A_TA10622_456	72.402
chr7A_TA10622_463	72.403
chr7A_TA10622_483	72.416
chr7A_TA10622_325	72.436
chr7A_TA10622_438	72.449
chr7A_TA10622_365	72.454
chr7A_TA10622_266	72.457
chr7A_TA10622_370	72.459
chr7A_TA10622_379	72.459
chr7A_TA10622_333	72.46
chr7A_TA10622_391	72.46
chr7A_TA10622_326	72.463
chr7A_TA10622_269	72.464
chr7A_TA10622_287	72.464
chr7A_TA10622_292	72.464
chr7A_TA10622_273	72.466
chr7A_TA10622_288	72.466
chr7A_TA10622_272	72.467
chr7A_TA10622_372	72.467
chr7A_TA10622_302	72.469
chr7A_TA10622_341	72.469
chr7A_TA10622_353	72.469
chr7A_TA10622_418	72.469
chr7A_TA10622_303	72.471
chr7A_TA10622_307	72.471
chr7A_TA10622_429	72.472
chr7A_TA10622_289	72.473
chr7A_TA10622_261	72.475
chr7A_TA10622_274	72.475
chr7A_TA10622_337	72.475
chr7A_TA10622_262	72.476
chr7A_TA10622_283	72.476
chr7A_TA10622_386	72.476
chr7A_TA10622_360	72.478
chr7A_TA10622_374	72.478
chr7A_TA10622_367	72.48
chr7A_TA10622_290	72.482
chr7A_TA10622_314	72.482
chr7A_TA10622_286	72.483
chr7A_TA10622_295	72.483
chr7A_TA10622_308	72.483
chr7A_TA10622_285	72.485
chr7A_TA10622_482	72.487
chr7A_TA10622_368	72.495
chr7A_TA10622_276	72.517
chr7A_TA10622_254	72.535
chr7A_TA10622_255	72.542
chr7A_TA10622_260	72.552
chr7A_TA10622_378	72.599
chr7A_TA10622_240	72.727
chr7A_TA10622_227	72.797
chr7A_TA10622_204	73.09
chr7A_TA10622_203	73.173
chr7A_TA10622_187	73.376
chr7A_TA10622_184	73.421
chr7A_TA10622_176	73.521
chr7A_TA10622_580	74.964
chr7A_TA10622_581	75.437
chr7A_TA10622_608	76.53
chr7A_TA10622_641	79.215
chr7A_TA10622_654	79.755
chr7A_TA10622_657	80.102
chr7A_TA10622_660	80.588
chr7A_TA10622_661	81.418
chr7A_TA10622_664	81.76
chr7A_TA10622_706	90.418
chr7A_TA10622_716	95.636
chr7A_TA10622_723	99.453
chr7A_TA10622_726	99.975
chr7A_TA10622_742	109.696
chr7A_TA10622_793	112.777
chr7A_TA10622_751	113.893
chr7A_TA10622_755	116.186
chr7A_TA10622_760	117.014
chr7A_TA10622_757	117.203
chr7A_TA10622_790	118.237
chr7A_TA10622_761	118.721
chr7A_TA10622_762	119.288
chr7A_TA10622_763	120.107
chr7A_TA10622_764	121.42
chr7A_TA10622_765	122.654
chr7A_TA10622_767	123.634
chr7A_TA10622_768	124.737
chr7A_TA10622_769	125.461
chr7A_TA10622_770	126.141
chr7A_TA10622_771	126.404
chr7A_TA10622_772	127.411
chr7A_TA10622_774	130.036
chr7A_TA10622_776	133.156

## Sheet: Supplementary Table 4
Supplementary Table 4. Number of annotated transcripts per tissue per genome using RNA-seq and Iso-seq data.
	TA299 (RNA-seq)		TA299 (Iso-seq)		TA10622 (RNA-seq)		TA10622 (Iso-seq)
	Anchored chromosomes	Unanchored chromosome	Anchored chromosomes	Unanchored chromosome	Anchored chromosomes	Unanchored chromosome	Anchored chromosomes	Unanchored chromosome
Roots	54717	402	41121	328	55714	273	36189	288
Aerial part	53164	753	22153	890	52846	550	21697	1100
Flag-leaf	51643	432	29575	1394	50259	294	38150	1458
Spikes	60354	365	31427	651	61960	529	35937	752
Glumes	55062	260	25270	1485	58229	244	29415	645
Grains	47949	891	13073	225	51788	519	11273	239

## Sheet: Supplementary Table 7
Supplementary Table 7. The ChIP/input control of CENH3 reads calculated in 100 kb genomic windows for TA299 and TA10622.
TA299							TA10622
Chromosome	Start	End	Replicate	ChIP/input control			Chromosome	Start	End	Replicate	ChIP/input control
chr1A_TA299	0	100000	Rep1	0.649614			chr1A_TA10622	0	100000	Rep1	0.411474
chr1A_TA299	0	100000	Rep2	0.497568			chr1A_TA10622	0	100000	Rep2	1.32575
chr1A_TA299	100000	200000	Rep1	1.81627			chr1A_TA10622	100000	200000	Rep1	1.02351
chr1A_TA299	100000	200000	Rep2	0.59456			chr1A_TA10622	100000	200000	Rep2	1.06595
chr1A_TA299	200000	300000	Rep1	0.890871			chr1A_TA10622	200000	300000	Rep1	1.07147
chr1A_TA299	200000	300000	Rep2	1.27214			chr1A_TA10622	200000	300000	Rep2	1.09772
chr1A_TA299	300000	400000	Rep1	1.03615			chr1A_TA10622	300000	400000	Rep1	1.08489
chr1A_TA299	300000	400000	Rep2	1.07641			chr1A_TA10622	300000	400000	Rep2	0.939551
chr1A_TA299	400000	500000	Rep1	0.930616			chr1A_TA10622	400000	500000	Rep1	1.0581
chr1A_TA299	400000	500000	Rep2	0.935941			chr1A_TA10622	400000	500000	Rep2	1.01286
chr1A_TA299	500000	600000	Rep1	1.08111			chr1A_TA10622	500000	600000	Rep1	0.951944
chr1A_TA299	500000	600000	Rep2	0.870869			chr1A_TA10622	500000	600000	Rep2	0.948898
chr1A_TA299	600000	700000	Rep1	1.06234			chr1A_TA10622	600000	700000	Rep1	1.10014
chr1A_TA299	600000	700000	Rep2	0.948568			chr1A_TA10622	600000	700000	Rep2	0.95192
chr1A_TA299	700000	800000	Rep1	1.03971			chr1A_TA10622	700000	800000	Rep1	0.992439
chr1A_TA299	700000	800000	Rep2	0.955466			chr1A_TA10622	700000	800000	Rep2	0.999294
chr1A_TA299	800000	900000	Rep1	1.12288			chr1A_TA10622	800000	900000	Rep1	1.01849
chr1A_TA299	800000	900000	Rep2	0.981472			chr1A_TA10622	800000	900000	Rep2	0.932357
chr1A_TA299	900000	1000000	Rep1	0.944188			chr1A_TA10622	900000	1000000	Rep1	1.0763
chr1A_TA299	900000	1000000	Rep2	0.946312			chr1A_TA10622	900000	1000000	Rep2	0.994519
chr1A_TA299	1000000	1100000	Rep1	0.972681			chr1A_TA10622	1000000	1100000	Rep1	0.982135
chr1A_TA299	1000000	1100000	Rep2	0.999186			chr1A_TA10622	1000000	1100000	Rep2	1.10564
chr1A_TA299	1100000	1200000	Rep1	1.00515			chr1A_TA10622	1100000	1200000	Rep1	1.17297
chr1A_TA299	1100000	1200000	Rep2	1.02293			chr1A_TA10622	1100000	1200000	Rep2	1.31712
chr1A_TA299	1200000	1300000	Rep1	0.88421			chr1A_TA10622	1200000	1300000	Rep1	0.994211
chr1A_TA299	1200000	1300000	Rep2	0.974029			chr1A_TA10622	1200000	1300000	Rep2	1.18212
chr1A_TA299	1300000	1400000	Rep1	0.939055			chr1A_TA10622	1300000	1400000	Rep1	0.988353
chr1A_TA299	1300000	1400000	Rep2	0.900467			chr1A_TA10622	1300000	1400000	Rep2	1.08875
chr1A_TA299	1400000	1500000	Rep1	0.973267			chr1A_TA10622	1400000	1500000	Rep1	1.09509
chr1A_TA299	1400000	1500000	Rep2	1.06486			chr1A_TA10622	1400000	1500000	Rep2	0.725374
chr1A_TA299	1500000	1600000	Rep1	0.977596			chr1A_TA10622	1500000	1600000	Rep1	1.5239
chr1A_TA299	1500000	1600000	Rep2	0.94038			chr1A_TA10622	1500000	1600000	Rep2	0.851012
chr1A_TA299	1600000	1700000	Rep1	0.92855			chr1A_TA10622	1600000	1700000	Rep1	1.24415
chr1A_TA299	1600000	1700000	Rep2	0.928042			chr1A_TA10622	1600000	1700000	Rep2	0.7751
chr1A_TA299	1700000	1800000	Rep1	0.859546			chr1A_TA10622	1700000	1800000	Rep1	1.3176
chr1A_TA299	1700000	1800000	Rep2	0.901574			chr1A_TA10622	1700000	1800000	Rep2	1.31852
chr1A_TA299	1800000	1900000	Rep1	0.87035			chr1A_TA10622	1800000	1900000	Rep1	1.19693
chr1A_TA299	1800000	1900000	Rep2	0.963277			chr1A_TA10622	1800000	1900000	Rep2	0.946119
chr1A_TA299	1900000	2000000	Rep1	0.993626			chr1A_TA10622	1900000	2000000	Rep1	1.12923
chr1A_TA299	1900000	2000000	Rep2	0.926055			chr1A_TA10622	1900000	2000000	Rep2	1.2095
chr1A_TA299	2000000	2100000	Rep1	0.996694			chr1A_TA10622	2000000	2100000	Rep1	1.22492
chr1A_TA299	2000000	2100000	Rep2	0.876509			chr1A_TA10622	2000000	2100000	Rep2	1.20415
chr1A_TA299	2100000	2200000	Rep1	0.899072			chr1A_TA10622	2100000	2200000	Rep1	1.00615
chr1A_TA299	2100000	2200000	Rep2	0.974627			chr1A_TA10622	2100000	2200000	Rep2	1.02965
chr1A_TA299	2200000	2300000	Rep1	0.929457			chr1A_TA10622	2200000	2300000	Rep1	1.07306
chr1A_TA299	2200000	2300000	Rep2	1.03011			chr1A_TA10622	2200000	2300000	Rep2	1.05846
chr1A_TA299	2300000	2400000	Rep1	0.879304			chr1A_TA10622	2300000	2400000	Rep1	1.07074
chr1A_TA299	2300000	2400000	Rep2	0.95657			chr1A_TA10622	2300000	2400000	Rep2	1.02797
chr1A_TA299	2400000	2500000	Rep1	1.00653			chr1A_TA10622	2400000	2500000	Rep1	1.01536
chr1A_TA299	2400000	2500000	Rep2	0.945357			chr1A_TA10622	2400000	2500000	Rep2	1.14663
chr1A_TA299	2500000	2600000	Rep1	1.10731			chr1A_TA10622	2500000	2600000	Rep1	1.16432
chr1A_TA299	2500000	2600000	Rep2	0.986673			chr1A_TA10622	2500000	2600000	Rep2	1.43441
chr1A_TA299	2600000	2700000	Rep1	0.988665			chr1A_TA10622	2600000	2700000	Rep1	1.18418
chr1A_TA299	2600000	2700000	Rep2	0.82796			chr1A_TA10622	2600000	2700000	Rep2	1.1825
chr1A_TA299	2700000	2800000	Rep1	1.08974			chr1A_TA10622	2700000	2800000	Rep1	1.17752
chr1A_TA299	2700000	2800000	Rep2	0.992056			chr1A_TA10622	2700000	2800000	Rep2	1.15462
chr1A_TA299	2800000	2900000	Rep1	0.939425			chr1A_TA10622	2800000	2900000	Rep1	1.16322
chr1A_TA299	2800000	2900000	Rep2	1.02746			chr1A_TA10622	2800000	2900000	Rep2	1.0584
chr1A_TA299	2900000	3000000	Rep1	0.959643			chr1A_TA10622	2900000	3000000	Rep1	1.12864
chr1A_TA299	2900000	3000000	Rep2	0.885479			chr1A_TA10622	2900000	3000000	Rep2	1.12129
chr1A_TA299	3000000	3100000	Rep1	0.977096			chr1A_TA10622	3000000	3100000	Rep1	0.998699
chr1A_TA299	3000000	3100000	Rep2	0.98829			chr1A_TA10622	3000000	3100000	Rep2	1.1662
chr1A_TA299	3100000	3200000	Rep1	0.928949			chr1A_TA10622	3100000	3200000	Rep1	1.20648
chr1A_TA299	3100000	3200000	Rep2	0.938237			chr1A_TA10622	3100000	3200000	Rep2	1.17853
chr1A_TA299	3200000	3300000	Rep1	1.04627			chr1A_TA10622	3200000	3300000	Rep1	0.91173
chr1A_TA299	3200000	3300000	Rep2	0.874741			chr1A_TA10622	3200000	3300000	Rep2	1.04896
chr1A_TA299	3300000	3400000	Rep1	1.00863			chr1A_TA10622	3300000	3400000	Rep1	1.13159
chr1A_TA299	3300000	3400000	Rep2	0.965212			chr1A_TA10622	3300000	3400000	Rep2	1.152
chr1A_TA299	3400000	3500000	Rep1	1.00984			chr1A_TA10622	3400000	3500000	Rep1	1.19963
chr1A_TA299	3400000	3500000	Rep2	0.976159			chr1A_TA10622	3400000	3500000	Rep2	1.14459
chr1A_TA299	3500000	3600000	Rep1	0.804086			chr1A_TA10622	3500000	3600000	Rep1	1.17729
chr1A_TA299	3500000	3600000	Rep2	1.17284			chr1A_TA10622	3500000	3600000	Rep2	1.06618
chr1A_TA299	3600000	3700000	Rep1	0.943596			chr1A_TA10622	3600000	3700000	Rep1	1.17286
chr1A_TA299	3600000	3700000	Rep2	1.02457			chr1A_TA10622	3600000	3700000	Rep2	1.08991
chr1A_TA299	3700000	3800000	Rep1	1.00262			chr1A_TA10622	3700000	3800000	Rep1	1.21008
chr1A_TA299	3700000	3800000	Rep2	0.962122			chr1A_TA10622	3700000	3800000	Rep2	1.05067
chr1A_TA299	3800000	3900000	Rep1	0.970861			chr1A_TA10622	3800000	3900000	Rep1	1.00675
chr1A_TA299	3800000	3900000	Rep2	1.03362			chr1A_TA10622	3800000	3900000	Rep2	0.965579
chr1A_TA299	3900000	4000000	Rep1	1.05262			chr1A_TA10622	3900000	4000000	Rep1	1.04959
chr1A_TA299	3900000	4000000	Rep2	0.92433			chr1A_TA10622	3900000	4000000	Rep2	1.01226
chr1A_TA299	4000000	4100000	Rep1	1.00297			chr1A_TA10622	4000000	4100000	Rep1	1.09563
chr1A_TA299	4000000	4100000	Rep2	0.921332			chr1A_TA10622	4000000	4100000	Rep2	1.11706
chr1A_TA299	4100000	4200000	Rep1	0.969813			chr1A_TA10622	4100000	4200000	Rep1	1.1849
chr1A_TA299	4100000	4200000	Rep2	0.841722			chr1A_TA10622	4100000	4200000	Rep2	1.16471
chr1A_TA299	4200000	4300000	Rep1	1.0817			chr1A_TA10622	4200000	4300000	Rep1	1.16342
chr1A_TA299	4200000	4300000	Rep2	0.894619			chr1A_TA10622	4200000	4300000	Rep2	1.18638
chr1A_TA299	4300000	4400000	Rep1	1.08812			chr1A_TA10622	4300000	4400000	Rep1	1.00162
chr1A_TA299	4300000	4400000	Rep2	1.06021			chr1A_TA10622	4300000	4400000	Rep2	1.07323
chr1A_TA299	4400000	4500000	Rep1	0.999687			chr1A_TA10622	4400000	4500000	Rep1	1.06826
chr1A_TA299	4400000	4500000	Rep2	1.03692			chr1A_TA10622	4400000	4500000	Rep2	0.872813
chr1A_TA299	4500000	4600000	Rep1	1.00026			chr1A_TA10622	4500000	4600000	Rep1	1.27837
chr1A_TA299	4500000	4600000	Rep2	1.10302			chr1A_TA10622	4500000	4600000	Rep2	1.36852
chr1A_TA299	4600000	4700000	Rep1	1.11148			chr1A_TA10622	4600000	4700000	Rep1	1.33775
chr1A_TA299	4600000	4700000	Rep2	0.832941			chr1A_TA10622	4600000	4700000	Rep2	1.28189
chr1A_TA299	4700000	4800000	Rep1	0.961387			chr1A_TA10622	4700000	4800000	Rep1	0.962869
chr1A_TA299	4700000	4800000	Rep2	0.950615			chr1A_TA10622	4700000	4800000	Rep2	1.92382
chr1A_TA299	4800000	4900000	Rep1	1.05191			chr1A_TA10622	4800000	4900000	Rep1	1.40139
chr1A_TA299	4800000	4900000	Rep2	1.00543			chr1A_TA10622	4800000	4900000	Rep2	0.442421
chr1A_TA299	4900000	5000000	Rep1	0.990927			chr1A_TA10622	4900000	5000000	Rep1	0.619763
chr1A_TA299	4900000	5000000	Rep2	1.02424			chr1A_TA10622	4900000	5000000	Rep2	2.74738
chr1A_TA299	5000000	5100000	Rep1	0.979277			chr1A_TA10622	5000000	5100000	Rep1	1.30306
chr1A_TA299	5000000	5100000	Rep2	0.813356			chr1A_TA10622	5000000	5100000	Rep2	0.912525
chr1A_TA299	5100000	5200000	Rep1	0.937032			chr1A_TA10622	5100000	5200000	Rep1	1.04191
chr1A_TA299	5100000	5200000	Rep2	1.01754			chr1A_TA10622	5100000	5200000	Rep2	1.1033
chr1A_TA299	5200000	5300000	Rep1	1.06167			chr1A_TA10622	5200000	5300000	Rep1	1.13355
chr1A_TA299	5200000	5300000	Rep2	0.993805			chr1A_TA10622	5200000	5300000	Rep2	0.982483
chr1A_TA299	5300000	5400000	Rep1	0.956504			chr1A_TA10622	5300000	5400000	Rep1	1.15982
chr1A_TA299	5300000	5400000	Rep2	0.920557			chr1A_TA10622	5300000	5400000	Rep2	0.952535
chr1A_TA299	5400000	5500000	Rep1	1.089			chr1A_TA10622	5400000	5500000	Rep1	1.14743
chr1A_TA299	5400000	5500000	Rep2	0.986096			chr1A_TA10622	5400000	5500000	Rep2	1.11335
chr1A_TA299	5500000	5600000	Rep1	0.889467			chr1A_TA10622	5500000	5600000	Rep1	0.993788
chr1A_TA299	5500000	5600000	Rep2	1.03373			chr1A_TA10622	5500000	5600000	Rep2	0.973135
chr1A_TA299	5600000	5700000	Rep1	0.964089			chr1A_TA10622	5600000	5700000	Rep1	1.07481
chr1A_TA299	5600000	5700000	Rep2	0.897657			chr1A_TA10622	5600000	5700000	Rep2	1.07002
chr1A_TA299	5700000	5800000	Rep1	0.937199			chr1A_TA10622	5700000	5800000	Rep1	1.02035
chr1A_TA299	5700000	5800000	Rep2	0.999838			chr1A_TA10622	5700000	5800000	Rep2	1.25078
chr1A_TA299	5800000	5900000	Rep1	0.983537			chr1A_TA10622	5800000	5900000	Rep1	1.00876
chr1A_TA299	5800000	5900000	Rep2	0.909306			chr1A_TA10622	5800000	5900000	Rep2	0.977703
chr1A_TA299	5900000	6000000	Rep1	1.08697			chr1A_TA10622	5900000	6000000	Rep1	1.04697
chr1A_TA299	5900000	6000000	Rep2	1.01017			chr1A_TA10622	5900000	6000000	Rep2	1.10454
chr1A_TA299	6000000	6100000	Rep1	1.08747			chr1A_TA10622	6000000	6100000	Rep1	1.28411
chr1A_TA299	6000000	6100000	Rep2	1.02777			chr1A_TA10622	6000000	6100000	Rep2	1.13532
chr1A_TA299	6100000	6200000	Rep1	0.941758			chr1A_TA10622	6100000	6200000	Rep1	1.25903
chr1A_TA299	6100000	6200000	Rep2	0.887803			chr1A_TA10622	6100000	6200000	Rep2	1.11158
chr1A_TA299	6200000	6300000	Rep1	0.86794			chr1A_TA10622	6200000	6300000	Rep1	1.00772
chr1A_TA299	6200000	6300000	Rep2	0.871726			chr1A_TA10622	6200000	6300000	Rep2	1.00841
chr1A_TA299	6300000	6400000	Rep1	0.971998			chr1A_TA10622	6300000	6400000	Rep1	1.12474
chr1A_TA299	6300000	6400000	Rep2	1.05292			chr1A_TA10622	6300000	6400000	Rep2	1.04664
chr1A_TA299	6400000	6500000	Rep1	0.937069			chr1A_TA10622	6400000	6500000	Rep1	1.0546
chr1A_TA299	6400000	6500000	Rep2	2.48252			chr1A_TA10622	6400000	6500000	Rep2	1.07166
chr1A_TA299	6500000	6600000	Rep1	1.0987			chr1A_TA10622	6500000	6600000	Rep1	1.094
chr1A_TA299	6500000	6600000	Rep2	0.933675			chr1A_TA10622	6500000	6600000	Rep2	1.44971
chr1A_TA299	6600000	6700000	Rep1	1.01131			chr1A_TA10622	6600000	6700000	Rep1	0.966467
chr1A_TA299	6600000	6700000	Rep2	0.874224			chr1A_TA10622	6600000	6700000	Rep2	1.32164
chr1A_TA299	6700000	6800000	Rep1	1.11436			chr1A_TA10622	6700000	6800000	Rep1	1.58112
chr1A_TA299	6700000	6800000	Rep2	0.944997			chr1A_TA10622	6700000	6800000	Rep2	1.06493
chr1A_TA299	6800000	6900000	Rep1	0.915281			chr1A_TA10622	6800000	6900000	Rep1	1.45117
chr1A_TA299	6800000	6900000	Rep2	0.941066			chr1A_TA10622	6800000	6900000	Rep2	0.917683
chr1A_TA299	6900000	7000000	Rep1	0.928665			chr1A_TA10622	6900000	7000000	Rep1	1.12026
chr1A_TA299	6900000	7000000	Rep2	1.01639			chr1A_TA10622	6900000	7000000	Rep2	1.1694
chr1A_TA299	7000000	7100000	Rep1	1.15357			chr1A_TA10622	7000000	7100000	Rep1	1.21529
chr1A_TA299	7000000	7100000	Rep2	0.93541			chr1A_TA10622	7000000	7100000	Rep2	1.19606
chr1A_TA299	7100000	7200000	Rep1	0.981744			chr1A_TA10622	7100000	7200000	Rep1	1.18981
chr1A_TA299	7100000	7200000	Rep2	1.01004			chr1A_TA10622	7100000	7200000	Rep2	1.51393
chr1A_TA299	7200000	7300000	Rep1	0.916474			chr1A_TA10622	7200000	7300000	Rep1	1.20263
chr1A_TA299	7200000	7300000	Rep2	1.02888			chr1A_TA10622	7200000	7300000	Rep2	0.903751
chr1A_TA299	7300000	7400000	Rep1	1.05646			chr1A_TA10622	7300000	7400000	Rep1	1.32384
chr1A_TA299	7300000	7400000	Rep2	0.95824			chr1A_TA10622	7300000	7400000	Rep2	1.54523
chr1A_TA299	7400000	7500000	Rep1	1.09061			chr1A_TA10622	7400000	7500000	Rep1	0.991972
chr1A_TA299	7400000	7500000	Rep2	1.01408			chr1A_TA10622	7400000	7500000	Rep2	1.02595
chr1A_TA299	7500000	7600000	Rep1	1.08882			chr1A_TA10622	7500000	7600000	Rep1	1.31922
chr1A_TA299	7500000	7600000	Rep2	1.15389			chr1A_TA10622	7500000	7600000	Rep2	1.07589
chr1A_TA299	7600000	7700000	Rep1	0.88076			chr1A_TA10622	7600000	7700000	Rep1	1.75506
chr1A_TA299	7600000	7700000	Rep2	0.917591			chr1A_TA10622	7600000	7700000	Rep2	0.704964
chr1A_TA299	7700000	7800000	Rep1	1.12592			chr1A_TA10622	7700000	7800000	Rep1	1.0366
chr1A_TA299	7700000	7800000	Rep2	1.01231			chr1A_TA10622	7700000	7800000	Rep2	1.13807
chr1A_TA299	7800000	7900000	Rep1	0.965163			chr1A_TA10622	7800000	7900000	Rep1	1.38735
chr1A_TA299	7800000	7900000	Rep2	1.0904			chr1A_TA10622	7800000	7900000	Rep2	0.68235
chr1A_TA299	7900000	8000000	Rep1	0.957052			chr1A_TA10622	7900000	8000000	Rep1	1.02848
chr1A_TA299	7900000	8000000	Rep2	1.07788			chr1A_TA10622	7900000	8000000	Rep2	0.854741
chr1A_TA299	8000000	8100000	Rep1	0.929654			chr1A_TA10622	8000000	8100000	Rep1	1.65356
chr1A_TA299	8000000	8100000	Rep2	0.944006			chr1A_TA10622	8000000	8100000	Rep2	0.567376
chr1A_TA299	8100000	8200000	Rep1	0.979657			chr1A_TA10622	8100000	8200000	Rep1	0.931506
chr1A_TA299	8100000	8200000	Rep2	1.0178			chr1A_TA10622	8100000	8200000	Rep2	0.539511
chr1A_TA299	8200000	8300000	Rep1	0.985509			chr1A_TA10622	8200000	8300000	Rep1	1.12623
chr1A_TA299	8200000	8300000	Rep2	0.930446			chr1A_TA10622	8200000	8300000	Rep2	1.8941
chr1A_TA299	8300000	8400000	Rep1	0.99798			chr1A_TA10622	8300000	8400000	Rep1	0.844957
chr1A_TA299	8300000	8400000	Rep2	0.848495			chr1A_TA10622	8300000	8400000	Rep2	0.992009
chr1A_TA299	8400000	8500000	Rep1	1.03364			chr1A_TA10622	8400000	8500000	Rep1	1.17718
chr1A_TA299	8400000	8500000	Rep2	1.0456			chr1A_TA10622	8400000	8500000	Rep2	1.5641
chr1A_TA299	8500000	8600000	Rep1	0.96404			chr1A_TA10622	8500000	8600000	Rep1	1.16445
chr1A_TA299	8500000	8600000	Rep2	1.03672			chr1A_TA10622	8500000	8600000	Rep2	1.51327
chr1A_TA299	8600000	8700000	Rep1	0.993203			chr1A_TA10622	8600000	8700000	Rep1	1.23374
chr1A_TA299	8600000	8700000	Rep2	0.967044			chr1A_TA10622	8600000	8700000	Rep2	1.04938
chr1A_TA299	8700000	8800000	Rep1	1.00825			chr1A_TA10622	8700000	8800000	Rep1	1.56526
chr1A_TA299	8700000	8800000	Rep2	1.00405			chr1A_TA10622	8700000	8800000	Rep2	1.03708
chr1A_TA299	8800000	8900000	Rep1	1.18374			chr1A_TA10622	8800000	8900000	Rep1	1.28886
chr1A_TA299	8800000	8900000	Rep2	1.12301			chr1A_TA10622	8800000	8900000	Rep2	1.45251
chr1A_TA299	8900000	9000000	Rep1	0.937114			chr1A_TA10622	8900000	9000000	Rep1	0.922993
chr1A_TA299	8900000	9000000	Rep2	1.01954			chr1A_TA10622	8900000	9000000	Rep2	0.969013
chr1A_TA299	9000000	9100000	Rep1	0.991414			chr1A_TA10622	9000000	9100000	Rep1	1.14713
chr1A_TA299	9000000	9100000	Rep2	1.00307			chr1A_TA10622	9000000	9100000	Rep2	0.958847
chr1A_TA299	9100000	9200000	Rep1	0.881019			chr1A_TA10622	9100000	9200000	Rep1	1.23808
chr1A_TA299	9100000	9200000	Rep2	1.02497			chr1A_TA10622	9100000	9200000	Rep2	1.20477
chr1A_TA299	9200000	9300000	Rep1	1.07494			chr1A_TA10622	9200000	9300000	Rep1	1.13406
chr1A_TA299	9200000	9300000	Rep2	1.0391			chr1A_TA10622	9200000	9300000	Rep2	1.11626
chr1A_TA299	9300000	9400000	Rep1	0.910878			chr1A_TA10622	9300000	9400000	Rep1	1.1284
chr1A_TA299	9300000	9400000	Rep2	1.11241			chr1A_TA10622	9300000	9400000	Rep2	1.11443
chr1A_TA299	9400000	9500000	Rep1	1.09608			chr1A_TA10622	9400000	9500000	Rep1	1.1791
chr1A_TA299	9400000	9500000	Rep2	1.06773			chr1A_TA10622	9400000	9500000	Rep2	0.931969
chr1A_TA299	9500000	9600000	Rep1	0.950436			chr1A_TA10622	9500000	9600000	Rep1	1.09733
chr1A_TA299	9500000	9600000	Rep2	0.866212			chr1A_TA10622	9500000	9600000	Rep2	0.922176
chr1A_TA299	9600000	9700000	Rep1	0.893889			chr1A_TA10622	9600000	9700000	Rep1	1.12673
chr1A_TA299	9600000	9700000	Rep2	0.984577			chr1A_TA10622	9600000	9700000	Rep2	1.08038
chr1A_TA299	9700000	9800000	Rep1	1.14159			chr1A_TA10622	9700000	9800000	Rep1	1.28043
chr1A_TA299	9700000	9800000	Rep2	1.09896			chr1A_TA10622	9700000	9800000	Rep2	1.09089
chr1A_TA299	9800000	9900000	Rep1	1.05267			chr1A_TA10622	9800000	9900000	Rep1	1.08368
chr1A_TA299	9800000	9900000	Rep2	0.946153			chr1A_TA10622	9800000	9900000	Rep2	1.1174
chr1A_TA299	9900000	10000000	Rep1	0.885091			chr1A_TA10622	9900000	10000000	Rep1	1.11747
chr1A_TA299	9900000	10000000	Rep2	1.00976			chr1A_TA10622	9900000	10000000	Rep2	1.10122
chr1A_TA299	10000000	10100000	Rep1	1.02349			chr1A_TA10622	10000000	10100000	Rep1	1.15683
chr1A_TA299	10000000	10100000	Rep2	0.939244			chr1A_TA10622	10000000	10100000	Rep2	1.09165
chr1A_TA299	10100000	10200000	Rep1	0.933792			chr1A_TA10622	10100000	10200000	Rep1	1.23815
chr1A_TA299	10100000	10200000	Rep2	0.936929			chr1A_TA10622	10100000	10200000	Rep2	1.18618
chr1A_TA299	10200000	10300000	Rep1	0.795871			chr1A_TA10622	10200000	10300000	Rep1	1.02915
chr1A_TA299	10200000	10300000	Rep2	0.947735			chr1A_TA10622	10200000	10300000	Rep2	1.08714
chr1A_TA299	10300000	10400000	Rep1	1.01321			chr1A_TA10622	10300000	10400000	Rep1	1.13495
chr1A_TA299	10300000	10400000	Rep2	1.01337			chr1A_TA10622	10300000	10400000	Rep2	1.03209
chr1A_TA299	10400000	10500000	Rep1	0.883427			chr1A_TA10622	10400000	10500000	Rep1	1.13257
chr1A_TA299	10400000	10500000	Rep2	0.959061			chr1A_TA10622	10400000	10500000	Rep2	0.999382
chr1A_TA299	10500000	10600000	Rep1	0.877649			chr1A_TA10622	10500000	10600000	Rep1	1.24001
chr1A_TA299	10500000	10600000	Rep2	1.1008			chr1A_TA10622	10500000	10600000	Rep2	0.979608
chr1A_TA299	10600000	10700000	Rep1	1.12712			chr1A_TA10622	10600000	10700000	Rep1	1.24765
chr1A_TA299	10600000	10700000	Rep2	0.954068			chr1A_TA10622	10600000	10700000	Rep2	1.24641
chr1A_TA299	10700000	10800000	Rep1	1.0263			chr1A_TA10622	10700000	10800000	Rep1	1.083
chr1A_TA299	10700000	10800000	Rep2	0.940546			chr1A_TA10622	10700000	10800000	Rep2	1.29003
chr1A_TA299	10800000	10900000	Rep1	1.12707			chr1A_TA10622	10800000	10900000	Rep1	1.29683
chr1A_TA299	10800000	10900000	Rep2	0.962677			chr1A_TA10622	10800000	10900000	Rep2	1.74379
chr1A_TA299	10900000	11000000	Rep1	1.03241			chr1A_TA10622	10900000	11000000	Rep1	1.30481
chr1A_TA299	10900000	11000000	Rep2	1.05561			chr1A_TA10622	10900000	11000000	Rep2	1.27178
chr1A_TA299	11000000	11100000	Rep1	0.996703			chr1A_TA10622	11000000	11100000	Rep1	1.31972
chr1A_TA299	11000000	11100000	Rep2	1.0059			chr1A_TA10622	11000000	11100000	Rep2	1.16028
chr1A_TA299	11100000	11200000	Rep1	1.00809			chr1A_TA10622	11100000	11200000	Rep1	1.13299
chr1A_TA299	11100000	11200000	Rep2	0.886319			chr1A_TA10622	11100000	11200000	Rep2	1.15282
chr1A_TA299	11200000	11300000	Rep1	0.954894			chr1A_TA10622	11200000	11300000	Rep1	1.08199
chr1A_TA299	11200000	11300000	Rep2	1.1673			chr1A_TA10622	11200000	11300000	Rep2	1.38151
chr1A_TA299	11300000	11400000	Rep1	1.00077			chr1A_TA10622	11300000	11400000	Rep1	1.30821
chr1A_TA299	11300000	11400000	Rep2	1.03646			chr1A_TA10622	11300000	11400000	Rep2	1.3244
chr1A_TA299	11400000	11500000	Rep1	0.933195			chr1A_TA10622	11400000	11500000	Rep1	1.12361
chr1A_TA299	11400000	11500000	Rep2	0.948659			chr1A_TA10622	11400000	11500000	Rep2	1.1477
chr1A_TA299	11500000	11600000	Rep1	1.05469			chr1A_TA10622	11500000	11600000	Rep1	1.0969
chr1A_TA299	11500000	11600000	Rep2	0.891739			chr1A_TA10622	11500000	11600000	Rep2	1.14457
chr1A_TA299	11600000	11700000	Rep1	0.941449			chr1A_TA10622	11600000	11700000	Rep1	1.1791
chr1A_TA299	11600000	11700000	Rep2	1.03246			chr1A_TA10622	11600000	11700000	Rep2	1.5173
chr1A_TA299	11700000	11800000	Rep1	1.01303			chr1A_TA10622	11700000	11800000	Rep1	1.13356
chr1A_TA299	11700000	11800000	Rep2	1.09224			chr1A_TA10622	11700000	11800000	Rep2	1.04606
chr1A_TA299	11800000	11900000	Rep1	0.895899			chr1A_TA10622	11800000	11900000	Rep1	3.16007
chr1A_TA299	11800000	11900000	Rep2	1.0397			chr1A_TA10622	11800000	11900000	Rep2	0.646966
chr1A_TA299	11900000	12000000	Rep1	1.04863			chr1A_TA10622	11900000	12000000	Rep1	0.62153
chr1A_TA299	11900000	12000000	Rep2	0.936118			chr1A_TA10622	11900000	12000000	Rep2	1.44582
chr1A_TA299	12000000	12100000	Rep1	0.933156			chr1A_TA10622	12000000	12100000	Rep1	0.982934
chr1A_TA299	12000000	12100000	Rep2	0.932912			chr1A_TA10622	12000000	12100000	Rep2	2.56816
chr1A_TA299	12100000	12200000	Rep1	0.957282			chr1A_TA10622	12100000	12200000	Rep1	1.08925
chr1A_TA299	12100000	12200000	Rep2	1.01907			chr1A_TA10622	12100000	12200000	Rep2	0.999703
chr1A_TA299	12200000	12300000	Rep1	0.946629			chr1A_TA10622	12200000	12300000	Rep1	1.12222
chr1A_TA299	12200000	12300000	Rep2	1.02569			chr1A_TA10622	12200000	12300000	Rep2	1.19016
chr1A_TA299	12300000	12400000	Rep1	1.02832			chr1A_TA10622	12300000	12400000	Rep1	1.15887
chr1A_TA299	12300000	12400000	Rep2	0.863134			chr1A_TA10622	12300000	12400000	Rep2	1.28087
chr1A_TA299	12400000	12500000	Rep1	0.889026			chr1A_TA10622	12400000	12500000	Rep1	1.11724
chr1A_TA299	12400000	12500000	Rep2	0.930734			chr1A_TA10622	12400000	12500000	Rep2	1.24411
chr1A_TA299	12500000	12600000	Rep1	0.88248			chr1A_TA10622	12500000	12600000	Rep1	0.946834
chr1A_TA299	12500000	12600000	Rep2	1.16757			chr1A_TA10622	12500000	12600000	Rep2	1.03753
chr1A_TA299	12600000	12700000	Rep1	1.03686			chr1A_TA10622	12600000	12700000	Rep1	1.05992
chr1A_TA299	12600000	12700000	Rep2	0.971165			chr1A_TA10622	12600000	12700000	Rep2	1.17613
chr1A_TA299	12700000	12800000	Rep1	0.913441			chr1A_TA10622	12700000	12800000	Rep1	1.20492
chr1A_TA299	12700000	12800000	Rep2	0.806547			chr1A_TA10622	12700000	12800000	Rep2	1.1337
chr1A_TA299	12800000	12900000	Rep1	0.963394			chr1A_TA10622	12800000	12900000	Rep1	1.19531
chr1A_TA299	12800000	12900000	Rep2	1.16247			chr1A_TA10622	12800000	12900000	Rep2	1.10719
chr1A_TA299	12900000	13000000	Rep1	1.11302			chr1A_TA10622	12900000	13000000	Rep1	1.39924
chr1A_TA299	12900000	13000000	Rep2	1.02348			chr1A_TA10622	12900000	13000000	Rep2	1.05342
chr1A_TA299	13000000	13100000	Rep1	0.924047			chr1A_TA10622	13000000	13100000	Rep1	1.00693
chr1A_TA299	13000000	13100000	Rep2	0.845449			chr1A_TA10622	13000000	13100000	Rep2	1.20851
chr1A_TA299	13100000	13200000	Rep1	0.919294			chr1A_TA10622	13100000	13200000	Rep1	1.18918
chr1A_TA299	13100000	13200000	Rep2	0.669927			chr1A_TA10622	13100000	13200000	Rep2	1.27605
chr1A_TA299	13200000	13300000	Rep1	1.01816			chr1A_TA10622	13200000	13300000	Rep1	1.22346
chr1A_TA299	13200000	13300000	Rep2	0.947929			chr1A_TA10622	13200000	13300000	Rep2	1.31329
chr1A_TA299	13300000	13400000	Rep1	1.07369			chr1A_TA10622	13300000	13400000	Rep1	1.06537
chr1A_TA299	13300000	13400000	Rep2	1.08456			chr1A_TA10622	13300000	13400000	Rep2	1.20276
chr1A_TA299	13400000	13500000	Rep1	0.968729			chr1A_TA10622	13400000	13500000	Rep1	1.14626
chr1A_TA299	13400000	13500000	Rep2	0.974028			chr1A_TA10622	13400000	13500000	Rep2	1.16411
chr1A_TA299	13500000	13600000	Rep1	0.981286			chr1A_TA10622	13500000	13600000	Rep1	1.28805
chr1A_TA299	13500000	13600000	Rep2	1.08643			chr1A_TA10622	13500000	13600000	Rep2	1.17798
chr1A_TA299	13600000	13700000	Rep1	0.975135			chr1A_TA10622	13600000	13700000	Rep1	1.20539
chr1A_TA299	13600000	13700000	Rep2	0.92916			chr1A_TA10622	13600000	13700000	Rep2	1.08377
chr1A_TA299	13700000	13800000	Rep1	0.884523			chr1A_TA10622	13700000	13800000	Rep1	1.10265
chr1A_TA299	13700000	13800000	Rep2	1.11628			chr1A_TA10622	13700000	13800000	Rep2	1.15118
chr1A_TA299	13800000	13900000	Rep1	0.960228			chr1A_TA10622	13800000	13900000	Rep1	1.16246
chr1A_TA299	13800000	13900000	Rep2	0.948579			chr1A_TA10622	13800000	13900000	Rep2	1.17105
chr1A_TA299	13900000	14000000	Rep1	0.899752			chr1A_TA10622	13900000	14000000	Rep1	1.29617
chr1A_TA299	13900000	14000000	Rep2	0.928479			chr1A_TA10622	13900000	14000000	Rep2	1.23844
chr1A_TA299	14000000	14100000	Rep1	0.833859			chr1A_TA10622	14000000	14100000	Rep1	1.21271
chr1A_TA299	14000000	14100000	Rep2	0.994634			chr1A_TA10622	14000000	14100000	Rep2	1.0486
chr1A_TA299	14100000	14200000	Rep1	1.05176			chr1A_TA10622	14100000	14200000	Rep1	1.29318
chr1A_TA299	14100000	14200000	Rep2	1.12149			chr1A_TA10622	14100000	14200000	Rep2	1.05897
chr1A_TA299	14200000	14300000	Rep1	0.917891			chr1A_TA10622	14200000	14300000	Rep1	1.16889
chr1A_TA299	14200000	14300000	Rep2	1.02751			chr1A_TA10622	14200000	14300000	Rep2	1.22963
chr1A_TA299	14300000	14400000	Rep1	1.14713			chr1A_TA10622	14300000	14400000	Rep1	1.11743
chr1A_TA299	14300000	14400000	Rep2	1.04031			chr1A_TA10622	14300000	14400000	Rep2	1.21877
chr1A_TA299	14400000	14500000	Rep1	1.08936			chr1A_TA10622	14400000	14500000	Rep1	1.10821
chr1A_TA299	14400000	14500000	Rep2	1.00728			chr1A_TA10622	14400000	14500000	Rep2	1.04345
chr1A_TA299	14500000	14600000	Rep1	0.843229			chr1A_TA10622	14500000	14600000	Rep1	1.23227
chr1A_TA299	14500000	14600000	Rep2	0.989096			chr1A_TA10622	14500000	14600000	Rep2	1.27973
chr1A_TA299	14600000	14700000	Rep1	1.01567			chr1A_TA10622	14600000	14700000	Rep1	1.07409
chr1A_TA299	14600000	14700000	Rep2	1.03125			chr1A_TA10622	14600000	14700000	Rep2	0.95403
chr1A_TA299	14700000	14800000	Rep1	1.34742			chr1A_TA10622	14700000	14800000	Rep1	1.27786
chr1A_TA299	14700000	14800000	Rep2	1.27281			chr1A_TA10622	14700000	14800000	Rep2	1.16827
chr1A_TA299	14800000	14900000	Rep1	1.53652			chr1A_TA10622	14800000	14900000	Rep1	1.09334
chr1A_TA299	14800000	14900000	Rep2	2.35007			chr1A_TA10622	14800000	14900000	Rep2	0.981765
chr1A_TA299	14900000	15000000	Rep1	1.42681			chr1A_TA10622	14900000	15000000	Rep1	1.19746
chr1A_TA299	14900000	15000000	Rep2	0.830197			chr1A_TA10622	14900000	15000000	Rep2	1.22885
chr1A_TA299	15000000	15100000	Rep1	0.981637			chr1A_TA10622	15000000	15100000	Rep1	1.08193
chr1A_TA299	15000000	15100000	Rep2	0.833817			chr1A_TA10622	15000000	15100000	Rep2	1.14785
chr1A_TA299	15100000	15200000	Rep1	0.983652			chr1A_TA10622	15100000	15200000	Rep1	1.19227
chr1A_TA299	15100000	15200000	Rep2	1.04583			chr1A_TA10622	15100000	15200000	Rep2	1.47797
chr1A_TA299	15200000	15300000	Rep1	0.925634			chr1A_TA10622	15200000	15300000	Rep1	1.29501
chr1A_TA299	15200000	15300000	Rep2	0.818098			chr1A_TA10622	15200000	15300000	Rep2	1.26541
chr1A_TA299	15300000	15400000	Rep1	0.911148			chr1A_TA10622	15300000	15400000	Rep1	1.15718
chr1A_TA299	15300000	15400000	Rep2	1.00185			chr1A_TA10622	15300000	15400000	Rep2	1.11417
chr1A_TA299	15400000	15500000	Rep1	1.34952			chr1A_TA10622	15400000	15500000	Rep1	1.19107
chr1A_TA299	15400000	15500000	Rep2	1.06291			chr1A_TA10622	15400000	15500000	Rep2	1.19428
chr1A_TA299	15500000	15600000	Rep1	0.915538			chr1A_TA10622	15500000	15600000	Rep1	1.18927
chr1A_TA299	15500000	15600000	Rep2	0.99113			chr1A_TA10622	15500000	15600000	Rep2	1.14546
chr1A_TA299	15600000	15700000	Rep1	1.09572			chr1A_TA10622	15600000	15700000	Rep1	1.25346
chr1A_TA299	15600000	15700000	Rep2	1.08995			chr1A_TA10622	15600000	15700000	Rep2	1.18648
chr1A_TA299	15700000	15800000	Rep1	0.972797			chr1A_TA10622	15700000	15800000	Rep1	1.25075
chr1A_TA299	15700000	15800000	Rep2	0.841816			chr1A_TA10622	15700000	15800000	Rep2	1.09651
chr1A_TA299	15800000	15900000	Rep1	0.933747			chr1A_TA10622	15800000	15900000	Rep1	0.898989
chr1A_TA299	15800000	15900000	Rep2	0.857889			chr1A_TA10622	15800000	15900000	Rep2	1.19551
chr1A_TA299	15900000	16000000	Rep1	0.945533			chr1A_TA10622	15900000	16000000	Rep1	1.17883
chr1A_TA299	15900000	16000000	Rep2	1.02079			chr1A_TA10622	15900000	16000000	Rep2	1.16253
chr1A_TA299	16000000	16100000	Rep1	0.996126			chr1A_TA10622	16000000	16100000	Rep1	1.15287
chr1A_TA299	16000000	16100000	Rep2	0.995201			chr1A_TA10622	16000000	16100000	Rep2	1.2514
chr1A_TA299	16100000	16200000	Rep1	1.03378			chr1A_TA10622	16100000	16200000	Rep1	1.05939
chr1A_TA299	16100000	16200000	Rep2	0.882005			chr1A_TA10622	16100000	16200000	Rep2	1.27596
chr1A_TA299	16200000	16300000	Rep1	1.01131			chr1A_TA10622	16200000	16300000	Rep1	1.12766
chr1A_TA299	16200000	16300000	Rep2	1.10157			chr1A_TA10622	16200000	16300000	Rep2	1.0297
chr1A_TA299	16300000	16400000	Rep1	1.01975			chr1A_TA10622	16300000	16400000	Rep1	1.22155
chr1A_TA299	16300000	16400000	Rep2	0.914841			chr1A_TA10622	16300000	16400000	Rep2	1.37397
chr1A_TA299	16400000	16500000	Rep1	0.939568			chr1A_TA10622	16400000	16500000	Rep1	1.17603
chr1A_TA299	16400000	16500000	Rep2	0.933976			chr1A_TA10622	16400000	16500000	Rep2	1.48888
chr1A_TA299	16500000	16600000	Rep1	1.03315			chr1A_TA10622	16500000	16600000	Rep1	1.39761
chr1A_TA299	16500000	16600000	Rep2	1.02027			chr1A_TA10622	16500000	16600000	Rep2	0.915168
chr1A_TA299	16600000	16700000	Rep1	1.13655			chr1A_TA10622	16600000	16700000	Rep1	1.11102
chr1A_TA299	16600000	16700000	Rep2	0.885192			chr1A_TA10622	16600000	16700000	Rep2	1.01578
chr1A_TA299	16700000	16800000	Rep1	1.04808			chr1A_TA10622	16700000	16800000	Rep1	1.11559
chr1A_TA299	16700000	16800000	Rep2	0.914769			chr1A_TA10622	16700000	16800000	Rep2	1.18358
chr1A_TA299	16800000	16900000	Rep1	1.00264			chr1A_TA10622	16800000	16900000	Rep1	1.14732
chr1A_TA299	16800000	16900000	Rep2	1.09698			chr1A_TA10622	16800000	16900000	Rep2	1.13008
chr1A_TA299	16900000	17000000	Rep1	1.02742			chr1A_TA10622	16900000	17000000	Rep1	1.26181
chr1A_TA299	16900000	17000000	Rep2	1.01846			chr1A_TA10622	16900000	17000000	Rep2	1.23799
chr1A_TA299	17000000	17100000	Rep1	0.843262			chr1A_TA10622	17000000	17100000	Rep1	1.4101
chr1A_TA299	17000000	17100000	Rep2	0.880808			chr1A_TA10622	17000000	17100000	Rep2	1.0277
chr1A_TA299	17100000	17200000	Rep1	0.992919			chr1A_TA10622	17100000	17200000	Rep1	1.16236
chr1A_TA299	17100000	17200000	Rep2	0.928209			chr1A_TA10622	17100000	17200000	Rep2	1.11592
chr1A_TA299	17200000	17300000	Rep1	0.900297			chr1A_TA10622	17200000	17300000	Rep1	1.16918
chr1A_TA299	17200000	17300000	Rep2	0.79361			chr1A_TA10622	17200000	17300000	Rep2	1.0231
chr1A_TA299	17300000	17400000	Rep1	0.310907			chr1A_TA10622	17300000	17400000	Rep1	1.14259
chr1A_TA299	17300000	17400000	Rep2	1.20803			chr1A_TA10622	17300000	17400000	Rep2	1.09561
chr1A_TA299	17400000	17500000	Rep1	0.97085			chr1A_TA10622	17400000	17500000	Rep1	1.12086
chr1A_TA299	17400000	17500000	Rep2	0.879838			chr1A_TA10622	17400000	17500000	Rep2	1.13292
chr1A_TA299	17500000	17600000	Rep1	0.898136			chr1A_TA10622	17500000	17600000	Rep1	0.998897
chr1A_TA299	17500000	17600000	Rep2	1.0413			chr1A_TA10622	17500000	17600000	Rep2	1.16268
chr1A_TA299	17600000	17700000	Rep1	0.995725			chr1A_TA10622	17600000	17700000	Rep1	1.07097
chr1A_TA299	17600000	17700000	Rep2	0.850479			chr1A_TA10622	17600000	17700000	Rep2	1.08578
chr1A_TA299	17700000	17800000	Rep1	0.852936			chr1A_TA10622	17700000	17800000	Rep1	0.98342
chr1A_TA299	17700000	17800000	Rep2	1.00278			chr1A_TA10622	17700000	17800000	Rep2	1.19036
chr1A_TA299	17800000	17900000	Rep1	0.997454			chr1A_TA10622	17800000	17900000	Rep1	1.18045
chr1A_TA299	17800000	17900000	Rep2	1.12394			chr1A_TA10622	17800000	17900000	Rep2	1.19839
chr1A_TA299	17900000	18000000	Rep1	1.02949			chr1A_TA10622	17900000	18000000	Rep1	1.22181
chr1A_TA299	17900000	18000000	Rep2	1.04716			chr1A_TA10622	17900000	18000000	Rep2	1.19462
chr1A_TA299	18000000	18100000	Rep1	0.908611			chr1A_TA10622	18000000	18100000	Rep1	1.23209
chr1A_TA299	18000000	18100000	Rep2	0.890496			chr1A_TA10622	18000000	18100000	Rep2	0.989936
chr1A_TA299	18100000	18200000	Rep1	0.878738			chr1A_TA10622	18100000	18200000	Rep1	1.14456
chr1A_TA299	18100000	18200000	Rep2	0.975265			chr1A_TA10622	18100000	18200000	Rep2	1.32429
chr1A_TA299	18200000	18300000	Rep1	1.09576			chr1A_TA10622	18200000	18300000	Rep1	1.0955
chr1A_TA299	18200000	18300000	Rep2	1.14708			chr1A_TA10622	18200000	18300000	Rep2	0.996729
chr1A_TA299	18300000	18400000	Rep1	0.827437			chr1A_TA10622	18300000	18400000	Rep1	1.15592
chr1A_TA299	18300000	18400000	Rep2	0.977526			chr1A_TA10622	18300000	18400000	Rep2	1.26065
chr1A_TA299	18400000	18500000	Rep1	0.907401			chr1A_TA10622	18400000	18500000	Rep1	1.50407
chr1A_TA299	18400000	18500000	Rep2	0.850697			chr1A_TA10622	18400000	18500000	Rep2	1.95453
chr1A_TA299	18500000	18600000	Rep1	0.942392			chr1A_TA10622	18500000	18600000	Rep1	0.97535
chr1A_TA299	18500000	18600000	Rep2	1.00887			chr1A_TA10622	18500000	18600000	Rep2	0.962568
chr1A_TA299	18600000	18700000	Rep1	1.01642			chr1A_TA10622	18600000	18700000	Rep1	1.36549
chr1A_TA299	18600000	18700000	Rep2	0.820247			chr1A_TA10622	18600000	18700000	Rep2	0.819747
chr1A_TA299	18700000	18800000	Rep1	0.923808			chr1A_TA10622	18700000	18800000	Rep1	1.21375
chr1A_TA299	18700000	18800000	Rep2	1.01775			chr1A_TA10622	18700000	18800000	Rep2	1.35166
chr1A_TA299	18800000	18900000	Rep1	1.09745			chr1A_TA10622	18800000	18900000	Rep1	1.35953
chr1A_TA299	18800000	18900000	Rep2	0.879719			chr1A_TA10622	18800000	18900000	Rep2	1.05098
chr1A_TA299	18900000	19000000	Rep1	0.971818			chr1A_TA10622	18900000	19000000	Rep1	1.29591
chr1A_TA299	18900000	19000000	Rep2	0.985843			chr1A_TA10622	18900000	19000000	Rep2	1.20585
chr1A_TA299	19000000	19100000	Rep1	0.996379			chr1A_TA10622	19000000	19100000	Rep1	1.06961
chr1A_TA299	19000000	19100000	Rep2	0.987802			chr1A_TA10622	19000000	19100000	Rep2	1.28577
chr1A_TA299	19100000	19200000	Rep1	1.03398			chr1A_TA10622	19100000	19200000	Rep1	1.12646
chr1A_TA299	19100000	19200000	Rep2	1.06299			chr1A_TA10622	19100000	19200000	Rep2	1.03852
chr1A_TA299	19200000	19300000	Rep1	0.98748			chr1A_TA10622	19200000	19300000	Rep1	1.04183
chr1A_TA299	19200000	19300000	Rep2	0.95752			chr1A_TA10622	19200000	19300000	Rep2	1.09788
chr1A_TA299	19300000	19400000	Rep1	0.908333			chr1A_TA10622	19300000	19400000	Rep1	0.957934
chr1A_TA299	19300000	19400000	Rep2	1.02527			chr1A_TA10622	19300000	19400000	Rep2	0.990109
chr1A_TA299	19400000	19500000	Rep1	0.91349			chr1A_TA10622	19400000	19500000	Rep1	1.15496
chr1A_TA299	19400000	19500000	Rep2	0.933034			chr1A_TA10622	19400000	19500000	Rep2	0.90168
chr1A_TA299	19500000	19600000	Rep1	0.983304			chr1A_TA10622	19500000	19600000	Rep1	1.17009
chr1A_TA299	19500000	19600000	Rep2	1.02372			chr1A_TA10622	19500000	19600000	Rep2	0.992122
chr1A_TA299	19600000	19700000	Rep1	1.17135			chr1A_TA10622	19600000	19700000	Rep1	1.1626
chr1A_TA299	19600000	19700000	Rep2	1.07813			chr1A_TA10622	19600000	19700000	Rep2	1.10646
chr1A_TA299	19700000	19800000	Rep1	0.811458			chr1A_TA10622	19700000	19800000	Rep1	1.10865
chr1A_TA299	19700000	19800000	Rep2	1.07283			chr1A_TA10622	19700000	19800000	Rep2	1.28496
chr1A_TA299	19800000	19900000	Rep1	0.967412			chr1A_TA10622	19800000	19900000	Rep1	1.43034
chr1A_TA299	19800000	19900000	Rep2	0.993419			chr1A_TA10622	19800000	19900000	Rep2	0.984841
chr1A_TA299	19900000	20000000	Rep1	0.964015			chr1A_TA10622	19900000	20000000	Rep1	1.19823
chr1A_TA299	19900000	20000000	Rep2	0.948873			chr1A_TA10622	19900000	20000000	Rep2	1.1913
chr1A_TA299	20000000	20100000	Rep1	1.00638			chr1A_TA10622	20000000	20100000	Rep1	1.25435
chr1A_TA299	20000000	20100000	Rep2	1.06747			chr1A_TA10622	20000000	20100000	Rep2	1.06948
chr1A_TA299	20100000	20200000	Rep1	0.948106			chr1A_TA10622	20100000	20200000	Rep1	1.19584
chr1A_TA299	20100000	20200000	Rep2	0.958881			chr1A_TA10622	20100000	20200000	Rep2	0.951553
chr1A_TA299	20200000	20300000	Rep1	1.02108			chr1A_TA10622	20200000	20300000	Rep1	1.18969
chr1A_TA299	20200000	20300000	Rep2	0.98894			chr1A_TA10622	20200000	20300000	Rep2	1.26419
chr1A_TA299	20300000	20400000	Rep1	1.1057			chr1A_TA10622	20300000	20400000	Rep1	1.15367
chr1A_TA299	20300000	20400000	Rep2	0.951226			chr1A_TA10622	20300000	20400000	Rep2	0.481394
chr1A_TA299	20400000	20500000	Rep1	0.965241			chr1A_TA10622	20400000	20500000	Rep1	0.326191
chr1A_TA299	20400000	20500000	Rep2	0.885843			chr1A_TA10622	20400000	20500000	Rep2	1.83566
chr1A_TA299	20500000	20600000	Rep1	1.01131			chr1A_TA10622	20500000	20600000	Rep1	1.19164
chr1A_TA299	20500000	20600000	Rep2	0.94573			chr1A_TA10622	20500000	20600000	Rep2	1.38692
chr1A_TA299	20600000	20700000	Rep1	1.14354			chr1A_TA10622	20600000	20700000	Rep1	1.04574
chr1A_TA299	20600000	20700000	Rep2	0.976999			chr1A_TA10622	20600000	20700000	Rep2	1.15547
chr1A_TA299	20700000	20800000	Rep1	0.928756			chr1A_TA10622	20700000	20800000	Rep1	0.963858
chr1A_TA299	20700000	20800000	Rep2	1.00141			chr1A_TA10622	20700000	20800000	Rep2	1.07102
chr1A_TA299	20800000	20900000	Rep1	1.10727			chr1A_TA10622	20800000	20900000	Rep1	1.407
chr1A_TA299	20800000	20900000	Rep2	1.01145			chr1A_TA10622	20800000	20900000	Rep2	1.1357
chr1A_TA299	20900000	21000000	Rep1	0.870104			chr1A_TA10622	20900000	21000000	Rep1	0.940879
chr1A_TA299	20900000	21000000	Rep2	1.01664			chr1A_TA10622	20900000	21000000	Rep2	1.03906
chr1A_TA299	21000000	21100000	Rep1	1.11642			chr1A_TA10622	21000000	21100000	Rep1	1.0664
chr1A_TA299	21000000	21100000	Rep2	1.08915			chr1A_TA10622	21000000	21100000	Rep2	1.14713
chr1A_TA299	21100000	21200000	Rep1	0.930733			chr1A_TA10622	21100000	21200000	Rep1	1.28703
chr1A_TA299	21100000	21200000	Rep2	0.855351			chr1A_TA10622	21100000	21200000	Rep2	1.121
chr1A_TA299	21200000	21300000	Rep1	0.953206			chr1A_TA10622	21200000	21300000	Rep1	1.16712
chr1A_TA299	21200000	21300000	Rep2	0.97698			chr1A_TA10622	21200000	21300000	Rep2	1.26459
chr1A_TA299	21300000	21400000	Rep1	0.928017			chr1A_TA10622	21300000	21400000	Rep1	1.28944
chr1A_TA299	21300000	21400000	Rep2	0.857733			chr1A_TA10622	21300000	21400000	Rep2	1.33489
chr1A_TA299	21400000	21500000	Rep1	1.11113			chr1A_TA10622	21400000	21500000	Rep1	0.972866
chr1A_TA299	21400000	21500000	Rep2	0.928214			chr1A_TA10622	21400000	21500000	Rep2	0.987836
chr1A_TA299	21500000	21600000	Rep1	0.816055			chr1A_TA10622	21500000	21600000	Rep1	1.14016
chr1A_TA299	21500000	21600000	Rep2	0.817823			chr1A_TA10622	21500000	21600000	Rep2	1.1561
chr1A_TA299	21600000	21700000	Rep1	0.935149			chr1A_TA10622	21600000	21700000	Rep1	1.165
chr1A_TA299	21600000	21700000	Rep2	0.788949			chr1A_TA10622	21600000	21700000	Rep2	1.1945
chr1A_TA299	21700000	21800000	Rep1	1.07089			chr1A_TA10622	21700000	21800000	Rep1	1.17678
chr1A_TA299	21700000	21800000	Rep2	1.09756			chr1A_TA10622	21700000	21800000	Rep2	1.22397
chr1A_TA299	21800000	21900000	Rep1	1.10441			chr1A_TA10622	21800000	21900000	Rep1	1.148
chr1A_TA299	21800000	21900000	Rep2	1.02962			chr1A_TA10622	21800000	21900000	Rep2	1.3602
chr1A_TA299	21900000	22000000	Rep1	0.879924			chr1A_TA10622	21900000	22000000	Rep1	0.992321
chr1A_TA299	21900000	22000000	Rep2	1.01535			chr1A_TA10622	21900000	22000000	Rep2	1.18411
chr1A_TA299	22000000	22100000	Rep1	1.11093			chr1A_TA10622	22000000	22100000	Rep1	0.870554
chr1A_TA299	22000000	22100000	Rep2	0.923537			chr1A_TA10622	22000000	22100000	Rep2	3.3818
chr1A_TA299	22100000	22200000	Rep1	0.918812			chr1A_TA10622	22100000	22200000	Rep1	0.820815
chr1A_TA299	22100000	22200000	Rep2	0.968795			chr1A_TA10622	22100000	22200000	Rep2	0.875062
chr1A_TA299	22200000	22300000	Rep1	0.933959			chr1A_TA10622	22200000	22300000	Rep1	1.96422
chr1A_TA299	22200000	22300000	Rep2	0.87044			chr1A_TA10622	22200000	22300000	Rep2	0.991028
chr1A_TA299	22300000	22400000	Rep1	0.93365			chr1A_TA10622	22300000	22400000	Rep1	1.05927
chr1A_TA299	22300000	22400000	Rep2	1.01161			chr1A_TA10622	22300000	22400000	Rep2	0.978153
chr1A_TA299	22400000	22500000	Rep1	0.860305			chr1A_TA10622	22400000	22500000	Rep1	1.10036
chr1A_TA299	22400000	22500000	Rep2	1.02183			chr1A_TA10622	22400000	22500000	Rep2	1.09374
chr1A_TA299	22500000	22600000	Rep1	1.16753			chr1A_TA10622	22500000	22600000	Rep1	1.21054
chr1A_TA299	22500000	22600000	Rep2	0.931221			chr1A_TA10622	22500000	22600000	Rep2	1.16148
chr1A_TA299	22600000	22700000	Rep1	0.996771			chr1A_TA10622	22600000	22700000	Rep1	1.14646
chr1A_TA299	22600000	22700000	Rep2	1.01771			chr1A_TA10622	22600000	22700000	Rep2	1.15809
chr1A_TA299	22700000	22800000	Rep1	0.893014			chr1A_TA10622	22700000	22800000	Rep1	0.898718
chr1A_TA299	22700000	22800000	Rep2	0.908593			chr1A_TA10622	22700000	22800000	Rep2	1.14778
chr1A_TA299	22800000	22900000	Rep1	1.16416			chr1A_TA10622	22800000	22900000	Rep1	1.26967
chr1A_TA299	22800000	22900000	Rep2	0.767823			chr1A_TA10622	22800000	22900000	Rep2	1.09269
chr1A_TA299	22900000	23000000	Rep1	0.928255			chr1A_TA10622	22900000	23000000	Rep1	1.08433
chr1A_TA299	22900000	23000000	Rep2	0.932555			chr1A_TA10622	22900000	23000000	Rep2	1.35928
chr1A_TA299	23000000	23100000	Rep1	1.21289			chr1A_TA10622	23000000	23100000	Rep1	1.11437
chr1A_TA299	23000000	23100000	Rep2	1.00365			chr1A_TA10622	23000000	23100000	Rep2	1.04574
chr1A_TA299	23100000	23200000	Rep1	0.907322			chr1A_TA10622	23100000	23200000	Rep1	1.0675
chr1A_TA299	23100000	23200000	Rep2	0.818535			chr1A_TA10622	23100000	23200000	Rep2	1.157
chr1A_TA299	23200000	23300000	Rep1	0.974162			chr1A_TA10622	23200000	23300000	Rep1	1.25832
chr1A_TA299	23200000	23300000	Rep2	1.00393			chr1A_TA10622	23200000	23300000	Rep2	1.32176
chr1A_TA299	23300000	23400000	Rep1	0.975432			chr1A_TA10622	23300000	23400000	Rep1	1.09862
chr1A_TA299	23300000	23400000	Rep2	0.993361			chr1A_TA10622	23300000	23400000	Rep2	1.01728
chr1A_TA299	23400000	23500000	Rep1	2.06346			chr1A_TA10622	23400000	23500000	Rep1	1.34915
chr1A_TA299	23400000	23500000	Rep2	1.01174			chr1A_TA10622	23400000	23500000	Rep2	1.22269
chr1A_TA299	23500000	23600000	Rep1	0.956851			chr1A_TA10622	23500000	23600000	Rep1	0.826778
chr1A_TA299	23500000	23600000	Rep2	1.15989			chr1A_TA10622	23500000	23600000	Rep2	1.35272
chr1A_TA299	23600000	23700000	Rep1	0.931911			chr1A_TA10622	23600000	23700000	Rep1	1.12158
chr1A_TA299	23600000	23700000	Rep2	1.0333			chr1A_TA10622	23600000	23700000	Rep2	0.968602
chr1A_TA299	23700000	23800000	Rep1	0.971449			chr1A_TA10622	23700000	23800000	Rep1	1.06879
chr1A_TA299	23700000	23800000	Rep2	1.15166			chr1A_TA10622	23700000	23800000	Rep2	1.19936
chr1A_TA299	23800000	23900000	Rep1	0.948315			chr1A_TA10622	23800000	23900000	Rep1	1.08439
chr1A_TA299	23800000	23900000	Rep2	0.93463			chr1A_TA10622	23800000	23900000	Rep2	1.04152
chr1A_TA299	23900000	24000000	Rep1	1.0113			chr1A_TA10622	23900000	24000000	Rep1	1.09792
chr1A_TA299	23900000	24000000	Rep2	0.927253			chr1A_TA10622	23900000	24000000	Rep2	1.23058
chr1A_TA299	24000000	24100000	Rep1	1.2015			chr1A_TA10622	24000000	24100000	Rep1	0.96667
chr1A_TA299	24000000	24100000	Rep2	0.989862			chr1A_TA10622	24000000	24100000	Rep2	1.1299
chr1A_TA299	24100000	24200000	Rep1	1.10408			chr1A_TA10622	24100000	24200000	Rep1	1.05112
chr1A_TA299	24100000	24200000	Rep2	0.913901			chr1A_TA10622	24100000	24200000	Rep2	1.12556
chr1A_TA299	24200000	24300000	Rep1	0.972156			chr1A_TA10622	24200000	24300000	Rep1	1.21974
chr1A_TA299	24200000	24300000	Rep2	1.12323			chr1A_TA10622	24200000	24300000	Rep2	1.09927
chr1A_TA299	24300000	24400000	Rep1	0.980218			chr1A_TA10622	24300000	24400000	Rep1	1.17995
chr1A_TA299	24300000	24400000	Rep2	1.00412			chr1A_TA10622	24300000	24400000	Rep2	1.11404
chr1A_TA299	24400000	24500000	Rep1	1.23352			chr1A_TA10622	24400000	24500000	Rep1	1.11251
chr1A_TA299	24400000	24500000	Rep2	1.01834			chr1A_TA10622	24400000	24500000	Rep2	1.2512
chr1A_TA299	24500000	24600000	Rep1	0.940652			chr1A_TA10622	24500000	24600000	Rep1	1.16431
chr1A_TA299	24500000	24600000	Rep2	0.942907			chr1A_TA10622	24500000	24600000	Rep2	1.04676
chr1A_TA299	24600000	24700000	Rep1	1.05933			chr1A_TA10622	24600000	24700000	Rep1	1.13663
chr1A_TA299	24600000	24700000	Rep2	0.966128			chr1A_TA10622	24600000	24700000	Rep2	0.969145
chr1A_TA299	24700000	24800000	Rep1	0.941999			chr1A_TA10622	24700000	24800000	Rep1	1.33432
chr1A_TA299	24700000	24800000	Rep2	0.886223			chr1A_TA10622	24700000	24800000	Rep2	1.05053
chr1A_TA299	24800000	24900000	Rep1	0.961478			chr1A_TA10622	24800000	24900000	Rep1	0.9362
chr1A_TA299	24800000	24900000	Rep2	1.05802			chr1A_TA10622	24800000	24900000	Rep2	1.0614
chr1A_TA299	24900000	25000000	Rep1	1.02093			chr1A_TA10622	24900000	25000000	Rep1	1.0258
chr1A_TA299	24900000	25000000	Rep2	0.991939			chr1A_TA10622	24900000	25000000	Rep2	1.03454
chr1A_TA299	25000000	25100000	Rep1	0.69272			chr1A_TA10622	25000000	25100000	Rep1	0.993817
chr1A_TA299	25000000	25100000	Rep2	1.20908			chr1A_TA10622	25000000	25100000	Rep2	1.15584
chr1A_TA299	25100000	25200000	Rep1	1.06699			chr1A_TA10622	25100000	25200000	Rep1	1.2057
chr1A_TA299	25100000	25200000	Rep2	1.0001			chr1A_TA10622	25100000	25200000	Rep2	1.12358
chr1A_TA299	25200000	25300000	Rep1	0.887423			chr1A_TA10622	25200000	25300000	Rep1	1.00924
chr1A_TA299	25200000	25300000	Rep2	0.966203			chr1A_TA10622	25200000	25300000	Rep2	1.2048
chr1A_TA299	25300000	25400000	Rep1	1.07681			chr1A_TA10622	25300000	25400000	Rep1	1.10645
chr1A_TA299	25300000	25400000	Rep2	1.04779			chr1A_TA10622	25300000	25400000	Rep2	1.06741
chr1A_TA299	25400000	25500000	Rep1	0.978462			chr1A_TA10622	25400000	25500000	Rep1	1.16217
chr1A_TA299	25400000	25500000	Rep2	0.931608			chr1A_TA10622	25400000	25500000	Rep2	1.09436
chr1A_TA299	25500000	25600000	Rep1	0.998958			chr1A_TA10622	25500000	25600000	Rep1	1.21815
chr1A_TA299	25500000	25600000	Rep2	1.22389			chr1A_TA10622	25500000	25600000	Rep2	1.28169
chr1A_TA299	25600000	25700000	Rep1	0.961827			chr1A_TA10622	25600000	25700000	Rep1	1.37105
chr1A_TA299	25600000	25700000	Rep2	1.00927			chr1A_TA10622	25600000	25700000	Rep2	1.01113
chr1A_TA299	25700000	25800000	Rep1	0.993475			chr1A_TA10622	25700000	25800000	Rep1	1.16509
chr1A_TA299	25700000	25800000	Rep2	1.05151			chr1A_TA10622	25700000	25800000	Rep2	1.04451
chr1A_TA299	25800000	25900000	Rep1	0.979837			chr1A_TA10622	25800000	25900000	Rep1	0.988154
chr1A_TA299	25800000	25900000	Rep2	1.10814			chr1A_TA10622	25800000	25900000	Rep2	1.18212
chr1A_TA299	25900000	26000000	Rep1	0.849743			chr1A_TA10622	25900000	26000000	Rep1	1.1901
chr1A_TA299	25900000	26000000	Rep2	0.999513			chr1A_TA10622	25900000	26000000	Rep2	1.274
chr1A_TA299	26000000	26100000	Rep1	0.852051			chr1A_TA10622	26000000	26100000	Rep1	1.12148
chr1A_TA299	26000000	26100000	Rep2	0.972511			chr1A_TA10622	26000000	26100000	Rep2	1.05465
chr1A_TA299	26100000	26200000	Rep1	0.938955			chr1A_TA10622	26100000	26200000	Rep1	1.32893
chr1A_TA299	26100000	26200000	Rep2	0.987835			chr1A_TA10622	26100000	26200000	Rep2	1.26239
chr1A_TA299	26200000	26300000	Rep1	0.965579			chr1A_TA10622	26200000	26300000	Rep1	0.946127
chr1A_TA299	26200000	26300000	Rep2	0.908224			chr1A_TA10622	26200000	26300000	Rep2	1.06631
chr1A_TA299	26300000	26400000	Rep1	0.93144			chr1A_TA10622	26300000	26400000	Rep1	1.18421
chr1A_TA299	26300000	26400000	Rep2	0.927597			chr1A_TA10622	26300000	26400000	Rep2	1.17008
chr1A_TA299	26400000	26500000	Rep1	0.593459			chr1A_TA10622	26400000	26500000	Rep1	1.11252
chr1A_TA299	26400000	26500000	Rep2	0.774827			chr1A_TA10622	26400000	26500000	Rep2	1.08428
chr1A_TA299	26500000	26600000	Rep1	0.752684			chr1A_TA10622	26500000	26600000	Rep1	1.15943
chr1A_TA299	26500000	26600000	Rep2	0.992642			chr1A_TA10622	26500000	26600000	Rep2	1.12949
chr1A_TA299	26600000	26700000	Rep1	0.929498			chr1A_TA10622	26600000	26700000	Rep1	1.04579
chr1A_TA299	26600000	26700000	Rep2	1.00308			chr1A_TA10622	26600000	26700000	Rep2	1.12968
chr1A_TA299	26700000	26800000	Rep1	0.981678			chr1A_TA10622	26700000	26800000	Rep1	1.09521
chr1A_TA299	26700000	26800000	Rep2	0.997134			chr1A_TA10622	26700000	26800000	Rep2	1.01491
chr1A_TA299	26800000	26900000	Rep1	0.888888			chr1A_TA10622	26800000	26900000	Rep1	1.06877
chr1A_TA299	26800000	26900000	Rep2	0.901454			chr1A_TA10622	26800000	26900000	Rep2	1.08898
chr1A_TA299	26900000	27000000	Rep1	0.862634			chr1A_TA10622	26900000	27000000	Rep1	1.11814
chr1A_TA299	26900000	27000000	Rep2	0.993274			chr1A_TA10622	26900000	27000000	Rep2	1.16714
chr1A_TA299	27000000	27100000	Rep1	0.943801			chr1A_TA10622	27000000	27100000	Rep1	1.201
chr1A_TA299	27000000	27100000	Rep2	1.01895			chr1A_TA10622	27000000	27100000	Rep2	1.02855
chr1A_TA299	27100000	27200000	Rep1	1.03444			chr1A_TA10622	27100000	27200000	Rep1	1.11851
chr1A_TA299	27100000	27200000	Rep2	0.956352			chr1A_TA10622	27100000	27200000	Rep2	0.995689
chr1A_TA299	27200000	27300000	Rep1	1.03283			chr1A_TA10622	27200000	27300000	Rep1	0.949902
chr1A_TA299	27200000	27300000	Rep2	0.901456			chr1A_TA10622	27200000	27300000	Rep2	0.884145
chr1A_TA299	27300000	27400000	Rep1	1.03259			chr1A_TA10622	27300000	27400000	Rep1	1.14298
chr1A_TA299	27300000	27400000	Rep2	0.986686			chr1A_TA10622	27300000	27400000	Rep2	1.15611
chr1A_TA299	27400000	27500000	Rep1	1.05864			chr1A_TA10622	27400000	27500000	Rep1	1.253
chr1A_TA299	27400000	27500000	Rep2	1.08957			chr1A_TA10622	27400000	27500000	Rep2	1.12508
chr1A_TA299	27500000	27600000	Rep1	0.951726			chr1A_TA10622	27500000	27600000	Rep1	1.15082
chr1A_TA299	27500000	27600000	Rep2	0.994174			chr1A_TA10622	27500000	27600000	Rep2	1.07079
chr1A_TA299	27600000	27700000	Rep1	1.08564			chr1A_TA10622	27600000	27700000	Rep1	1.21723
chr1A_TA299	27600000	27700000	Rep2	1.06705			chr1A_TA10622	27600000	27700000	Rep2	1.26651
chr1A_TA299	27700000	27800000	Rep1	0.896345			chr1A_TA10622	27700000	27800000	Rep1	1.08825
chr1A_TA299	27700000	27800000	Rep2	0.993247			chr1A_TA10622	27700000	27800000	Rep2	1.25666
chr1A_TA299	27800000	27900000	Rep1	0.934204			chr1A_TA10622	27800000	27900000	Rep1	1.07311
chr1A_TA299	27800000	27900000	Rep2	1.02991			chr1A_TA10622	27800000	27900000	Rep2	1.05411
chr1A_TA299	27900000	28000000	Rep1	1.03817			chr1A_TA10622	27900000	28000000	Rep1	1.03993
chr1A_TA299	27900000	28000000	Rep2	0.906082			chr1A_TA10622	27900000	28000000	Rep2	1.13451
chr1A_TA299	28000000	28100000	Rep1	1.15092			chr1A_TA10622	28000000	28100000	Rep1	1.31086
chr1A_TA299	28000000	28100000	Rep2	0.932935			chr1A_TA10622	28000000	28100000	Rep2	1.21051
chr1A_TA299	28100000	28200000	Rep1	0.904074			chr1A_TA10622	28100000	28200000	Rep1	1.01335
chr1A_TA299	28100000	28200000	Rep2	1.01519			chr1A_TA10622	28100000	28200000	Rep2	1.17454
chr1A_TA299	28200000	28300000	Rep1	1.02094			chr1A_TA10622	28200000	28300000	Rep1	1.07755
chr1A_TA299	28200000	28300000	Rep2	1.06715			chr1A_TA10622	28200000	28300000	Rep2	1.14821
chr1A_TA299	28300000	28400000	Rep1	0.99328			chr1A_TA10622	28300000	28400000	Rep1	0.988108
chr1A_TA299	28300000	28400000	Rep2	0.983643			chr1A_TA10622	28300000	28400000	Rep2	1.1608
chr1A_TA299	28400000	28500000	Rep1	1.1452			chr1A_TA10622	28400000	28500000	Rep1	1.15531
chr1A_TA299	28400000	28500000	Rep2	1.06282			chr1A_TA10622	28400000	28500000	Rep2	1.2067
chr1A_TA299	28500000	28600000	Rep1	0.979974			chr1A_TA10622	28500000	28600000	Rep1	1.10086
chr1A_TA299	28500000	28600000	Rep2	0.884796			chr1A_TA10622	28500000	28600000	Rep2	1.16352
chr1A_TA299	28600000	28700000	Rep1	0.976612			chr1A_TA10622	28600000	28700000	Rep1	0.991035
chr1A_TA299	28600000	28700000	Rep2	1.00395			chr1A_TA10622	28600000	28700000	Rep2	1.1272
chr1A_TA299	28700000	28800000	Rep1	1.07376			chr1A_TA10622	28700000	28800000	Rep1	1.14736
chr1A_TA299	28700000	28800000	Rep2	0.969222			chr1A_TA10622	28700000	28800000	Rep2	1.00134
chr1A_TA299	28800000	28900000	Rep1	0.878822			chr1A_TA10622	28800000	28900000	Rep1	1.10564
chr1A_TA299	28800000	28900000	Rep2	1.132			chr1A_TA10622	28800000	28900000	Rep2	1.03745
chr1A_TA299	28900000	29000000	Rep1	0.903843			chr1A_TA10622	28900000	29000000	Rep1	1.15821
chr1A_TA299	28900000	29000000	Rep2	1.03637			chr1A_TA10622	28900000	29000000	Rep2	1.2829
chr1A_TA299	29000000	29100000	Rep1	1.04205			chr1A_TA10622	29000000	29100000	Rep1	1.17136
chr1A_TA299	29000000	29100000	Rep2	0.929998			chr1A_TA10622	29000000	29100000	Rep2	1.035
chr1A_TA299	29100000	29200000	Rep1	0.92853			chr1A_TA10622	29100000	29200000	Rep1	1.04721
chr1A_TA299	29100000	29200000	Rep2	1.07208			chr1A_TA10622	29100000	29200000	Rep2	1.03026
chr1A_TA299	29200000	29300000	Rep1	0.889054			chr1A_TA10622	29200000	29300000	Rep1	1.02819
chr1A_TA299	29200000	29300000	Rep2	1.04673			chr1A_TA10622	29200000	29300000	Rep2	1.02705
chr1A_TA299	29300000	29400000	Rep1	0.762182			chr1A_TA10622	29300000	29400000	Rep1	1.04469
chr1A_TA299	29300000	29400000	Rep2	0.945386			chr1A_TA10622	29300000	29400000	Rep2	1.13364
chr1A_TA299	29400000	29500000	Rep1	0.949244			chr1A_TA10622	29400000	29500000	Rep1	1.08969
chr1A_TA299	29400000	29500000	Rep2	1.09955			chr1A_TA10622	29400000	29500000	Rep2	1.12147
chr1A_TA299	29500000	29600000	Rep1	1.01911			chr1A_TA10622	29500000	29600000	Rep1	1.00707
chr1A_TA299	29500000	29600000	Rep2	1.02873			chr1A_TA10622	29500000	29600000	Rep2	1.02289
chr1A_TA299	29600000	29700000	Rep1	0.967615			chr1A_TA10622	29600000	29700000	Rep1	1.14767
chr1A_TA299	29600000	29700000	Rep2	0.936899			chr1A_TA10622	29600000	29700000	Rep2	1.1496
chr1A_TA299	29700000	29800000	Rep1	0.976361			chr1A_TA10622	29700000	29800000	Rep1	1.00709
chr1A_TA299	29700000	29800000	Rep2	0.790871			chr1A_TA10622	29700000	29800000	Rep2	1.17253
chr1A_TA299	29800000	29900000	Rep1	0.835088			chr1A_TA10622	29800000	29900000	Rep1	1.07807
chr1A_TA299	29800000	29900000	Rep2	0.879125			chr1A_TA10622	29800000	29900000	Rep2	1.08977
chr1A_TA299	29900000	30000000	Rep1	1.00833			chr1A_TA10622	29900000	30000000	Rep1	1.13861
chr1A_TA299	29900000	30000000	Rep2	1.02179			chr1A_TA10622	29900000	30000000	Rep2	1.09713
chr1A_TA299	30000000	30100000	Rep1	0.857714			chr1A_TA10622	30000000	30100000	Rep1	1.02661
chr1A_TA299	30000000	30100000	Rep2	0.886282			chr1A_TA10622	30000000	30100000	Rep2	1.33111
chr1A_TA299	30100000	30200000	Rep1	0.803642			chr1A_TA10622	30100000	30200000	Rep1	1.16778
chr1A_TA299	30100000	30200000	Rep2	0.858774			chr1A_TA10622	30100000	30200000	Rep2	0.927996
chr1A_TA299	30200000	30300000	Rep1	0.909851			chr1A_TA10622	30200000	30300000	Rep1	1.27343
chr1A_TA299	30200000	30300000	Rep2	0.885698			chr1A_TA10622	30200000	30300000	Rep2	1.25904
chr1A_TA299	30300000	30400000	Rep1	0.939021			chr1A_TA10622	30300000	30400000	Rep1	0.515399
chr1A_TA299	30300000	30400000	Rep2	1.04756			chr1A_TA10622	30300000	30400000	Rep2	1.28736
chr1A_TA299	30400000	30500000	Rep1	0.780041			chr1A_TA10622	30400000	30500000	Rep1	1.08002
chr1A_TA299	30400000	30500000	Rep2	1.12654			chr1A_TA10622	30400000	30500000	Rep2	1.03762
chr1A_TA299	30500000	30600000	Rep1	0.861381			chr1A_TA10622	30500000	30600000	Rep1	1.00752
chr1A_TA299	30500000	30600000	Rep2	0.745854			chr1A_TA10622	30500000	30600000	Rep2	1.16554
chr1A_TA299	30600000	30700000	Rep1	1.13114			chr1A_TA10622	30600000	30700000	Rep1	1.35278
chr1A_TA299	30600000	30700000	Rep2	0.991555			chr1A_TA10622	30600000	30700000	Rep2	1.2106
chr1A_TA299	30700000	30800000	Rep1	1.03939			chr1A_TA10622	30700000	30800000	Rep1	1.02707
chr1A_TA299	30700000	30800000	Rep2	1.15554			chr1A_TA10622	30700000	30800000	Rep2	1.1667
chr1A_TA299	30800000	30900000	Rep1	0.833167			chr1A_TA10622	30800000	30900000	Rep1	1.09825
chr1A_TA299	30800000	30900000	Rep2	0.924532			chr1A_TA10622	30800000	30900000	Rep2	1.21384
chr1A_TA299	30900000	31000000	Rep1	0.899056			chr1A_TA10622	30900000	31000000	Rep1	1.20248
chr1A_TA299	30900000	31000000	Rep2	0.941903			chr1A_TA10622	30900000	31000000	Rep2	1.16675
chr1A_TA299	31000000	31100000	Rep1	1.03762			chr1A_TA10622	31000000	31100000	Rep1	1.04101
chr1A_TA299	31000000	31100000	Rep2	0.99911			chr1A_TA10622	31000000	31100000	Rep2	1.19252
chr1A_TA299	31100000	31200000	Rep1	0.911885			chr1A_TA10622	31100000	31200000	Rep1	1.16348
chr1A_TA299	31100000	31200000	Rep2	0.967161			chr1A_TA10622	31100000	31200000	Rep2	0.993589
chr1A_TA299	31200000	31300000	Rep1	1.09216			chr1A_TA10622	31200000	31300000	Rep1	1.2525
chr1A_TA299	31200000	31300000	Rep2	1.0538			chr1A_TA10622	31200000	31300000	Rep2	1.02553
chr1A_TA299	31300000	31400000	Rep1	0.976161			chr1A_TA10622	31300000	31400000	Rep1	1.05553
chr1A_TA299	31300000	31400000	Rep2	1.01256			chr1A_TA10622	31300000	31400000	Rep2	1.34558
chr1A_TA299	31400000	31500000	Rep1	0.964849			chr1A_TA10622	31400000	31500000	Rep1	1.05993
chr1A_TA299	31400000	31500000	Rep2	0.944786			chr1A_TA10622	31400000	31500000	Rep2	1.20836
chr1A_TA299	31500000	31600000	Rep1	1.08994			chr1A_TA10622	31500000	31600000	Rep1	1.03313
chr1A_TA299	31500000	31600000	Rep2	0.898782			chr1A_TA10622	31500000	31600000	Rep2	1.10001
chr1A_TA299	31600000	31700000	Rep1	0.92855			chr1A_TA10622	31600000	31700000	Rep1	1.07074
chr1A_TA299	31600000	31700000	Rep2	0.937998			chr1A_TA10622	31600000	31700000	Rep2	1.23536
chr1A_TA299	31700000	31800000	Rep1	0.951751			chr1A_TA10622	31700000	31800000	Rep1	0.990305
chr1A_TA299	31700000	31800000	Rep2	0.886333			chr1A_TA10622	31700000	31800000	Rep2	1.03412
chr1A_TA299	31800000	31900000	Rep1	0.99947			chr1A_TA10622	31800000	31900000	Rep1	1.09046
chr1A_TA299	31800000	31900000	Rep2	1.05903			chr1A_TA10622	31800000	31900000	Rep2	0.889632
chr1A_TA299	31900000	32000000	Rep1	0.953115			chr1A_TA10622	31900000	32000000	Rep1	1.0452
chr1A_TA299	31900000	32000000	Rep2	1.01169			chr1A_TA10622	31900000	32000000	Rep2	1.02761
chr1A_TA299	32000000	32100000	Rep1	1.03807			chr1A_TA10622	32000000	32100000	Rep1	1.02982
chr1A_TA299	32000000	32100000	Rep2	0.931659			chr1A_TA10622	32000000	32100000	Rep2	1.10511
chr1A_TA299	32100000	32200000	Rep1	1.1595			chr1A_TA10622	32100000	32200000	Rep1	1.19974
chr1A_TA299	32100000	32200000	Rep2	1.03203			chr1A_TA10622	32100000	32200000	Rep2	1.17054
chr1A_TA299	32200000	32300000	Rep1	0.910179			chr1A_TA10622	32200000	32300000	Rep1	1.1516
chr1A_TA299	32200000	32300000	Rep2	0.980817			chr1A_TA10622	32200000	32300000	Rep2	1.09455
chr1A_TA299	32300000	32400000	Rep1	0.976773			chr1A_TA10622	32300000	32400000	Rep1	1.12
chr1A_TA299	32300000	32400000	Rep2	0.917539			chr1A_TA10622	32300000	32400000	Rep2	1.06424
chr1A_TA299	32400000	32500000	Rep1	1.16835			chr1A_TA10622	32400000	32500000	Rep1	1.11258
chr1A_TA299	32400000	32500000	Rep2	1.09741			chr1A_TA10622	32400000	32500000	Rep2	1.09862
chr1A_TA299	32500000	32600000	Rep1	1.06843			chr1A_TA10622	32500000	32600000	Rep1	0.983442
chr1A_TA299	32500000	32600000	Rep2	0.935675			chr1A_TA10622	32500000	32600000	Rep2	1.04862
chr1A_TA299	32600000	32700000	Rep1	0.957457			chr1A_TA10622	32600000	32700000	Rep1	1.01555
chr1A_TA299	32600000	32700000	Rep2	1.03873			chr1A_TA10622	32600000	32700000	Rep2	0.923099
chr1A_TA299	32700000	32800000	Rep1	0.844467			chr1A_TA10622	32700000	32800000	Rep1	1.24608
chr1A_TA299	32700000	32800000	Rep2	0.949619			chr1A_TA10622	32700000	32800000	Rep2	0.921415
chr1A_TA299	32800000	32900000	Rep1	1.17008			chr1A_TA10622	32800000	32900000	Rep1	1.0191
chr1A_TA299	32800000	32900000	Rep2	1.13356			chr1A_TA10622	32800000	32900000	Rep2	0.982611
chr1A_TA299	32900000	33000000	Rep1	1.10466			chr1A_TA10622	32900000	33000000	Rep1	1.04306
chr1A_TA299	32900000	33000000	Rep2	0.947629			chr1A_TA10622	32900000	33000000	Rep2	0.981719
chr1A_TA299	33000000	33100000	Rep1	0.995703			chr1A_TA10622	33000000	33100000	Rep1	1.41103
chr1A_TA299	33000000	33100000	Rep2	0.991716			chr1A_TA10622	33000000	33100000	Rep2	1.11029
chr1A_TA299	33100000	33200000	Rep1	1.11949			chr1A_TA10622	33100000	33200000	Rep1	0.942856
chr1A_TA299	33100000	33200000	Rep2	0.930929			chr1A_TA10622	33100000	33200000	Rep2	0.988771
chr1A_TA299	33200000	33300000	Rep1	1.03126			chr1A_TA10622	33200000	33300000	Rep1	0.909899
chr1A_TA299	33200000	33300000	Rep2	0.901567			chr1A_TA10622	33200000	33300000	Rep2	1.13764
chr1A_TA299	33300000	33400000	Rep1	0.92683			chr1A_TA10622	33300000	33400000	Rep1	1.02645
chr1A_TA299	33300000	33400000	Rep2	0.990934			chr1A_TA10622	33300000	33400000	Rep2	1.05193
chr1A_TA299	33400000	33500000	Rep1	1.00146			chr1A_TA10622	33400000	33500000	Rep1	0.98923
chr1A_TA299	33400000	33500000	Rep2	0.857941			chr1A_TA10622	33400000	33500000	Rep2	0.911885
chr1A_TA299	33500000	33600000	Rep1	0.909604			chr1A_TA10622	33500000	33600000	Rep1	0.851254
chr1A_TA299	33500000	33600000	Rep2	1.02716			chr1A_TA10622	33500000	33600000	Rep2	0.974343
chr1A_TA299	33600000	33700000	Rep1	1.03625			chr1A_TA10622	33600000	33700000	Rep1	1.09374
chr1A_TA299	33600000	33700000	Rep2	0.994104			chr1A_TA10622	33600000	33700000	Rep2	0.960644
chr1A_TA299	33700000	33800000	Rep1	1.07215			chr1A_TA10622	33700000	33800000	Rep1	0.968357
chr1A_TA299	33700000	33800000	Rep2	0.987879			chr1A_TA10622	33700000	33800000	Rep2	1.0383
chr1A_TA299	33800000	33900000	Rep1	0.919263			chr1A_TA10622	33800000	33900000	Rep1	0.940055
chr1A_TA299	33800000	33900000	Rep2	0.987653			chr1A_TA10622	33800000	33900000	Rep2	1.05328
chr1A_TA299	33900000	34000000	Rep1	0.888332			chr1A_TA10622	33900000	34000000	Rep1	1.02074
chr1A_TA299	33900000	34000000	Rep2	1.00014			chr1A_TA10622	33900000	34000000	Rep2	0.934368
chr1A_TA299	34000000	34100000	Rep1	0.851634			chr1A_TA10622	34000000	34100000	Rep1	1.07532
chr1A_TA299	34000000	34100000	Rep2	0.963929			chr1A_TA10622	34000000	34100000	Rep2	1.12589
chr1A_TA299	34100000	34200000	Rep1	1.07353			chr1A_TA10622	34100000	34200000	Rep1	0.960861
chr1A_TA299	34100000	34200000	Rep2	0.99992			chr1A_TA10622	34100000	34200000	Rep2	1.11703
chr1A_TA299	34200000	34300000	Rep1	0.920032			chr1A_TA10622	34200000	34300000	Rep1	1.07593
chr1A_TA299	34200000	34300000	Rep2	1.08984			chr1A_TA10622	34200000	34300000	Rep2	0.992171
chr1A_TA299	34300000	34400000	Rep1	0.997355			chr1A_TA10622	34300000	34400000	Rep1	1.05632
chr1A_TA299	34300000	34400000	Rep2	1.10689			chr1A_TA10622	34300000	34400000	Rep2	1.11575
chr1A_TA299	34400000	34500000	Rep1	0.932158			chr1A_TA10622	34400000	34500000	Rep1	0.971757
chr1A_TA299	34400000	34500000	Rep2	0.989921			chr1A_TA10622	34400000	34500000	Rep2	0.964309
chr1A_TA299	34500000	34600000	Rep1	0.883988			chr1A_TA10622	34500000	34600000	Rep1	1.0719
chr1A_TA299	34500000	34600000	Rep2	0.874908			chr1A_TA10622	34500000	34600000	Rep2	1.04009
chr1A_TA299	34600000	34700000	Rep1	1.02135			chr1A_TA10622	34600000	34700000	Rep1	0.828706
chr1A_TA299	34600000	34700000	Rep2	0.977625			chr1A_TA10622	34600000	34700000	Rep2	1.39191
chr1A_TA299	34700000	34800000	Rep1	0.907453			chr1A_TA10622	34700000	34800000	Rep1	0.993754
chr1A_TA299	34700000	34800000	Rep2	0.997828			chr1A_TA10622	34700000	34800000	Rep2	0.846903
chr1A_TA299	34800000	34900000	Rep1	1.04562			chr1A_TA10622	34800000	34900000	Rep1	0.989201
chr1A_TA299	34800000	34900000	Rep2	0.967995			chr1A_TA10622	34800000	34900000	Rep2	0.90196
chr1A_TA299	34900000	35000000	Rep1	1.08985			chr1A_TA10622	34900000	35000000	Rep1	0.955499
chr1A_TA299	34900000	35000000	Rep2	1.0332			chr1A_TA10622	34900000	35000000	Rep2	0.919931
chr1A_TA299	35000000	35100000	Rep1	0.982299			chr1A_TA10622	35000000	35100000	Rep1	0.864496
chr1A_TA299	35000000	35100000	Rep2	0.943027			chr1A_TA10622	35000000	35100000	Rep2	0.892241
chr1A_TA299	35100000	35200000	Rep1	0.917532			chr1A_TA10622	35100000	35200000	Rep1	1.00288
chr1A_TA299	35100000	35200000	Rep2	0.944908			chr1A_TA10622	35100000	35200000	Rep2	0.98549
chr1A_TA299	35200000	35300000	Rep1	0.998711			chr1A_TA10622	35200000	35300000	Rep1	1.04813
chr1A_TA299	35200000	35300000	Rep2	0.973485			chr1A_TA10622	35200000	35300000	Rep2	0.906628
chr1A_TA299	35300000	35400000	Rep1	0.960596			chr1A_TA10622	35300000	35400000	Rep1	1.05598
chr1A_TA299	35300000	35400000	Rep2	0.971407			chr1A_TA10622	35300000	35400000	Rep2	0.996327
chr1A_TA299	35400000	35500000	Rep1	0.903838			chr1A_TA10622	35400000	35500000	Rep1	1.09158
chr1A_TA299	35400000	35500000	Rep2	0.976234			chr1A_TA10622	35400000	35500000	Rep2	1.20578
chr1A_TA299	35500000	35600000	Rep1	0.923372			chr1A_TA10622	35500000	35600000	Rep1	1.10179
chr1A_TA299	35500000	35600000	Rep2	1.06982			chr1A_TA10622	35500000	35600000	Rep2	0.921524
chr1A_TA299	35600000	35700000	Rep1	0.997087			chr1A_TA10622	35600000	35700000	Rep1	1.06769
chr1A_TA299	35600000	35700000	Rep2	0.93589			chr1A_TA10622	35600000	35700000	Rep2	1.05849
chr1A_TA299	35700000	35800000	Rep1	0.919878			chr1A_TA10622	35700000	35800000	Rep1	1.0218
chr1A_TA299	35700000	35800000	Rep2	0.952517			chr1A_TA10622	35700000	35800000	Rep2	0.878588
chr1A_TA299	35800000	35900000	Rep1	0.942144			chr1A_TA10622	35800000	35900000	Rep1	1.02335
chr1A_TA299	35800000	35900000	Rep2	0.922301			chr1A_TA10622	35800000	35900000	Rep2	1.13429
chr1A_TA299	35900000	36000000	Rep1	0.922539			chr1A_TA10622	35900000	36000000	Rep1	1.02194
chr1A_TA299	35900000	36000000	Rep2	0.99121			chr1A_TA10622	35900000	36000000	Rep2	1.03206
chr1A_TA299	36000000	36100000	Rep1	0.987015			chr1A_TA10622	36000000	36100000	Rep1	0.994102
chr1A_TA299	36000000	36100000	Rep2	0.956428			chr1A_TA10622	36000000	36100000	Rep2	1.19021
chr1A_TA299	36100000	36200000	Rep1	0.944335			chr1A_TA10622	36100000	36200000	Rep1	1.05714
chr1A_TA299	36100000	36200000	Rep2	0.949198			chr1A_TA10622	36100000	36200000	Rep2	1.08024
chr1A_TA299	36200000	36300000	Rep1	1.10153			chr1A_TA10622	36200000	36300000	Rep1	1.1167
chr1A_TA299	36200000	36300000	Rep2	0.810877			chr1A_TA10622	36200000	36300000	Rep2	1.07874
chr1A_TA299	36300000	36400000	Rep1	1.07611			chr1A_TA10622	36300000	36400000	Rep1	1.07909
chr1A_TA299	36300000	36400000	Rep2	0.9635			chr1A_TA10622	36300000	36400000	Rep2	0.887979
chr1A_TA299	36400000	36500000	Rep1	0.890455			chr1A_TA10622	36400000	36500000	Rep1	1.08736
chr1A_TA299	36400000	36500000	Rep2	0.94931			chr1A_TA10622	36400000	36500000	Rep2	0.96556
chr1A_TA299	36500000	36600000	Rep1	1.05621			chr1A_TA10622	36500000	36600000	Rep1	1.07775
chr1A_TA299	36500000	36600000	Rep2	0.955571			chr1A_TA10622	36500000	36600000	Rep2	0.99771
chr1A_TA299	36600000	36700000	Rep1	0.930113			chr1A_TA10622	36600000	36700000	Rep1	0.995725
chr1A_TA299	36600000	36700000	Rep2	0.906969			chr1A_TA10622	36600000	36700000	Rep2	0.984104
chr1A_TA299	36700000	36800000	Rep1	0.822247			chr1A_TA10622	36700000	36800000	Rep1	0.996983
chr1A_TA299	36700000	36800000	Rep2	0.83819			chr1A_TA10622	36700000	36800000	Rep2	0.970924
chr1A_TA299	36800000	36900000	Rep1	0.946853			chr1A_TA10622	36800000	36900000	Rep1	1.1257
chr1A_TA299	36800000	36900000	Rep2	0.937509			chr1A_TA10622	36800000	36900000	Rep2	1.11849
chr1A_TA299	36900000	37000000	Rep1	0.976994			chr1A_TA10622	36900000	37000000	Rep1	1.10862
chr1A_TA299	36900000	37000000	Rep2	0.961111			chr1A_TA10622	36900000	37000000	Rep2	1.16148
chr1A_TA299	37000000	37100000	Rep1	0.977419			chr1A_TA10622	37000000	37100000	Rep1	0.913776
chr1A_TA299	37000000	37100000	Rep2	1.11583			chr1A_TA10622	37000000	37100000	Rep2	0.95191
chr1A_TA299	37100000	37200000	Rep1	1.01798			chr1A_TA10622	37100000	37200000	Rep1	0.976545
chr1A_TA299	37100000	37200000	Rep2	0.993274			chr1A_TA10622	37100000	37200000	Rep2	1.1106
chr1A_TA299	37200000	37300000	Rep1	0.995397			chr1A_TA10622	37200000	37300000	Rep1	1.00164
chr1A_TA299	37200000	37300000	Rep2	0.980486			chr1A_TA10622	37200000	37300000	Rep2	0.891339
chr1A_TA299	37300000	37400000	Rep1	1.0506			chr1A_TA10622	37300000	37400000	Rep1	1.05051
chr1A_TA299	37300000	37400000	Rep2	0.900081			chr1A_TA10622	37300000	37400000	Rep2	0.969003
chr1A_TA299	37400000	37500000	Rep1	1.03978			chr1A_TA10622	37400000	37500000	Rep1	0.950662
chr1A_TA299	37400000	37500000	Rep2	1.00051			chr1A_TA10622	37400000	37500000	Rep2	1.04955
chr1A_TA299	37500000	37600000	Rep1	1.08607			chr1A_TA10622	37500000	37600000	Rep1	1.01649
chr1A_TA299	37500000	37600000	Rep2	0.899152			chr1A_TA10622	37500000	37600000	Rep2	1.08651
chr1A_TA299	37600000	37700000	Rep1	0.808845			chr1A_TA10622	37600000	37700000	Rep1	0.974038
chr1A_TA299	37600000	37700000	Rep2	0.975425			chr1A_TA10622	37600000	37700000	Rep2	1.22363
chr1A_TA299	37700000	37800000	Rep1	0.964606			chr1A_TA10622	37700000	37800000	Rep1	0.907672
chr1A_TA299	37700000	37800000	Rep2	0.935852			chr1A_TA10622	37700000	37800000	Rep2	0.821954
chr1A_TA299	37800000	37900000	Rep1	1.03317			chr1A_TA10622	37800000	37900000	Rep1	1.05676
chr1A_TA299	37800000	37900000	Rep2	0.992419			chr1A_TA10622	37800000	37900000	Rep2	1.2028
chr1A_TA299	37900000	38000000	Rep1	0.939437			chr1A_TA10622	37900000	38000000	Rep1	1.12763
chr1A_TA299	37900000	38000000	Rep2	1.04708			chr1A_TA10622	37900000	38000000	Rep2	1.15005
chr1A_TA299	38000000	38100000	Rep1	0.9231			chr1A_TA10622	38000000	38100000	Rep1	1.06356
chr1A_TA299	38000000	38100000	Rep2	0.925839			chr1A_TA10622	38000000	38100000	Rep2	1.23203
chr1A_TA299	38100000	38200000	Rep1	0.869158			chr1A_TA10622	38100000	38200000	Rep1	1.14882
chr1A_TA299	38100000	38200000	Rep2	1.05522			chr1A_TA10622	38100000	38200000	Rep2	1.0575
chr1A_TA299	38200000	38300000	Rep1	0.913267			chr1A_TA10622	38200000	38300000	Rep1	1.10445
chr1A_TA299	38200000	38300000	Rep2	0.929642			chr1A_TA10622	38200000	38300000	Rep2	1.03977
chr1A_TA299	38300000	38400000	Rep1	0.973049			chr1A_TA10622	38300000	38400000	Rep1	1.04013
chr1A_TA299	38300000	38400000	Rep2	0.898351			chr1A_TA10622	38300000	38400000	Rep2	1.0207
chr1A_TA299	38400000	38500000	Rep1	0.908145			chr1A_TA10622	38400000	38500000	Rep1	0.972998
chr1A_TA299	38400000	38500000	Rep2	0.785589			chr1A_TA10622	38400000	38500000	Rep2	1.01715
chr1A_TA299	38500000	38600000	Rep1	0.920727			chr1A_TA10622	38500000	38600000	Rep1	1.02932
chr1A_TA299	38500000	38600000	Rep2	1.06564			chr1A_TA10622	38500000	38600000	Rep2	1.04286
chr1A_TA299	38600000	38700000	Rep1	1.04132			chr1A_TA10622	38600000	38700000	Rep1	0.916263
chr1A_TA299	38600000	38700000	Rep2	0.972734			chr1A_TA10622	38600000	38700000	Rep2	0.997066
chr1A_TA299	38700000	38800000	Rep1	0.975195			chr1A_TA10622	38700000	38800000	Rep1	0.933485
chr1A_TA299	38700000	38800000	Rep2	1.11247			chr1A_TA10622	38700000	38800000	Rep2	0.964766
chr1A_TA299	38800000	38900000	Rep1	0.987631			chr1A_TA10622	38800000	38900000	Rep1	0.9606
chr1A_TA299	38800000	38900000	Rep2	1.0966			chr1A_TA10622	38800000	38900000	Rep2	1.14395
chr1A_TA299	38900000	39000000	Rep1	1.04667			chr1A_TA10622	38900000	39000000	Rep1	1.03362
chr1A_TA299	38900000	39000000	Rep2	1.11			chr1A_TA10622	38900000	39000000	Rep2	0.99466
chr1A_TA299	39000000	39100000	Rep1	1.01017			chr1A_TA10622	39000000	39100000	Rep1	1.06009
chr1A_TA299	39000000	39100000	Rep2	0.926407			chr1A_TA10622	39000000	39100000	Rep2	0.986596
chr1A_TA299	39100000	39200000	Rep1	0.859564			chr1A_TA10622	39100000	39200000	Rep1	1.12137
chr1A_TA299	39100000	39200000	Rep2	1.03901			chr1A_TA10622	39100000	39200000	Rep2	1.08899
chr1A_TA299	39200000	39300000	Rep1	1.00059			chr1A_TA10622	39200000	39300000	Rep1	1.06022
chr1A_TA299	39200000	39300000	Rep2	0.943465			chr1A_TA10622	39200000	39300000	Rep2	0.994353
chr1A_TA299	39300000	39400000	Rep1	1.05039			chr1A_TA10622	39300000	39400000	Rep1	1.01294
chr1A_TA299	39300000	39400000	Rep2	1.00422			chr1A_TA10622	39300000	39400000	Rep2	1.05881
chr1A_TA299	39400000	39500000	Rep1	0.951605			chr1A_TA10622	39400000	39500000	Rep1	1.01717
chr1A_TA299	39400000	39500000	Rep2	1.02101			chr1A_TA10622	39400000	39500000	Rep2	0.913513
chr1A_TA299	39500000	39600000	Rep1	0.931556			chr1A_TA10622	39500000	39600000	Rep1	1.0158
chr1A_TA299	39500000	39600000	Rep2	0.996777			chr1A_TA10622	39500000	39600000	Rep2	0.96503
chr1A_TA299	39600000	39700000	Rep1	0.880574			chr1A_TA10622	39600000	39700000	Rep1	0.913869
chr1A_TA299	39600000	39700000	Rep2	0.9186			chr1A_TA10622	39600000	39700000	Rep2	0.970111
chr1A_TA299	39700000	39800000	Rep1	0.961522			chr1A_TA10622	39700000	39800000	Rep1	1.072
chr1A_TA299	39700000	39800000	Rep2	0.947625			chr1A_TA10622	39700000	39800000	Rep2	1.20381
chr1A_TA299	39800000	39900000	Rep1	1.0054			chr1A_TA10622	39800000	39900000	Rep1	1.01319
chr1A_TA299	39800000	39900000	Rep2	0.926685			chr1A_TA10622	39800000	39900000	Rep2	1.04513
chr1A_TA299	39900000	40000000	Rep1	1.02882			chr1A_TA10622	39900000	40000000	Rep1	1.09901
chr1A_TA299	39900000	40000000	Rep2	0.905466			chr1A_TA10622	39900000	40000000	Rep2	1.10291
chr1A_TA299	40000000	40100000	Rep1	0.911069			chr1A_TA10622	40000000	40100000	Rep1	1.08925
chr1A_TA299	40000000	40100000	Rep2	0.963149			chr1A_TA10622	40000000	40100000	Rep2	1.02091
chr1A_TA299	40100000	40200000	Rep1	1.06104			chr1A_TA10622	40100000	40200000	Rep1	0.99438
chr1A_TA299	40100000	40200000	Rep2	0.93601			chr1A_TA10622	40100000	40200000	Rep2	0.99618
chr1A_TA299	40200000	40300000	Rep1	0.906445			chr1A_TA10622	40200000	40300000	Rep1	0.908602
chr1A_TA299	40200000	40300000	Rep2	1.12524			chr1A_TA10622	40200000	40300000	Rep2	1.00483
chr1A_TA299	40300000	40400000	Rep1	1.05171			chr1A_TA10622	40300000	40400000	Rep1	1.09914
chr1A_TA299	40300000	40400000	Rep2	0.918662			chr1A_TA10622	40300000	40400000	Rep2	1.0288
chr1A_TA299	40400000	40500000	Rep1	0.966585			chr1A_TA10622	40400000	40500000	Rep1	1.00831
chr1A_TA299	40400000	40500000	Rep2	0.965843			chr1A_TA10622	40400000	40500000	Rep2	1.14195
chr1A_TA299	40500000	40600000	Rep1	0.879466			chr1A_TA10622	40500000	40600000	Rep1	1.05836
chr1A_TA299	40500000	40600000	Rep2	0.989005			chr1A_TA10622	40500000	40600000	Rep2	0.968398
chr1A_TA299	40600000	40700000	Rep1	0.948297			chr1A_TA10622	40600000	40700000	Rep1	0.994096
chr1A_TA299	40600000	40700000	Rep2	1.02684			chr1A_TA10622	40600000	40700000	Rep2	1.02183
chr1A_TA299	40700000	40800000	Rep1	0.932646			chr1A_TA10622	40700000	40800000	Rep1	1.08341
chr1A_TA299	40700000	40800000	Rep2	0.990595			chr1A_TA10622	40700000	40800000	Rep2	0.981897
chr1A_TA299	40800000	40900000	Rep1	0.961628			chr1A_TA10622	40800000	40900000	Rep1	0.966946
chr1A_TA299	40800000	40900000	Rep2	0.93319			chr1A_TA10622	40800000	40900000	Rep2	1.0945
chr1A_TA299	40900000	41000000	Rep1	0.986491			chr1A_TA10622	40900000	41000000	Rep1	1.08486
chr1A_TA299	40900000	41000000	Rep2	1.01114			chr1A_TA10622	40900000	41000000	Rep2	1.02375
chr1A_TA299	41000000	41100000	Rep1	0.869933			chr1A_TA10622	41000000	41100000	Rep1	1.07187
chr1A_TA299	41000000	41100000	Rep2	1.04129			chr1A_TA10622	41000000	41100000	Rep2	1.05274
chr1A_TA299	41100000	41200000	Rep1	0.947907			chr1A_TA10622	41100000	41200000	Rep1	1.05482
chr1A_TA299	41100000	41200000	Rep2	1.01696			chr1A_TA10622	41100000	41200000	Rep2	1.01632
chr1A_TA299	41200000	41300000	Rep1	0.900738			chr1A_TA10622	41200000	41300000	Rep1	1.09711
chr1A_TA299	41200000	41300000	Rep2	1.05501			chr1A_TA10622	41200000	41300000	Rep2	1.12018
chr1A_TA299	41300000	41400000	Rep1	0.808013			chr1A_TA10622	41300000	41400000	Rep1	1.0975
chr1A_TA299	41300000	41400000	Rep2	0.925114			chr1A_TA10622	41300000	41400000	Rep2	1.02533
chr1A_TA299	41400000	41500000	Rep1	1.01459			chr1A_TA10622	41400000	41500000	Rep1	1.20844
chr1A_TA299	41400000	41500000	Rep2	0.988072			chr1A_TA10622	41400000	41500000	Rep2	0.956449
chr1A_TA299	41500000	41600000	Rep1	0.82513			chr1A_TA10622	41500000	41600000	Rep1	1.06052
chr1A_TA299	41500000	41600000	Rep2	1.12928			chr1A_TA10622	41500000	41600000	Rep2	1.11356
chr1A_TA299	41600000	41700000	Rep1	0.961297			chr1A_TA10622	41600000	41700000	Rep1	1.24009
chr1A_TA299	41600000	41700000	Rep2	0.958247			chr1A_TA10622	41600000	41700000	Rep2	1.02861
chr1A_TA299	41700000	41800000	Rep1	0.889501			chr1A_TA10622	41700000	41800000	Rep1	1.02748
chr1A_TA299	41700000	41800000	Rep2	0.976639			chr1A_TA10622	41700000	41800000	Rep2	0.945844
chr1A_TA299	41800000	41900000	Rep1	1.05799			chr1A_TA10622	41800000	41900000	Rep1	1.05694
chr1A_TA299	41800000	41900000	Rep2	0.885263			chr1A_TA10622	41800000	41900000	Rep2	0.972361
chr1A_TA299	41900000	42000000	Rep1	0.914653			chr1A_TA10622	41900000	42000000	Rep1	1.00732
chr1A_TA299	41900000	42000000	Rep2	1.01213			chr1A_TA10622	41900000	42000000	Rep2	1.13584
chr1A_TA299	42000000	42100000	Rep1	0.976689			chr1A_TA10622	42000000	42100000	Rep1	1.01222
chr1A_TA299	42000000	42100000	Rep2	0.988462			chr1A_TA10622	42000000	42100000	Rep2	0.995392
chr1A_TA299	42100000	42200000	Rep1	0.963678			chr1A_TA10622	42100000	42200000	Rep1	1.10683
chr1A_TA299	42100000	42200000	Rep2	0.915443			chr1A_TA10622	42100000	42200000	Rep2	0.954153
chr1A_TA299	42200000	42300000	Rep1	0.953491			chr1A_TA10622	42200000	42300000	Rep1	1.03446
chr1A_TA299	42200000	42300000	Rep2	0.915264			chr1A_TA10622	42200000	42300000	Rep2	0.98678
chr1A_TA299	42300000	42400000	Rep1	0.864529			chr1A_TA10622	42300000	42400000	Rep1	0.949169
chr1A_TA299	42300000	42400000	Rep2	1.05243			chr1A_TA10622	42300000	42400000	Rep2	0.94192
chr1A_TA299	42400000	42500000	Rep1	0.903622			chr1A_TA10622	42400000	42500000	Rep1	0.968783
chr1A_TA299	42400000	42500000	Rep2	1.02981			chr1A_TA10622	42400000	42500000	Rep2	0.976649
chr1A_TA299	42500000	42600000	Rep1	0.881818			chr1A_TA10622	42500000	42600000	Rep1	0.986295
chr1A_TA299	42500000	42600000	Rep2	0.93392			chr1A_TA10622	42500000	42600000	Rep2	1.09114
chr1A_TA299	42600000	42700000	Rep1	0.922987			chr1A_TA10622	42600000	42700000	Rep1	0.970169
chr1A_TA299	42600000	42700000	Rep2	0.944187			chr1A_TA10622	42600000	42700000	Rep2	0.920785
chr1A_TA299	42700000	42800000	Rep1	0.920128			chr1A_TA10622	42700000	42800000	Rep1	0.976452
chr1A_TA299	42700000	42800000	Rep2	0.934153			chr1A_TA10622	42700000	42800000	Rep2	1.05088
chr1A_TA299	42800000	42900000	Rep1	1.01004			chr1A_TA10622	42800000	42900000	Rep1	0.983083
chr1A_TA299	42800000	42900000	Rep2	0.782986			chr1A_TA10622	42800000	42900000	Rep2	1.16381
chr1A_TA299	42900000	43000000	Rep1	1			chr1A_TA10622	42900000	43000000	Rep1	0.961726
chr1A_TA299	42900000	43000000	Rep2	2.84672			chr1A_TA10622	42900000	43000000	Rep2	0.910684
chr1A_TA299	43000000	43100000	Rep1	1.01643			chr1A_TA10622	43000000	43100000	Rep1	0.908232
chr1A_TA299	43000000	43100000	Rep2	0.878762			chr1A_TA10622	43000000	43100000	Rep2	0.947456
chr1A_TA299	43100000	43200000	Rep1	0.976823			chr1A_TA10622	43100000	43200000	Rep1	0.878811
chr1A_TA299	43100000	43200000	Rep2	0.889415			chr1A_TA10622	43100000	43200000	Rep2	0.914737
chr1A_TA299	43200000	43300000	Rep1	1.06096			chr1A_TA10622	43200000	43300000	Rep1	1.01313
chr1A_TA299	43200000	43300000	Rep2	0.955968			chr1A_TA10622	43200000	43300000	Rep2	1.34339
chr1A_TA299	43300000	43400000	Rep1	0.937787			chr1A_TA10622	43300000	43400000	Rep1	0.959684
chr1A_TA299	43300000	43400000	Rep2	0.962793			chr1A_TA10622	43300000	43400000	Rep2	0.969431
chr1A_TA299	43400000	43500000	Rep1	0.994632			chr1A_TA10622	43400000	43500000	Rep1	0.993239
chr1A_TA299	43400000	43500000	Rep2	1.04227			chr1A_TA10622	43400000	43500000	Rep2	0.943229
chr1A_TA299	43500000	43600000	Rep1	0.999864			chr1A_TA10622	43500000	43600000	Rep1	0.928087
chr1A_TA299	43500000	43600000	Rep2	0.914003			chr1A_TA10622	43500000	43600000	Rep2	1.00174
chr1A_TA299	43600000	43700000	Rep1	0.884158			chr1A_TA10622	43600000	43700000	Rep1	1.02545
chr1A_TA299	43600000	43700000	Rep2	0.863512			chr1A_TA10622	43600000	43700000	Rep2	1.08793
chr1A_TA299	43700000	43800000	Rep1	0.911937			chr1A_TA10622	43700000	43800000	Rep1	1.05519
chr1A_TA299	43700000	43800000	Rep2	0.945358			chr1A_TA10622	43700000	43800000	Rep2	1.05847
chr1A_TA299	43800000	43900000	Rep1	0.993455			chr1A_TA10622	43800000	43900000	Rep1	1.00716
chr1A_TA299	43800000	43900000	Rep2	0.978079			chr1A_TA10622	43800000	43900000	Rep2	0.927859
chr1A_TA299	43900000	44000000	Rep1	0.971927			chr1A_TA10622	43900000	44000000	Rep1	1.06913
chr1A_TA299	43900000	44000000	Rep2	1.05621			chr1A_TA10622	43900000	44000000	Rep2	1.01314
chr1A_TA299	44000000	44100000	Rep1	0.993641			chr1A_TA10622	44000000	44100000	Rep1	0.976926
chr1A_TA299	44000000	44100000	Rep2	1.10301			chr1A_TA10622	44000000	44100000	Rep2	1.11746
chr1A_TA299	44100000	44200000	Rep1	0.980962			chr1A_TA10622	44100000	44200000	Rep1	0.941068
chr1A_TA299	44100000	44200000	Rep2	1.02783			chr1A_TA10622	44100000	44200000	Rep2	0.997548
chr1A_TA299	44200000	44300000	Rep1	0.983354			chr1A_TA10622	44200000	44300000	Rep1	0.942741
chr1A_TA299	44200000	44300000	Rep2	1.08954			chr1A_TA10622	44200000	44300000	Rep2	0.882164
chr1A_TA299	44300000	44400000	Rep1	0.918055			chr1A_TA10622	44300000	44400000	Rep1	0.918107
chr1A_TA299	44300000	44400000	Rep2	0.971177			chr1A_TA10622	44300000	44400000	Rep2	1.00165
chr1A_TA299	44400000	44500000	Rep1	0.999568			chr1A_TA10622	44400000	44500000	Rep1	1.03767
chr1A_TA299	44400000	44500000	Rep2	0.877174			chr1A_TA10622	44400000	44500000	Rep2	1.04228
chr1A_TA299	44500000	44600000	Rep1	0.995582			chr1A_TA10622	44500000	44600000	Rep1	1.00135
chr1A_TA299	44500000	44600000	Rep2	0.900254			chr1A_TA10622	44500000	44600000	Rep2	0.936927
chr1A_TA299	44600000	44700000	Rep1	0.960749			chr1A_TA10622	44600000	44700000	Rep1	0.924106
chr1A_TA299	44600000	44700000	Rep2	0.922362			chr1A_TA10622	44600000	44700000	Rep2	0.919984
chr1A_TA299	44700000	44800000	Rep1	0.900356			chr1A_TA10622	44700000	44800000	Rep1	1.09955
chr1A_TA299	44700000	44800000	Rep2	1.00331			chr1A_TA10622	44700000	44800000	Rep2	1.07763
chr1A_TA299	44800000	44900000	Rep1	0.988569			chr1A_TA10622	44800000	44900000	Rep1	0.957931
chr1A_TA299	44800000	44900000	Rep2	0.98249			chr1A_TA10622	44800000	44900000	Rep2	1.09064
chr1A_TA299	44900000	45000000	Rep1	1.00663			chr1A_TA10622	44900000	45000000	Rep1	0.990822
chr1A_TA299	44900000	45000000	Rep2	1.04424			chr1A_TA10622	44900000	45000000	Rep2	1.05864
chr1A_TA299	45000000	45100000	Rep1	1.03222			chr1A_TA10622	45000000	45100000	Rep1	0.910726
chr1A_TA299	45000000	45100000	Rep2	0.996318			chr1A_TA10622	45000000	45100000	Rep2	1.00086
chr1A_TA299	45100000	45200000	Rep1	1.03547			chr1A_TA10622	45100000	45200000	Rep1	0.945822
chr1A_TA299	45100000	45200000	Rep2	0.955689			chr1A_TA10622	45100000	45200000	Rep2	1.11342
chr1A_TA299	45200000	45300000	Rep1	1.03358			chr1A_TA10622	45200000	45300000	Rep1	1.06895
chr1A_TA299	45200000	45300000	Rep2	0.933447			chr1A_TA10622	45200000	45300000	Rep2	0.891464
chr1A_TA299	45300000	45400000	Rep1	0.985821			chr1A_TA10622	45300000	45400000	Rep1	1.04695
chr1A_TA299	45300000	45400000	Rep2	0.97795			chr1A_TA10622	45300000	45400000	Rep2	0.970358
chr1A_TA299	45400000	45500000	Rep1	0.887767			chr1A_TA10622	45400000	45500000	Rep1	0.943168
chr1A_TA299	45400000	45500000	Rep2	0.89502			chr1A_TA10622	45400000	45500000	Rep2	0.994031
chr1A_TA299	45500000	45600000	Rep1	1.00707			chr1A_TA10622	45500000	45600000	Rep1	0.993472
chr1A_TA299	45500000	45600000	Rep2	1.09556			chr1A_TA10622	45500000	45600000	Rep2	1.20251
chr1A_TA299	45600000	45700000	Rep1	0.843966			chr1A_TA10622	45600000	45700000	Rep1	1.07727
chr1A_TA299	45600000	45700000	Rep2	0.897381			chr1A_TA10622	45600000	45700000	Rep2	0.957059
chr1A_TA299	45700000	45800000	Rep1	0.929038			chr1A_TA10622	45700000	45800000	Rep1	0.931107
chr1A_TA299	45700000	45800000	Rep2	1.07916			chr1A_TA10622	45700000	45800000	Rep2	1.03276
chr1A_TA299	45800000	45900000	Rep1	0.942858			chr1A_TA10622	45800000	45900000	Rep1	1.15749
chr1A_TA299	45800000	45900000	Rep2	0.988954			chr1A_TA10622	45800000	45900000	Rep2	1.13805
chr1A_TA299	45900000	46000000	Rep1	1.03042			chr1A_TA10622	45900000	46000000	Rep1	1.15974
chr1A_TA299	45900000	46000000	Rep2	0.885777			chr1A_TA10622	45900000	46000000	Rep2	1.07545
chr1A_TA299	46000000	46100000	Rep1	1.01131			chr1A_TA10622	46000000	46100000	Rep1	1.00784
chr1A_TA299	46000000	46100000	Rep2	1.03653			chr1A_TA10622	46000000	46100000	Rep2	0.99087
chr1A_TA299	46100000	46200000	Rep1	0.953011			chr1A_TA10622	46100000	46200000	Rep1	1.0891
chr1A_TA299	46100000	46200000	Rep2	0.979979			chr1A_TA10622	46100000	46200000	Rep2	0.962686
chr1A_TA299	46200000	46300000	Rep1	0.904587			chr1A_TA10622	46200000	46300000	Rep1	0.937829
chr1A_TA299	46200000	46300000	Rep2	1.06243			chr1A_TA10622	46200000	46300000	Rep2	0.904014
chr1A_TA299	46300000	46400000	Rep1	0.943574			chr1A_TA10622	46300000	46400000	Rep1	0.94244
chr1A_TA299	46300000	46400000	Rep2	0.99548			chr1A_TA10622	46300000	46400000	Rep2	1.01171
chr1A_TA299	46400000	46500000	Rep1	0.862967			chr1A_TA10622	46400000	46500000	Rep1	1.09824
chr1A_TA299	46400000	46500000	Rep2	0.927147			chr1A_TA10622	46400000	46500000	Rep2	0.985782
chr1A_TA299	46500000	46600000	Rep1	1.02122			chr1A_TA10622	46500000	46600000	Rep1	0.999645
chr1A_TA299	46500000	46600000	Rep2	0.975968			chr1A_TA10622	46500000	46600000	Rep2	1.1308
chr1A_TA299	46600000	46700000	Rep1	0.922421			chr1A_TA10622	46600000	46700000	Rep1	1.05597
chr1A_TA299	46600000	46700000	Rep2	1.05433			chr1A_TA10622	46600000	46700000	Rep2	1.04515
chr1A_TA299	46700000	46800000	Rep1	0.795484			chr1A_TA10622	46700000	46800000	Rep1	1.11717
chr1A_TA299	46700000	46800000	Rep2	0.986179			chr1A_TA10622	46700000	46800000	Rep2	1.08625
chr1A_TA299	46800000	46900000	Rep1	1.1055			chr1A_TA10622	46800000	46900000	Rep1	1.05907
chr1A_TA299	46800000	46900000	Rep2	0.943941			chr1A_TA10622	46800000	46900000	Rep2	1.07553
chr1A_TA299	46900000	47000000	Rep1	0.979023			chr1A_TA10622	46900000	47000000	Rep1	1.06062
chr1A_TA299	46900000	47000000	Rep2	0.950412			chr1A_TA10622	46900000	47000000	Rep2	1.04619
chr1A_TA299	47000000	47100000	Rep1	0.991289			chr1A_TA10622	47000000	47100000	Rep1	1.12548
chr1A_TA299	47000000	47100000	Rep2	0.962087			chr1A_TA10622	47000000	47100000	Rep2	1.02145
chr1A_TA299	47100000	47200000	Rep1	0.874072			chr1A_TA10622	47100000	47200000	Rep1	0.927479
chr1A_TA299	47100000	47200000	Rep2	0.981592			chr1A_TA10622	47100000	47200000	Rep2	0.946371
chr1A_TA299	47200000	47300000	Rep1	1.02342			chr1A_TA10622	47200000	47300000	Rep1	1.037
chr1A_TA299	47200000	47300000	Rep2	1.00221			chr1A_TA10622	47200000	47300000	Rep2	1.06497
chr1A_TA299	47300000	47400000	Rep1	0.97688			chr1A_TA10622	47300000	47400000	Rep1	1.10161
chr1A_TA299	47300000	47400000	Rep2	1.05844			chr1A_TA10622	47300000	47400000	Rep2	1.0867
chr1A_TA299	47400000	47500000	Rep1	0.966026			chr1A_TA10622	47400000	47500000	Rep1	1.09578
chr1A_TA299	47400000	47500000	Rep2	0.960122			chr1A_TA10622	47400000	47500000	Rep2	0.949411
chr1A_TA299	47500000	47600000	Rep1	0.862584			chr1A_TA10622	47500000	47600000	Rep1	1.07304
chr1A_TA299	47500000	47600000	Rep2	1.15551			chr1A_TA10622	47500000	47600000	Rep2	1.14077
chr1A_TA299	47600000	47700000	Rep1	1.00332			chr1A_TA10622	47600000	47700000	Rep1	1.02396
chr1A_TA299	47600000	47700000	Rep2	0.886867			chr1A_TA10622	47600000	47700000	Rep2	1.08532
chr1A_TA299	47700000	47800000	Rep1	0.951213			chr1A_TA10622	47700000	47800000	Rep1	0.992656
chr1A_TA299	47700000	47800000	Rep2	0.961437			chr1A_TA10622	47700000	47800000	Rep2	0.910567
chr1A_TA299	47800000	47900000	Rep1	1.26836			chr1A_TA10622	47800000	47900000	Rep1	1.13809
chr1A_TA299	47800000	47900000	Rep2	0.824014			chr1A_TA10622	47800000	47900000	Rep2	0.975219
chr1A_TA299	47900000	48000000	Rep1	0.99113			chr1A_TA10622	47900000	48000000	Rep1	1.04592
chr1A_TA299	47900000	48000000	Rep2	0.921616			chr1A_TA10622	47900000	48000000	Rep2	0.962086
chr1A_TA299	48000000	48100000	Rep1	1.01677			chr1A_TA10622	48000000	48100000	Rep1	0.994461
chr1A_TA299	48000000	48100000	Rep2	0.958647			chr1A_TA10622	48000000	48100000	Rep2	1.16231
chr1A_TA299	48100000	48200000	Rep1	1.07578			chr1A_TA10622	48100000	48200000	Rep1	1.17213
chr1A_TA299	48100000	48200000	Rep2	0.962928			chr1A_TA10622	48100000	48200000	Rep2	1.10296
chr1A_TA299	48200000	48300000	Rep1	0.970628			chr1A_TA10622	48200000	48300000	Rep1	1.09427
chr1A_TA299	48200000	48300000	Rep2	0.91604			chr1A_TA10622	48200000	48300000	Rep2	1.16021
chr1A_TA299	48300000	48400000	Rep1	0.851699			chr1A_TA10622	48300000	48400000	Rep1	1.0444
chr1A_TA299	48300000	48400000	Rep2	1.01594			chr1A_TA10622	48300000	48400000	Rep2	0.932165
chr1A_TA299	48400000	48500000	Rep1	0.991116			chr1A_TA10622	48400000	48500000	Rep1	1.01843
chr1A_TA299	48400000	48500000	Rep2	1.07197			chr1A_TA10622	48400000	48500000	Rep2	0.969276
chr1A_TA299	48500000	48600000	Rep1	0.894246			chr1A_TA10622	48500000	48600000	Rep1	1.14892
chr1A_TA299	48500000	48600000	Rep2	0.576238			chr1A_TA10622	48500000	48600000	Rep2	1.16495
chr1A_TA299	48600000	48700000	Rep1	1.19836			chr1A_TA10622	48600000	48700000	Rep1	1.01901
chr1A_TA299	48600000	48700000	Rep2	0.799617			chr1A_TA10622	48600000	48700000	Rep2	1.1347
chr1A_TA299	48700000	48800000	Rep1	1.01117			chr1A_TA10622	48700000	48800000	Rep1	0.917644
chr1A_TA299	48700000	48800000	Rep2	0.581851			chr1A_TA10622	48700000	48800000	Rep2	1.08725
chr1A_TA299	48800000	48900000	Rep1	1.05297			chr1A_TA10622	48800000	48900000	Rep1	0.993401
chr1A_TA299	48800000	48900000	Rep2	1.25883			chr1A_TA10622	48800000	48900000	Rep2	1.03154
chr1A_TA299	48900000	49000000	Rep1	0.537811			chr1A_TA10622	48900000	49000000	Rep1	1.08963
chr1A_TA299	48900000	49000000	Rep2	0.55946			chr1A_TA10622	48900000	49000000	Rep2	0.999657
chr1A_TA299	49000000	49100000	Rep1	1.13129			chr1A_TA10622	49000000	49100000	Rep1	1.12838
chr1A_TA299	49000000	49100000	Rep2	1.18559			chr1A_TA10622	49000000	49100000	Rep2	1.02695
chr1A_TA299	49100000	49200000	Rep1	0.872436			chr1A_TA10622	49100000	49200000	Rep1	0.990434
chr1A_TA299	49100000	49200000	Rep2	1.07926			chr1A_TA10622	49100000	49200000	Rep2	1.00482
chr1A_TA299	49200000	49300000	Rep1	0.971311			chr1A_TA10622	49200000	49300000	Rep1	1.01671
chr1A_TA299	49200000	49300000	Rep2	1.04087			chr1A_TA10622	49200000	49300000	Rep2	1.19606
chr1A_TA299	49300000	49400000	Rep1	1.04674			chr1A_TA10622	49300000	49400000	Rep1	0.990038
chr1A_TA299	49300000	49400000	Rep2	0.936575			chr1A_TA10622	49300000	49400000	Rep2	1.07903
chr1A_TA299	49400000	49500000	Rep1	0.944427			chr1A_TA10622	49400000	49500000	Rep1	1.06263
chr1A_TA299	49400000	49500000	Rep2	0.915234			chr1A_TA10622	49400000	49500000	Rep2	0.94025
chr1A_TA299	49500000	49600000	Rep1	0.946835			chr1A_TA10622	49500000	49600000	Rep1	1.03875
chr1A_TA299	49500000	49600000	Rep2	0.983892			chr1A_TA10622	49500000	49600000	Rep2	0.964139
chr1A_TA299	49600000	49700000	Rep1	1.04723			chr1A_TA10622	49600000	49700000	Rep1	1.04413
chr1A_TA299	49600000	49700000	Rep2	1.08149			chr1A_TA10622	49600000	49700000	Rep2	1.08044
chr1A_TA299	49700000	49800000	Rep1	0.936809			chr1A_TA10622	49700000	49800000	Rep1	0.989344
chr1A_TA299	49700000	49800000	Rep2	0.965122			chr1A_TA10622	49700000	49800000	Rep2	1.03406
chr1A_TA299	49800000	49900000	Rep1	1.00623			chr1A_TA10622	49800000	49900000	Rep1	1.00726
chr1A_TA299	49800000	49900000	Rep2	0.905609			chr1A_TA10622	49800000	49900000	Rep2	1.00243
chr1A_TA299	49900000	50000000	Rep1	0.897595			chr1A_TA10622	49900000	50000000	Rep1	1.02962
chr1A_TA299	49900000	50000000	Rep2	1.02438			chr1A_TA10622	49900000	50000000	Rep2	0.917607
chr1A_TA299	50000000	50100000	Rep1	1.0233			chr1A_TA10622	50000000	50100000	Rep1	1.0271
chr1A_TA299	50000000	50100000	Rep2	0.890117			chr1A_TA10622	50000000	50100000	Rep2	1.00281
chr1A_TA299	50100000	50200000	Rep1	1.07009			chr1A_TA10622	50100000	50200000	Rep1	0.920543
chr1A_TA299	50100000	50200000	Rep2	1.13346			chr1A_TA10622	50100000	50200000	Rep2	1.06346
chr1A_TA299	50200000	50300000	Rep1	1.13233			chr1A_TA10622	50200000	50300000	Rep1	0.957935
chr1A_TA299	50200000	50300000	Rep2	0.854438			chr1A_TA10622	50200000	50300000	Rep2	0.940445
chr1A_TA299	50300000	50400000	Rep1	0.897012			chr1A_TA10622	50300000	50400000	Rep1	0.951583
chr1A_TA299	50300000	50400000	Rep2	0.928385			chr1A_TA10622	50300000	50400000	Rep2	0.920182
chr1A_TA299	50400000	50500000	Rep1	0.879595			chr1A_TA10622	50400000	50500000	Rep1	1.01216
chr1A_TA299	50400000	50500000	Rep2	0.851066			chr1A_TA10622	50400000	50500000	Rep2	1.01609
chr1A_TA299	50500000	50600000	Rep1	0.916333			chr1A_TA10622	50500000	50600000	Rep1	1.21442
chr1A_TA299	50500000	50600000	Rep2	1.03549			chr1A_TA10622	50500000	50600000	Rep2	0.958537
chr1A_TA299	50600000	50700000	Rep1	0.95887			chr1A_TA10622	50600000	50700000	Rep1	1.0783
chr1A_TA299	50600000	50700000	Rep2	0.987701			chr1A_TA10622	50600000	50700000	Rep2	0.873722
chr1A_TA299	50700000	50800000	Rep1	1.01131			chr1A_TA10622	50700000	50800000	Rep1	1.10254
chr1A_TA299	50700000	50800000	Rep2	0.937665			chr1A_TA10622	50700000	50800000	Rep2	1.14138
chr1A_TA299	50800000	50900000	Rep1	1.03094			chr1A_TA10622	50800000	50900000	Rep1	0.954412
chr1A_TA299	50800000	50900000	Rep2	0.954488			chr1A_TA10622	50800000	50900000	Rep2	1.02817
chr1A_TA299	50900000	51000000	Rep1	0.965247			chr1A_TA10622	50900000	51000000	Rep1	0.920044
chr1A_TA299	50900000	51000000	Rep2	1.11445			chr1A_TA10622	50900000	51000000	Rep2	0.98724
chr1A_TA299	51000000	51100000	Rep1	0.928801			chr1A_TA10622	51000000	51100000	Rep1	0.916869
chr1A_TA299	51000000	51100000	Rep2	0.882945			chr1A_TA10622	51000000	51100000	Rep2	0.904743
chr1A_TA299	51100000	51200000	Rep1	0.983512			chr1A_TA10622	51100000	51200000	Rep1	0.955647
chr1A_TA299	51100000	51200000	Rep2	1.02761			chr1A_TA10622	51100000	51200000	Rep2	0.98764
chr1A_TA299	51200000	51300000	Rep1	1.0357			chr1A_TA10622	51200000	51300000	Rep1	1.02605
chr1A_TA299	51200000	51300000	Rep2	1.0978			chr1A_TA10622	51200000	51300000	Rep2	0.949574
chr1A_TA299	51300000	51400000	Rep1	0.814285			chr1A_TA10622	51300000	51400000	Rep1	1.05874
chr1A_TA299	51300000	51400000	Rep2	0.942827			chr1A_TA10622	51300000	51400000	Rep2	1.03202
chr1A_TA299	51400000	51500000	Rep1	0.897027			chr1A_TA10622	51400000	51500000	Rep1	1.06529
chr1A_TA299	51400000	51500000	Rep2	0.925154			chr1A_TA10622	51400000	51500000	Rep2	0.987957
chr1A_TA299	51500000	51600000	Rep1	0.962552			chr1A_TA10622	51500000	51600000	Rep1	1.00223
chr1A_TA299	51500000	51600000	Rep2	0.952422			chr1A_TA10622	51500000	51600000	Rep2	1.10452
chr1A_TA299	51600000	51700000	Rep1	1.01665			chr1A_TA10622	51600000	51700000	Rep1	1.01845
chr1A_TA299	51600000	51700000	Rep2	0.970721			chr1A_TA10622	51600000	51700000	Rep2	1.07058
chr1A_TA299	51700000	51800000	Rep1	0.923565			chr1A_TA10622	51700000	51800000	Rep1	1.06919
chr1A_TA299	51700000	51800000	Rep2	0.946488			chr1A_TA10622	51700000	51800000	Rep2	0.970903
chr1A_TA299	51800000	51900000	Rep1	1.09443			chr1A_TA10622	51800000	51900000	Rep1	0.953536
chr1A_TA299	51800000	51900000	Rep2	0.888418			chr1A_TA10622	51800000	51900000	Rep2	1.08899
chr1A_TA299	51900000	52000000	Rep1	0.950695			chr1A_TA10622	51900000	52000000	Rep1	0.980609
chr1A_TA299	51900000	52000000	Rep2	1.01922			chr1A_TA10622	51900000	52000000	Rep2	1.04498
chr1A_TA299	52000000	52100000	Rep1	0.970657			chr1A_TA10622	52000000	52100000	Rep1	1.04391
chr1A_TA299	52000000	52100000	Rep2	1.07952			chr1A_TA10622	52000000	52100000	Rep2	1.01834
chr1A_TA299	52100000	52200000	Rep1	1.01131			chr1A_TA10622	52100000	52200000	Rep1	1.0453
chr1A_TA299	52100000	52200000	Rep2	0.921122			chr1A_TA10622	52100000	52200000	Rep2	0.933617
chr1A_TA299	52200000	52300000	Rep1	0.912034			chr1A_TA10622	52200000	52300000	Rep1	1.00064
chr1A_TA299	52200000	52300000	Rep2	1.00571			chr1A_TA10622	52200000	52300000	Rep2	0.986575
chr1A_TA299	52300000	52400000	Rep1	0.992843			chr1A_TA10622	52300000	52400000	Rep1	0.876744
chr1A_TA299	52300000	52400000	Rep2	0.980644			chr1A_TA10622	52300000	52400000	Rep2	1.01256
chr1A_TA299	52400000	52500000	Rep1	1.01494			chr1A_TA10622	52400000	52500000	Rep1	1.03237
chr1A_TA299	52400000	52500000	Rep2	0.926697			chr1A_TA10622	52400000	52500000	Rep2	1.00462
chr1A_TA299	52500000	52600000	Rep1	0.874624			chr1A_TA10622	52500000	52600000	Rep1	0.863964
chr1A_TA299	52500000	52600000	Rep2	0.958134			chr1A_TA10622	52500000	52600000	Rep2	0.913166
chr1A_TA299	52600000	52700000	Rep1	0.907225			chr1A_TA10622	52600000	52700000	Rep1	0.929252
chr1A_TA299	52600000	52700000	Rep2	0.828831			chr1A_TA10622	52600000	52700000	Rep2	0.94662
chr1A_TA299	52700000	52800000	Rep1	1.03574			chr1A_TA10622	52700000	52800000	Rep1	0.970608
chr1A_TA299	52700000	52800000	Rep2	1.05917			chr1A_TA10622	52700000	52800000	Rep2	1.1239
chr1A_TA299	52800000	52900000	Rep1	0.913063			chr1A_TA10622	52800000	52900000	Rep1	0.89108
chr1A_TA299	52800000	52900000	Rep2	0.924315			chr1A_TA10622	52800000	52900000	Rep2	1.02602
chr1A_TA299	52900000	53000000	Rep1	1.024			chr1A_TA10622	52900000	53000000	Rep1	0.902036
chr1A_TA299	52900000	53000000	Rep2	1.00365			chr1A_TA10622	52900000	53000000	Rep2	0.977579
chr1A_TA299	53000000	53100000	Rep1	1.01559			chr1A_TA10622	53000000	53100000	Rep1	0.936643
chr1A_TA299	53000000	53100000	Rep2	1.06083			chr1A_TA10622	53000000	53100000	Rep2	1.10557
chr1A_TA299	53100000	53200000	Rep1	0.911922			chr1A_TA10622	53100000	53200000	Rep1	1.17357
chr1A_TA299	53100000	53200000	Rep2	1.09746			chr1A_TA10622	53100000	53200000	Rep2	0.9843
chr1A_TA299	53200000	53300000	Rep1	1.02753			chr1A_TA10622	53200000	53300000	Rep1	1.05677
chr1A_TA299	53200000	53300000	Rep2	0.905078			chr1A_TA10622	53200000	53300000	Rep2	1.12973
chr1A_TA299	53300000	53400000	Rep1	0.982332			chr1A_TA10622	53300000	53400000	Rep1	0.960984
chr1A_TA299	53300000	53400000	Rep2	1.00637			chr1A_TA10622	53300000	53400000	Rep2	0.976616
chr1A_TA299	53400000	53500000	Rep1	0.952602			chr1A_TA10622	53400000	53500000	Rep1	0.982348
chr1A_TA299	53400000	53500000	Rep2	1.02791			chr1A_TA10622	53400000	53500000	Rep2	1.01621
chr1A_TA299	53500000	53600000	Rep1	0.958364			chr1A_TA10622	53500000	53600000	Rep1	1.03114
chr1A_TA299	53500000	53600000	Rep2	0.9583			chr1A_TA10622	53500000	53600000	Rep2	1.10439
chr1A_TA299	53600000	53700000	Rep1	0.98107			chr1A_TA10622	53600000	53700000	Rep1	0.97662
chr1A_TA299	53600000	53700000	Rep2	0.949459			chr1A_TA10622	53600000	53700000	Rep2	1.03321
chr1A_TA299	53700000	53800000	Rep1	0.871865			chr1A_TA10622	53700000	53800000	Rep1	1.05192
chr1A_TA299	53700000	53800000	Rep2	0.97892			chr1A_TA10622	53700000	53800000	Rep2	1.06572
chr1A_TA299	53800000	53900000	Rep1	1.03427			chr1A_TA10622	53800000	53900000	Rep1	1.05813
chr1A_TA299	53800000	53900000	Rep2	0.970664			chr1A_TA10622	53800000	53900000	Rep2	1.01584
chr1A_TA299	53900000	54000000	Rep1	1.03006			chr1A_TA10622	53900000	54000000	Rep1	0.865917
chr1A_TA299	53900000	54000000	Rep2	0.978436			chr1A_TA10622	53900000	54000000	Rep2	0.875405
chr1A_TA299	54000000	54100000	Rep1	1.02021			chr1A_TA10622	54000000	54100000	Rep1	1.03074
chr1A_TA299	54000000	54100000	Rep2	1.00062			chr1A_TA10622	54000000	54100000	Rep2	1.10439
chr1A_TA299	54100000	54200000	Rep1	0.916134			chr1A_TA10622	54100000	54200000	Rep1	1.00839
chr1A_TA299	54100000	54200000	Rep2	0.935077			chr1A_TA10622	54100000	54200000	Rep2	0.826776
chr1A_TA299	54200000	54300000	Rep1	1.02973			chr1A_TA10622	54200000	54300000	Rep1	0.863421
chr1A_TA299	54200000	54300000	Rep2	0.97797			chr1A_TA10622	54200000	54300000	Rep2	1.01495
chr1A_TA299	54300000	54400000	Rep1	1.051			chr1A_TA10622	54300000	54400000	Rep1	1.08265
chr1A_TA299	54300000	54400000	Rep2	0.971274			chr1A_TA10622	54300000	54400000	Rep2	0.952985
chr1A_TA299	54400000	54500000	Rep1	1.09056			chr1A_TA10622	54400000	54500000	Rep1	1.01068
chr1A_TA299	54400000	54500000	Rep2	0.976603			chr1A_TA10622	54400000	54500000	Rep2	1.0505
chr1A_TA299	54500000	54600000	Rep1	0.906332			chr1A_TA10622	54500000	54600000	Rep1	1.09161
chr1A_TA299	54500000	54600000	Rep2	0.994537			chr1A_TA10622	54500000	54600000	Rep2	1.06204
chr1A_TA299	54600000	54700000	Rep1	0.860601			chr1A_TA10622	54600000	54700000	Rep1	1.01352
chr1A_TA299	54600000	54700000	Rep2	1.03874			chr1A_TA10622	54600000	54700000	Rep2	1.0816
chr1A_TA299	54700000	54800000	Rep1	1.00922			chr1A_TA10622	54700000	54800000	Rep1	1.01365
chr1A_TA299	54700000	54800000	Rep2	1.07751			chr1A_TA10622	54700000	54800000	Rep2	1.10242
chr1A_TA299	54800000	54900000	Rep1	0.912951			chr1A_TA10622	54800000	54900000	Rep1	1.0669
chr1A_TA299	54800000	54900000	Rep2	0.971368			chr1A_TA10622	54800000	54900000	Rep2	0.952734
chr1A_TA299	54900000	55000000	Rep1	0.894107			chr1A_TA10622	54900000	55000000	Rep1	1.05206
chr1A_TA299	54900000	55000000	Rep2	0.932847			chr1A_TA10622	54900000	55000000	Rep2	1.18103
chr1A_TA299	55000000	55100000	Rep1	0.93737			chr1A_TA10622	55000000	55100000	Rep1	1.10722
chr1A_TA299	55000000	55100000	Rep2	0.974011			chr1A_TA10622	55000000	55100000	Rep2	1.13824
chr1A_TA299	55100000	55200000	Rep1	1.04842			chr1A_TA10622	55100000	55200000	Rep1	0.967114
chr1A_TA299	55100000	55200000	Rep2	0.97555			chr1A_TA10622	55100000	55200000	Rep2	1.09336
chr1A_TA299	55200000	55300000	Rep1	0.98392			chr1A_TA10622	55200000	55300000	Rep1	1.00239
chr1A_TA299	55200000	55300000	Rep2	1.00006			chr1A_TA10622	55200000	55300000	Rep2	1.06205
chr1A_TA299	55300000	55400000	Rep1	1.01244			chr1A_TA10622	55300000	55400000	Rep1	0.922533
chr1A_TA299	55300000	55400000	Rep2	0.983107			chr1A_TA10622	55300000	55400000	Rep2	1.03607
chr1A_TA299	55400000	55500000	Rep1	1.0345			chr1A_TA10622	55400000	55500000	Rep1	1.14232
chr1A_TA299	55400000	55500000	Rep2	0.842318			chr1A_TA10622	55400000	55500000	Rep2	1.12553
chr1A_TA299	55500000	55600000	Rep1	0.898946			chr1A_TA10622	55500000	55600000	Rep1	0.852218
chr1A_TA299	55500000	55600000	Rep2	0.947275			chr1A_TA10622	55500000	55600000	Rep2	0.863582
chr1A_TA299	55600000	55700000	Rep1	1.01757			chr1A_TA10622	55600000	55700000	Rep1	0.992724
chr1A_TA299	55600000	55700000	Rep2	0.843416			chr1A_TA10622	55600000	55700000	Rep2	0.918232
chr1A_TA299	55700000	55800000	Rep1	0.95735			chr1A_TA10622	55700000	55800000	Rep1	0.886552
chr1A_TA299	55700000	55800000	Rep2	1.07801			chr1A_TA10622	55700000	55800000	Rep2	0.977279
chr1A_TA299	55800000	55900000	Rep1	0.993947			chr1A_TA10622	55800000	55900000	Rep1	0.999685
chr1A_TA299	55800000	55900000	Rep2	1.06059			chr1A_TA10622	55800000	55900000	Rep2	0.973926
chr1A_TA299	55900000	56000000	Rep1	0.977731			chr1A_TA10622	55900000	56000000	Rep1	1.01427
chr1A_TA299	55900000	56000000	Rep2	0.868449			chr1A_TA10622	55900000	56000000	Rep2	0.922021
chr1A_TA299	56000000	56100000	Rep1	1.04604			chr1A_TA10622	56000000	56100000	Rep1	0.92213
chr1A_TA299	56000000	56100000	Rep2	1.10949			chr1A_TA10622	56000000	56100000	Rep2	0.992251
chr1A_TA299	56100000	56200000	Rep1	1.07653			chr1A_TA10622	56100000	56200000	Rep1	1.22572
chr1A_TA299	56100000	56200000	Rep2	0.722739			chr1A_TA10622	56100000	56200000	Rep2	0.88259
chr1A_TA299	56200000	56300000	Rep1	1.01131			chr1A_TA10622	56200000	56300000	Rep1	1.30356
chr1A_TA299	56200000	56300000	Rep2	0.909485			chr1A_TA10622	56200000	56300000	Rep2	1.12398
chr1A_TA299	56300000	56400000	Rep1	1.08708			chr1A_TA10622	56300000	56400000	Rep1	0.912766
chr1A_TA299	56300000	56400000	Rep2	0.88993			chr1A_TA10622	56300000	56400000	Rep2	1.18731
chr1A_TA299	56400000	56500000	Rep1	1.0438			chr1A_TA10622	56400000	56500000	Rep1	0.988347
chr1A_TA299	56400000	56500000	Rep2	0.959642			chr1A_TA10622	56400000	56500000	Rep2	0.870095
chr1A_TA299	56500000	56600000	Rep1	0.953573			chr1A_TA10622	56500000	56600000	Rep1	0.949598
chr1A_TA299	56500000	56600000	Rep2	1.08693			chr1A_TA10622	56500000	56600000	Rep2	1.26799
chr1A_TA299	56600000	56700000	Rep1	1.0348			chr1A_TA10622	56600000	56700000	Rep1	1.06328
chr1A_TA299	56600000	56700000	Rep2	0.905628			chr1A_TA10622	56600000	56700000	Rep2	0.950649
chr1A_TA299	56700000	56800000	Rep1	0.989416			chr1A_TA10622	56700000	56800000	Rep1	1.06426
chr1A_TA299	56700000	56800000	Rep2	1.0045			chr1A_TA10622	56700000	56800000	Rep2	0.914501
chr1A_TA299	56800000	56900000	Rep1	0.995162			chr1A_TA10622	56800000	56900000	Rep1	1.04778
chr1A_TA299	56800000	56900000	Rep2	0.97941			chr1A_TA10622	56800000	56900000	Rep2	1.12991
chr1A_TA299	56900000	57000000	Rep1	0.990961			chr1A_TA10622	56900000	57000000	Rep1	1.09314
chr1A_TA299	56900000	57000000	Rep2	0.966812			chr1A_TA10622	56900000	57000000	Rep2	1.02879
chr1A_TA299	57000000	57100000	Rep1	0.954499			chr1A_TA10622	57000000	57100000	Rep1	1.16024
chr1A_TA299	57000000	57100000	Rep2	1.05998			chr1A_TA10622	57000000	57100000	Rep2	1.04837
chr1A_TA299	57100000	57200000	Rep1	0.936363			chr1A_TA10622	57100000	57200000	Rep1	0.998858
chr1A_TA299	57100000	57200000	Rep2	0.946142			chr1A_TA10622	57100000	57200000	Rep2	1.0636
chr1A_TA299	57200000	57300000	Rep1	0.957072			chr1A_TA10622	57200000	57300000	Rep1	1.08052
chr1A_TA299	57200000	57300000	Rep2	0.866746			chr1A_TA10622	57200000	57300000	Rep2	1.10667
chr1A_TA299	57300000	57400000	Rep1	0.988467			chr1A_TA10622	57300000	57400000	Rep1	0.979485
chr1A_TA299	57300000	57400000	Rep2	1.01981			chr1A_TA10622	57300000	57400000	Rep2	0.999318
chr1A_TA299	57400000	57500000	Rep1	0.998156			chr1A_TA10622	57400000	57500000	Rep1	1.05898
chr1A_TA299	57400000	57500000	Rep2	1.02562			chr1A_TA10622	57400000	57500000	Rep2	1.06362
chr1A_TA299	57500000	57600000	Rep1	1.09357			chr1A_TA10622	57500000	57600000	Rep1	1.00805
chr1A_TA299	57500000	57600000	Rep2	0.871179			chr1A_TA10622	57500000	57600000	Rep2	1.01806
chr1A_TA299	57600000	57700000	Rep1	1.01022			chr1A_TA10622	57600000	57700000	Rep1	1.11159
chr1A_TA299	57600000	57700000	Rep2	0.984867			chr1A_TA10622	57600000	57700000	Rep2	1.07465
chr1A_TA299	57700000	57800000	Rep1	0.959347			chr1A_TA10622	57700000	57800000	Rep1	0.859223
chr1A_TA299	57700000	57800000	Rep2	1.07046			chr1A_TA10622	57700000	57800000	Rep2	0.955899
chr1A_TA299	57800000	57900000	Rep1	1.03015			chr1A_TA10622	57800000	57900000	Rep1	1.08384
chr1A_TA299	57800000	57900000	Rep2	1.01671			chr1A_TA10622	57800000	57900000	Rep2	1.01928
chr1A_TA299	57900000	58000000	Rep1	1.00212			chr1A_TA10622	57900000	58000000	Rep1	0.941357
chr1A_TA299	57900000	58000000	Rep2	0.923455			chr1A_TA10622	57900000	58000000	Rep2	1.05028
chr1A_TA299	58000000	58100000	Rep1	0.972788			chr1A_TA10622	58000000	58100000	Rep1	0.981344
chr1A_TA299	58000000	58100000	Rep2	1.04959			chr1A_TA10622	58000000	58100000	Rep2	0.929333
chr1A_TA299	58100000	58200000	Rep1	0.935206			chr1A_TA10622	58100000	58200000	Rep1	0.944909
chr1A_TA299	58100000	58200000	Rep2	0.951892			chr1A_TA10622	58100000	58200000	Rep2	0.977274
chr1A_TA299	58200000	58300000	Rep1	0.943359			chr1A_TA10622	58200000	58300000	Rep1	0.925184
chr1A_TA299	58200000	58300000	Rep2	1.08725			chr1A_TA10622	58200000	58300000	Rep2	1.08353
chr1A_TA299	58300000	58400000	Rep1	1.06234			chr1A_TA10622	58300000	58400000	Rep1	1.09097
chr1A_TA299	58300000	58400000	Rep2	1.02412			chr1A_TA10622	58300000	58400000	Rep2	1.08057
chr1A_TA299	58400000	58500000	Rep1	0.923521			chr1A_TA10622	58400000	58500000	Rep1	0.901307
chr1A_TA299	58400000	58500000	Rep2	0.959322			chr1A_TA10622	58400000	58500000	Rep2	1.06415
chr1A_TA299	58500000	58600000	Rep1	0.969334			chr1A_TA10622	58500000	58600000	Rep1	1.12106
chr1A_TA299	58500000	58600000	Rep2	0.995381			chr1A_TA10622	58500000	58600000	Rep2	1.01205
chr1A_TA299	58600000	58700000	Rep1	1.02664			chr1A_TA10622	58600000	58700000	Rep1	1.08859
chr1A_TA299	58600000	58700000	Rep2	0.922376			chr1A_TA10622	58600000	58700000	Rep2	0.876088
chr1A_TA299	58700000	58800000	Rep1	0.982633			chr1A_TA10622	58700000	58800000	Rep1	0.871307
chr1A_TA299	58700000	58800000	Rep2	1.00442			chr1A_TA10622	58700000	58800000	Rep2	0.989588
chr1A_TA299	58800000	58900000	Rep1	0.895684			chr1A_TA10622	58800000	58900000	Rep1	1.10617
chr1A_TA299	58800000	58900000	Rep2	0.944133			chr1A_TA10622	58800000	58900000	Rep2	1.04244
chr1A_TA299	58900000	59000000	Rep1	1.00608			chr1A_TA10622	58900000	59000000	Rep1	0.950867
chr1A_TA299	58900000	59000000	Rep2	0.970177			chr1A_TA10622	58900000	59000000	Rep2	1.07358
chr1A_TA299	59000000	59100000	Rep1	1.09346			chr1A_TA10622	59000000	59100000	Rep1	1.05186
chr1A_TA299	59000000	59100000	Rep2	1.01619			chr1A_TA10622	59000000	59100000	Rep2	0.98336
chr1A_TA299	59100000	59200000	Rep1	0.973777			chr1A_TA10622	59100000	59200000	Rep1	0.974735
chr1A_TA299	59100000	59200000	Rep2	0.860438			chr1A_TA10622	59100000	59200000	Rep2	1.01079
chr1A_TA299	59200000	59300000	Rep1	0.841729			chr1A_TA10622	59200000	59300000	Rep1	1.07888
chr1A_TA299	59200000	59300000	Rep2	1.05127			chr1A_TA10622	59200000	59300000	Rep2	0.902922
chr1A_TA299	59300000	59400000	Rep1	1.0634			chr1A_TA10622	59300000	59400000	Rep1	1.07185
chr1A_TA299	59300000	59400000	Rep2	0.935566			chr1A_TA10622	59300000	59400000	Rep2	1.06504
chr1A_TA299	59400000	59500000	Rep1	0.893553			chr1A_TA10622	59400000	59500000	Rep1	1.04089
chr1A_TA299	59400000	59500000	Rep2	0.926902			chr1A_TA10622	59400000	59500000	Rep2	1.48482
chr1A_TA299	59500000	59600000	Rep1	0.868956			chr1A_TA10622	59500000	59600000	Rep1	0.982582
chr1A_TA299	59500000	59600000	Rep2	1.04524			chr1A_TA10622	59500000	59600000	Rep2	0.862214
chr1A_TA299	59600000	59700000	Rep1	0.949397			chr1A_TA10622	59600000	59700000	Rep1	0.810583
chr1A_TA299	59600000	59700000	Rep2	1.06066			chr1A_TA10622	59600000	59700000	Rep2	1.1497
chr1A_TA299	59700000	59800000	Rep1	0.926281			chr1A_TA10622	59700000	59800000	Rep1	0.950514
chr1A_TA299	59700000	59800000	Rep2	0.990179			chr1A_TA10622	59700000	59800000	Rep2	1.01131
chr1A_TA299	59800000	59900000	Rep1	0.965012			chr1A_TA10622	59800000	59900000	Rep1	1.05641
chr1A_TA299	59800000	59900000	Rep2	0.891247			chr1A_TA10622	59800000	59900000	Rep2	1.04029
chr1A_TA299	59900000	60000000	Rep1	0.994327			chr1A_TA10622	59900000	60000000	Rep1	1.02745
chr1A_TA299	59900000	60000000	Rep2	0.994791			chr1A_TA10622	59900000	60000000	Rep2	1.14116
chr1A_TA299	60000000	60100000	Rep1	0.922498			chr1A_TA10622	60000000	60100000	Rep1	0.936777
chr1A_TA299	60000000	60100000	Rep2	1.00505			chr1A_TA10622	60000000	60100000	Rep2	0.975728
chr1A_TA299	60100000	60200000	Rep1	0.993747			chr1A_TA10622	60100000	60200000	Rep1	1.09941
chr1A_TA299	60100000	60200000	Rep2	1.00331			chr1A_TA10622	60100000	60200000	Rep2	1.06658
chr1A_TA299	60200000	60300000	Rep1	1.00079			chr1A_TA10622	60200000	60300000	Rep1	0.95769
chr1A_TA299	60200000	60300000	Rep2	0.938345			chr1A_TA10622	60200000	60300000	Rep2	0.936831
chr1A_TA299	60300000	60400000	Rep1	0.984702			chr1A_TA10622	60300000	60400000	Rep1	0.937733
chr1A_TA299	60300000	60400000	Rep2	1.0129			chr1A_TA10622	60300000	60400000	Rep2	0.989505
chr1A_TA299	60400000	60500000	Rep1	0.97274			chr1A_TA10622	60400000	60500000	Rep1	1.02267
chr1A_TA299	60400000	60500000	Rep2	1.01208			chr1A_TA10622	60400000	60500000	Rep2	0.936895
chr1A_TA299	60500000	60600000	Rep1	0.98921			chr1A_TA10622	60500000	60600000	Rep1	0.924616
chr1A_TA299	60500000	60600000	Rep2	0.936669			chr1A_TA10622	60500000	60600000	Rep2	1.04079
chr1A_TA299	60600000	60700000	Rep1	0.93019			chr1A_TA10622	60600000	60700000	Rep1	0.916778
chr1A_TA299	60600000	60700000	Rep2	0.921714			chr1A_TA10622	60600000	60700000	Rep2	1.03441
chr1A_TA299	60700000	60800000	Rep1	0.875517			chr1A_TA10622	60700000	60800000	Rep1	0.892105
chr1A_TA299	60700000	60800000	Rep2	1.00488			chr1A_TA10622	60700000	60800000	Rep2	0.999948
chr1A_TA299	60800000	60900000	Rep1	0.951934			chr1A_TA10622	60800000	60900000	Rep1	1.01304
chr1A_TA299	60800000	60900000	Rep2	0.934667			chr1A_TA10622	60800000	60900000	Rep2	1.04343
chr1A_TA299	60900000	61000000	Rep1	0.882043			chr1A_TA10622	60900000	61000000	Rep1	0.901315
chr1A_TA299	60900000	61000000	Rep2	0.977478			chr1A_TA10622	60900000	61000000	Rep2	0.962882
chr1A_TA299	61000000	61100000	Rep1	1.04062			chr1A_TA10622	61000000	61100000	Rep1	1.10264
chr1A_TA299	61000000	61100000	Rep2	0.884791			chr1A_TA10622	61000000	61100000	Rep2	1.16377
chr1A_TA299	61100000	61200000	Rep1	0.976271			chr1A_TA10622	61100000	61200000	Rep1	0.969638
chr1A_TA299	61100000	61200000	Rep2	0.938107			chr1A_TA10622	61100000	61200000	Rep2	1.21963
chr1A_TA299	61200000	61300000	Rep1	1.06914			chr1A_TA10622	61200000	61300000	Rep1	1.04619
chr1A_TA299	61200000	61300000	Rep2	1.04354			chr1A_TA10622	61200000	61300000	Rep2	1.05538
chr1A_TA299	61300000	61400000	Rep1	1.08117			chr1A_TA10622	61300000	61400000	Rep1	0.900474
chr1A_TA299	61300000	61400000	Rep2	0.825073			chr1A_TA10622	61300000	61400000	Rep2	0.988095
chr1A_TA299	61400000	61500000	Rep1	1.06156			chr1A_TA10622	61400000	61500000	Rep1	0.911532
chr1A_TA299	61400000	61500000	Rep2	0.97702			chr1A_TA10622	61400000	61500000	Rep2	1.07241
chr1A_TA299	61500000	61600000	Rep1	0.960693			chr1A_TA10622	61500000	61600000	Rep1	1.03136
chr1A_TA299	61500000	61600000	Rep2	1.10813			chr1A_TA10622	61500000	61600000	Rep2	1.00748
chr1A_TA299	61600000	61700000	Rep1	1.03601			chr1A_TA10622	61600000	61700000	Rep1	1.0954
chr1A_TA299	61600000	61700000	Rep2	1.08837			chr1A_TA10622	61600000	61700000	Rep2	0.908842
chr1A_TA299	61700000	61800000	Rep1	0.978528			chr1A_TA10622	61700000	61800000	Rep1	1.10549
chr1A_TA299	61700000	61800000	Rep2	0.995449			chr1A_TA10622	61700000	61800000	Rep2	0.986862
chr1A_TA299	61800000	61900000	Rep1	0.915719			chr1A_TA10622	61800000	61900000	Rep1	0.880992
chr1A_TA299	61800000	61900000	Rep2	0.992977			chr1A_TA10622	61800000	61900000	Rep2	1.03686
chr1A_TA299	61900000	62000000	Rep1	1.03998			chr1A_TA10622	61900000	62000000	Rep1	0.933753
chr1A_TA299	61900000	62000000	Rep2	0.905912			chr1A_TA10622	61900000	62000000	Rep2	0.868912
chr1A_TA299	62000000	62100000	Rep1	0.951885			chr1A_TA10622	62000000	62100000	Rep1	0.906039
chr1A_TA299	62000000	62100000	Rep2	0.863701			chr1A_TA10622	62000000	62100000	Rep2	0.950093
chr1A_TA299	62100000	62200000	Rep1	0.922469			chr1A_TA10622	62100000	62200000	Rep1	0.937276
chr1A_TA299	62100000	62200000	Rep2	0.973022			chr1A_TA10622	62100000	62200000	Rep2	0.933328
chr1A_TA299	62200000	62300000	Rep1	0.913072			chr1A_TA10622	62200000	62300000	Rep1	0.922227
chr1A_TA299	62200000	62300000	Rep2	1.08597			chr1A_TA10622	62200000	62300000	Rep2	0.992283
chr1A_TA299	62300000	62400000	Rep1	1.07327			chr1A_TA10622	62300000	62400000	Rep1	0.924336
chr1A_TA299	62300000	62400000	Rep2	1.00031			chr1A_TA10622	62300000	62400000	Rep2	1.00896
chr1A_TA299	62400000	62500000	Rep1	0.915583			chr1A_TA10622	62400000	62500000	Rep1	1.05837
chr1A_TA299	62400000	62500000	Rep2	0.953091			chr1A_TA10622	62400000	62500000	Rep2	0.937188
chr1A_TA299	62500000	62600000	Rep1	0.979228			chr1A_TA10622	62500000	62600000	Rep1	1.10017
chr1A_TA299	62500000	62600000	Rep2	0.956057			chr1A_TA10622	62500000	62600000	Rep2	0.962799
chr1A_TA299	62600000	62700000	Rep1	0.950192			chr1A_TA10622	62600000	62700000	Rep1	1.04158
chr1A_TA299	62600000	62700000	Rep2	0.950239			chr1A_TA10622	62600000	62700000	Rep2	0.977359
chr1A_TA299	62700000	62800000	Rep1	0.876109			chr1A_TA10622	62700000	62800000	Rep1	0.913224
chr1A_TA299	62700000	62800000	Rep2	0.97356			chr1A_TA10622	62700000	62800000	Rep2	1.1297
chr1A_TA299	62800000	62900000	Rep1	0.945565			chr1A_TA10622	62800000	62900000	Rep1	1.01496
chr1A_TA299	62800000	62900000	Rep2	0.969353			chr1A_TA10622	62800000	62900000	Rep2	1.02082
chr1A_TA299	62900000	63000000	Rep1	0.935128			chr1A_TA10622	62900000	63000000	Rep1	1.02351
chr1A_TA299	62900000	63000000	Rep2	0.938977			chr1A_TA10622	62900000	63000000	Rep2	1.04183
chr1A_TA299	63000000	63100000	Rep1	0.93377			chr1A_TA10622	63000000	63100000	Rep1	1.12504
chr1A_TA299	63000000	63100000	Rep2	1.12563			chr1A_TA10622	63000000	63100000	Rep2	0.968336
chr1A_TA299	63100000	63200000	Rep1	0.951321			chr1A_TA10622	63100000	63200000	Rep1	0.978204
chr1A_TA299	63100000	63200000	Rep2	0.908839			chr1A_TA10622	63100000	63200000	Rep2	0.992246
chr1A_TA299	63200000	63300000	Rep1	0.938606			chr1A_TA10622	63200000	63300000	Rep1	0.923634
chr1A_TA299	63200000	63300000	Rep2	0.929393			chr1A_TA10622	63200000	63300000	Rep2	0.941646
chr1A_TA299	63300000	63400000	Rep1	0.979867			chr1A_TA10622	63300000	63400000	Rep1	0.902553
chr1A_TA299	63300000	63400000	Rep2	0.95048			chr1A_TA10622	63300000	63400000	Rep2	1.15157
chr1A_TA299	63400000	63500000	Rep1	1.03483			chr1A_TA10622	63400000	63500000	Rep1	1.01947
chr1A_TA299	63400000	63500000	Rep2	1.05143			chr1A_TA10622	63400000	63500000	Rep2	0.989123
chr1A_TA299	63500000	63600000	Rep1	0.998165			chr1A_TA10622	63500000	63600000	Rep1	1.02895
chr1A_TA299	63500000	63600000	Rep2	1.0078			chr1A_TA10622	63500000	63600000	Rep2	1.01502
chr1A_TA299	63600000	63700000	Rep1	0.883635			chr1A_TA10622	63600000	63700000	Rep1	0.966176
chr1A_TA299	63600000	63700000	Rep2	1.11635			chr1A_TA10622	63600000	63700000	Rep2	0.965533
chr1A_TA299	63700000	63800000	Rep1	0.87922			chr1A_TA10622	63700000	63800000	Rep1	1.07839
chr1A_TA299	63700000	63800000	Rep2	0.970923			chr1A_TA10622	63700000	63800000	Rep2	1.02183
chr1A_TA299	63800000	63900000	Rep1	1.04489			chr1A_TA10622	63800000	63900000	Rep1	1.06021
chr1A_TA299	63800000	63900000	Rep2	0.943214			chr1A_TA10622	63800000	63900000	Rep2	1.0096
chr1A_TA299	63900000	64000000	Rep1	0.983224			chr1A_TA10622	63900000	64000000	Rep1	0.995303
chr1A_TA299	63900000	64000000	Rep2	0.924273			chr1A_TA10622	63900000	64000000	Rep2	0.929322
chr1A_TA299	64000000	64100000	Rep1	0.887214			chr1A_TA10622	64000000	64100000	Rep1	0.899422
chr1A_TA299	64000000	64100000	Rep2	0.977011			chr1A_TA10622	64000000	64100000	Rep2	0.886938
chr1A_TA299	64100000	64200000	Rep1	0.998996			chr1A_TA10622	64100000	64200000	Rep1	0.946175
chr1A_TA299	64100000	64200000	Rep2	0.904875			chr1A_TA10622	64100000	64200000	Rep2	0.965421
chr1A_TA299	64200000	64300000	Rep1	1.01539			chr1A_TA10622	64200000	64300000	Rep1	0.926333
chr1A_TA299	64200000	64300000	Rep2	0.888243			chr1A_TA10622	64200000	64300000	Rep2	0.859392
chr1A_TA299	64300000	64400000	Rep1	0.988893			chr1A_TA10622	64300000	64400000	Rep1	1.08856
chr1A_TA299	64300000	64400000	Rep2	0.987053			chr1A_TA10622	64300000	64400000	Rep2	0.923219
chr1A_TA299	64400000	64500000	Rep1	0.961825			chr1A_TA10622	64400000	64500000	Rep1	1.07233
chr1A_TA299	64400000	64500000	Rep2	0.988112			chr1A_TA10622	64400000	64500000	Rep2	0.95979
chr1A_TA299	64500000	64600000	Rep1	0.901522			chr1A_TA10622	64500000	64600000	Rep1	0.946476
chr1A_TA299	64500000	64600000	Rep2	0.997794			chr1A_TA10622	64500000	64600000	Rep2	1.15544
chr1A_TA299	64600000	64700000	Rep1	0.980171			chr1A_TA10622	64600000	64700000	Rep1	0.954128
chr1A_TA299	64600000	64700000	Rep2	1.06006			chr1A_TA10622	64600000	64700000	Rep2	1.00389
chr1A_TA299	64700000	64800000	Rep1	0.915238			chr1A_TA10622	64700000	64800000	Rep1	1.07042
chr1A_TA299	64700000	64800000	Rep2	0.976918			chr1A_TA10622	64700000	64800000	Rep2	0.995919
chr1A_TA299	64800000	64900000	Rep1	1.10179			chr1A_TA10622	64800000	64900000	Rep1	0.955244
chr1A_TA299	64800000	64900000	Rep2	1.00972			chr1A_TA10622	64800000	64900000	Rep2	1.08418
chr1A_TA299	64900000	65000000	Rep1	0.958228			chr1A_TA10622	64900000	65000000	Rep1	0.958355
chr1A_TA299	64900000	65000000	Rep2	0.942373			chr1A_TA10622	64900000	65000000	Rep2	0.986597
chr1A_TA299	65000000	65100000	Rep1	0.880254			chr1A_TA10622	65000000	65100000	Rep1	0.936629
chr1A_TA299	65000000	65100000	Rep2	0.964353			chr1A_TA10622	65000000	65100000	Rep2	0.939853
chr1A_TA299	65100000	65200000	Rep1	0.921887			chr1A_TA10622	65100000	65200000	Rep1	0.966991
chr1A_TA299	65100000	65200000	Rep2	0.893431			chr1A_TA10622	65100000	65200000	Rep2	0.947173
chr1A_TA299	65200000	65300000	Rep1	0.984236			chr1A_TA10622	65200000	65300000	Rep1	0.933334
chr1A_TA299	65200000	65300000	Rep2	0.959717			chr1A_TA10622	65200000	65300000	Rep2	0.999055
chr1A_TA299	65300000	65400000	Rep1	1.01241			chr1A_TA10622	65300000	65400000	Rep1	0.994744
chr1A_TA299	65300000	65400000	Rep2	0.982251			chr1A_TA10622	65300000	65400000	Rep2	0.958045
chr1A_TA299	65400000	65500000	Rep1	0.907976			chr1A_TA10622	65400000	65500000	Rep1	0.921843
chr1A_TA299	65400000	65500000	Rep2	0.924819			chr1A_TA10622	65400000	65500000	Rep2	0.918479
chr1A_TA299	65500000	65600000	Rep1	0.869452			chr1A_TA10622	65500000	65600000	Rep1	1.00271
chr1A_TA299	65500000	65600000	Rep2	0.920416			chr1A_TA10622	65500000	65600000	Rep2	1.03638
chr1A_TA299	65600000	65700000	Rep1	1.02372			chr1A_TA10622	65600000	65700000	Rep1	1.03837
chr1A_TA299	65600000	65700000	Rep2	0.914747			chr1A_TA10622	65600000	65700000	Rep2	1.08108
chr1A_TA299	65700000	65800000	Rep1	0.903684			chr1A_TA10622	65700000	65800000	Rep1	1.03828
chr1A_TA299	65700000	65800000	Rep2	0.968408			chr1A_TA10622	65700000	65800000	Rep2	0.99025
chr1A_TA299	65800000	65900000	Rep1	0.977782			chr1A_TA10622	65800000	65900000	Rep1	1.06347
chr1A_TA299	65800000	65900000	Rep2	0.956513			chr1A_TA10622	65800000	65900000	Rep2	0.927958
chr1A_TA299	65900000	66000000	Rep1	0.94198			chr1A_TA10622	65900000	66000000	Rep1	0.988776
chr1A_TA299	65900000	66000000	Rep2	0.912903			chr1A_TA10622	65900000	66000000	Rep2	0.980763
chr1A_TA299	66000000	66100000	Rep1	0.943729			chr1A_TA10622	66000000	66100000	Rep1	1.11866
chr1A_TA299	66000000	66100000	Rep2	0.973189			chr1A_TA10622	66000000	66100000	Rep2	0.983316
chr1A_TA299	66100000	66200000	Rep1	1.09216			chr1A_TA10622	66100000	66200000	Rep1	1.00486
chr1A_TA299	66100000	66200000	Rep2	1.06682			chr1A_TA10622	66100000	66200000	Rep2	0.958646
chr1A_TA299	66200000	66300000	Rep1	1.00952			chr1A_TA10622	66200000	66300000	Rep1	1.03718
chr1A_TA299	66200000	66300000	Rep2	1.00242			chr1A_TA10622	66200000	66300000	Rep2	0.946258
chr1A_TA299	66300000	66400000	Rep1	0.935155			chr1A_TA10622	66300000	66400000	Rep1	0.868776
chr1A_TA299	66300000	66400000	Rep2	1.03247			chr1A_TA10622	66300000	66400000	Rep2	0.989883
chr1A_TA299	66400000	66500000	Rep1	0.992433			chr1A_TA10622	66400000	66500000	Rep1	1.0109
chr1A_TA299	66400000	66500000	Rep2	1.00393			chr1A_TA10622	66400000	66500000	Rep2	0.965611
chr1A_TA299	66500000	66600000	Rep1	0.989869			chr1A_TA10622	66500000	66600000	Rep1	0.964875
chr1A_TA299	66500000	66600000	Rep2	1.09186			chr1A_TA10622	66500000	66600000	Rep2	0.944949
chr1A_TA299	66600000	66700000	Rep1	1.05831			chr1A_TA10622	66600000	66700000	Rep1	0.957223
chr1A_TA299	66600000	66700000	Rep2	0.99682			chr1A_TA10622	66600000	66700000	Rep2	0.984828
chr1A_TA299	66700000	66800000	Rep1	0.998196			chr1A_TA10622	66700000	66800000	Rep1	0.936993
chr1A_TA299	66700000	66800000	Rep2	1.00887			chr1A_TA10622	66700000	66800000	Rep2	0.912735
chr1A_TA299	66800000	66900000	Rep1	1.0835			chr1A_TA10622	66800000	66900000	Rep1	0.98867
chr1A_TA299	66800000	66900000	Rep2	0.981208			chr1A_TA10622	66800000	66900000	Rep2	1.05564
chr1A_TA299	66900000	67000000	Rep1	0.931825			chr1A_TA10622	66900000	67000000	Rep1	0.995986
chr1A_TA299	66900000	67000000	Rep2	1.03652			chr1A_TA10622	66900000	67000000	Rep2	1.02764
chr1A_TA299	67000000	67100000	Rep1	0.97744			chr1A_TA10622	67000000	67100000	Rep1	0.963825
chr1A_TA299	67000000	67100000	Rep2	0.934724			chr1A_TA10622	67000000	67100000	Rep2	0.874485
chr1A_TA299	67100000	67200000	Rep1	1.05395			chr1A_TA10622	67100000	67200000	Rep1	1.03935
chr1A_TA299	67100000	67200000	Rep2	0.857181			chr1A_TA10622	67100000	67200000	Rep2	0.867975
chr1A_TA299	67200000	67300000	Rep1	0.968093			chr1A_TA10622	67200000	67300000	Rep1	0.894459
chr1A_TA299	67200000	67300000	Rep2	0.976208			chr1A_TA10622	67200000	67300000	Rep2	0.946411
chr1A_TA299	67300000	67400000	Rep1	0.988942			chr1A_TA10622	67300000	67400000	Rep1	0.942038
chr1A_TA299	67300000	67400000	Rep2	1.0314			chr1A_TA10622	67300000	67400000	Rep2	0.980733
chr1A_TA299	67400000	67500000	Rep1	0.995036			chr1A_TA10622	67400000	67500000	Rep1	1.06126
chr1A_TA299	67400000	67500000	Rep2	0.95772			chr1A_TA10622	67400000	67500000	Rep2	0.938274
chr1A_TA299	67500000	67600000	Rep1	0.943799			chr1A_TA10622	67500000	67600000	Rep1	1.00204
chr1A_TA299	67500000	67600000	Rep2	1.00864			chr1A_TA10622	67500000	67600000	Rep2	0.907853
chr1A_TA299	67600000	67700000	Rep1	1.01717			chr1A_TA10622	67600000	67700000	Rep1	1.07902
chr1A_TA299	67600000	67700000	Rep2	1.09319			chr1A_TA10622	67600000	67700000	Rep2	1.08719
chr1A_TA299	67700000	67800000	Rep1	0.902776			chr1A_TA10622	67700000	67800000	Rep1	1.03647
chr1A_TA299	67700000	67800000	Rep2	0.939349			chr1A_TA10622	67700000	67800000	Rep2	0.942704
chr1A_TA299	67800000	67900000	Rep1	0.917571			chr1A_TA10622	67800000	67900000	Rep1	0.989105
chr1A_TA299	67800000	67900000	Rep2	1.00992			chr1A_TA10622	67800000	67900000	Rep2	0.943296
chr1A_TA299	67900000	68000000	Rep1	0.960137			chr1A_TA10622	67900000	68000000	Rep1	1.03321
chr1A_TA299	67900000	68000000	Rep2	1.03287			chr1A_TA10622	67900000	68000000	Rep2	1.05648
chr1A_TA299	68000000	68100000	Rep1	1.04735			chr1A_TA10622	68000000	68100000	Rep1	0.94294
chr1A_TA299	68000000	68100000	Rep2	0.949889			chr1A_TA10622	68000000	68100000	Rep2	1.01005
chr1A_TA299	68100000	68200000	Rep1	0.911574			chr1A_TA10622	68100000	68200000	Rep1	0.947155
chr1A_TA299	68100000	68200000	Rep2	0.99264			chr1A_TA10622	68100000	68200000	Rep2	0.957266
chr1A_TA299	68200000	68300000	Rep1	0.89572			chr1A_TA10622	68200000	68300000	Rep1	0.989326
chr1A_TA299	68200000	68300000	Rep2	1.03838			chr1A_TA10622	68200000	68300000	Rep2	0.911778
chr1A_TA299	68300000	68400000	Rep1	0.830398			chr1A_TA10622	68300000	68400000	Rep1	0.907236
chr1A_TA299	68300000	68400000	Rep2	0.868817			chr1A_TA10622	68300000	68400000	Rep2	0.827833
chr1A_TA299	68400000	68500000	Rep1	1.02965			chr1A_TA10622	68400000	68500000	Rep1	0.974151
chr1A_TA299	68400000	68500000	Rep2	0.959644			chr1A_TA10622	68400000	68500000	Rep2	1.00096
chr1A_TA299	68500000	68600000	Rep1	0.964436			chr1A_TA10622	68500000	68600000	Rep1	1.08182
chr1A_TA299	68500000	68600000	Rep2	0.990144			chr1A_TA10622	68500000	68600000	Rep2	1.05936
chr1A_TA299	68600000	68700000	Rep1	1.04318			chr1A_TA10622	68600000	68700000	Rep1	0.994748
chr1A_TA299	68600000	68700000	Rep2	0.955457			chr1A_TA10622	68600000	68700000	Rep2	1.00324
chr1A_TA299	68700000	68800000	Rep1	0.824864			chr1A_TA10622	68700000	68800000	Rep1	0.936257
chr1A_TA299	68700000	68800000	Rep2	1.04993			chr1A_TA10622	68700000	68800000	Rep2	1.0156
chr1A_TA299	68800000	68900000	Rep1	1.04335			chr1A_TA10622	68800000	68900000	Rep1	1.03936
chr1A_TA299	68800000	68900000	Rep2	0.98535			chr1A_TA10622	68800000	68900000	Rep2	0.960638
chr1A_TA299	68900000	69000000	Rep1	1.07542			chr1A_TA10622	68900000	69000000	Rep1	1.07343
chr1A_TA299	68900000	69000000	Rep2	0.958841			chr1A_TA10622	68900000	69000000	Rep2	1.03735
chr1A_TA299	69000000	69100000	Rep1	0.959818			chr1A_TA10622	69000000	69100000	Rep1	0.99878
chr1A_TA299	69000000	69100000	Rep2	0.942924			chr1A_TA10622	69000000	69100000	Rep2	0.939589
chr1A_TA299	69100000	69200000	Rep1	0.922548			chr1A_TA10622	69100000	69200000	Rep1	0.931995
chr1A_TA299	69100000	69200000	Rep2	1.04165			chr1A_TA10622	69100000	69200000	Rep2	0.981095
chr1A_TA299	69200000	69300000	Rep1	1.06476			chr1A_TA10622	69200000	69300000	Rep1	1.08487
chr1A_TA299	69200000	69300000	Rep2	1.03406			chr1A_TA10622	69200000	69300000	Rep2	1.0188
chr1A_TA299	69300000	69400000	Rep1	1.11623			chr1A_TA10622	69300000	69400000	Rep1	1.08204
chr1A_TA299	69300000	69400000	Rep2	0.932115			chr1A_TA10622	69300000	69400000	Rep2	0.962824
chr1A_TA299	69400000	69500000	Rep1	0.969359			chr1A_TA10622	69400000	69500000	Rep1	0.932163
chr1A_TA299	69400000	69500000	Rep2	1.07473			chr1A_TA10622	69400000	69500000	Rep2	0.884274
chr1A_TA299	69500000	69600000	Rep1	0.917365			chr1A_TA10622	69500000	69600000	Rep1	0.9609
chr1A_TA299	69500000	69600000	Rep2	0.975416			chr1A_TA10622	69500000	69600000	Rep2	0.904503
chr1A_TA299	69600000	69700000	Rep1	1.00897			chr1A_TA10622	69600000	69700000	Rep1	0.901939
chr1A_TA299	69600000	69700000	Rep2	1.03125			chr1A_TA10622	69600000	69700000	Rep2	0.845388
chr1A_TA299	69700000	69800000	Rep1	0.994489			chr1A_TA10622	69700000	69800000	Rep1	0.924505
chr1A_TA299	69700000	69800000	Rep2	0.907708			chr1A_TA10622	69700000	69800000	Rep2	0.98205
chr1A_TA299	69800000	69900000	Rep1	1.02591			chr1A_TA10622	69800000	69900000	Rep1	1.2165
chr1A_TA299	69800000	69900000	Rep2	0.956468			chr1A_TA10622	69800000	69900000	Rep2	0.898806
chr1A_TA299	69900000	70000000	Rep1	0.920092			chr1A_TA10622	69900000	70000000	Rep1	1.10744
chr1A_TA299	69900000	70000000	Rep2	0.99474			chr1A_TA10622	69900000	70000000	Rep2	0.909967
chr1A_TA299	70000000	70100000	Rep1	1.14435			chr1A_TA10622	70000000	70100000	Rep1	1.1148
chr1A_TA299	70000000	70100000	Rep2	1.04434			chr1A_TA10622	70000000	70100000	Rep2	0.907795
chr1A_TA299	70100000	70200000	Rep1	0.938234			chr1A_TA10622	70100000	70200000	Rep1	1.13448
chr1A_TA299	70100000	70200000	Rep2	0.923441			chr1A_TA10622	70100000	70200000	Rep2	1.00811
chr1A_TA299	70200000	70300000	Rep1	0.979798			chr1A_TA10622	70200000	70300000	Rep1	1.04617
chr1A_TA299	70200000	70300000	Rep2	1.00662			chr1A_TA10622	70200000	70300000	Rep2	0.89749
chr1A_TA299	70300000	70400000	Rep1	0.963512			chr1A_TA10622	70300000	70400000	Rep1	1.10115
chr1A_TA299	70300000	70400000	Rep2	1.05348			chr1A_TA10622	70300000	70400000	Rep2	1.0074
chr1A_TA299	70400000	70500000	Rep1	0.917264			chr1A_TA10622	70400000	70500000	Rep1	0.896904
chr1A_TA299	70400000	70500000	Rep2	1.11361			chr1A_TA10622	70400000	70500000	Rep2	0.931345
chr1A_TA299	70500000	70600000	Rep1	0.959026			chr1A_TA10622	70500000	70600000	Rep1	0.919374
chr1A_TA299	70500000	70600000	Rep2	0.909656			chr1A_TA10622	70500000	70600000	Rep2	0.882588
chr1A_TA299	70600000	70700000	Rep1	0.995643			chr1A_TA10622	70600000	70700000	Rep1	1.00631
chr1A_TA299	70600000	70700000	Rep2	0.995252			chr1A_TA10622	70600000	70700000	Rep2	0.871257
chr1A_TA299	70700000	70800000	Rep1	0.849211			chr1A_TA10622	70700000	70800000	Rep1	0.956368
chr1A_TA299	70700000	70800000	Rep2	1.05001			chr1A_TA10622	70700000	70800000	Rep2	1.00338
chr1A_TA299	70800000	70900000	Rep1	1.17347			chr1A_TA10622	70800000	70900000	Rep1	1.06586
chr1A_TA299	70800000	70900000	Rep2	1.00913			chr1A_TA10622	70800000	70900000	Rep2	0.953692
chr1A_TA299	70900000	71000000	Rep1	0.970828			chr1A_TA10622	70900000	71000000	Rep1	0.871951
chr1A_TA299	70900000	71000000	Rep2	0.944538			chr1A_TA10622	70900000	71000000	Rep2	0.879464
chr1A_TA299	71000000	71100000	Rep1	1.07402			chr1A_TA10622	71000000	71100000	Rep1	0.943582
chr1A_TA299	71000000	71100000	Rep2	0.951081			chr1A_TA10622	71000000	71100000	Rep2	1.03503
chr1A_TA299	71100000	71200000	Rep1	0.865452			chr1A_TA10622	71100000	71200000	Rep1	0.885743
chr1A_TA299	71100000	71200000	Rep2	1.63504			chr1A_TA10622	71100000	71200000	Rep2	0.9966
chr1A_TA299	71200000	71300000	Rep1	1.03504			chr1A_TA10622	71200000	71300000	Rep1	1.01396
chr1A_TA299	71200000	71300000	Rep2	1.18001			chr1A_TA10622	71200000	71300000	Rep2	0.914445
chr1A_TA299	71300000	71400000	Rep1	1.04786			chr1A_TA10622	71300000	71400000	Rep1	1.05503
chr1A_TA299	71300000	71400000	Rep2	0.952676			chr1A_TA10622	71300000	71400000	Rep2	0.964888
chr1A_TA299	71400000	71500000	Rep1	1.04468			chr1A_TA10622	71400000	71500000	Rep1	0.911595
chr1A_TA299	71400000	71500000	Rep2	0.95278			chr1A_TA10622	71400000	71500000	Rep2	1.0169
chr1A_TA299	71500000	71600000	Rep1	1.06128			chr1A_TA10622	71500000	71600000	Rep1	0.82239
chr1A_TA299	71500000	71600000	Rep2	1.11032			chr1A_TA10622	71500000	71600000	Rep2	0.982321
chr1A_TA299	71600000	71700000	Rep1	0.928029			chr1A_TA10622	71600000	71700000	Rep1	0.976691
chr1A_TA299	71600000	71700000	Rep2	0.955216			chr1A_TA10622	71600000	71700000	Rep2	0.983349
chr1A_TA299	71700000	71800000	Rep1	1.00734			chr1A_TA10622	71700000	71800000	Rep1	0.843843
chr1A_TA299	71700000	71800000	Rep2	1.06353			chr1A_TA10622	71700000	71800000	Rep2	0.921475
chr1A_TA299	71800000	71900000	Rep1	0.869422			chr1A_TA10622	71800000	71900000	Rep1	0.909233
chr1A_TA299	71800000	71900000	Rep2	0.926714			chr1A_TA10622	71800000	71900000	Rep2	0.943866
chr1A_TA299	71900000	72000000	Rep1	1.02685			chr1A_TA10622	71900000	72000000	Rep1	0.893563
chr1A_TA299	71900000	72000000	Rep2	1.05022			chr1A_TA10622	71900000	72000000	Rep2	0.910839
chr1A_TA299	72000000	72100000	Rep1	0.921605			chr1A_TA10622	72000000	72100000	Rep1	0.983248
chr1A_TA299	72000000	72100000	Rep2	0.952058			chr1A_TA10622	72000000	72100000	Rep2	0.938174
chr1A_TA299	72100000	72200000	Rep1	0.933908			chr1A_TA10622	72100000	72200000	Rep1	0.998078
chr1A_TA299	72100000	72200000	Rep2	0.988759			chr1A_TA10622	72100000	72200000	Rep2	0.992541
chr1A_TA299	72200000	72300000	Rep1	0.933195			chr1A_TA10622	72200000	72300000	Rep1	0.857175
chr1A_TA299	72200000	72300000	Rep2	0.94499			chr1A_TA10622	72200000	72300000	Rep2	0.930125
chr1A_TA299	72300000	72400000	Rep1	0.946595			chr1A_TA10622	72300000	72400000	Rep1	0.98053
chr1A_TA299	72300000	72400000	Rep2	0.959147			chr1A_TA10622	72300000	72400000	Rep2	0.996688
chr1A_TA299	72400000	72500000	Rep1	0.924771			chr1A_TA10622	72400000	72500000	Rep1	0.953684
chr1A_TA299	72400000	72500000	Rep2	0.964427			chr1A_TA10622	72400000	72500000	Rep2	0.930914
chr1A_TA299	72500000	72600000	Rep1	1.01132			chr1A_TA10622	72500000	72600000	Rep1	1.02385
chr1A_TA299	72500000	72600000	Rep2	0.997262			chr1A_TA10622	72500000	72600000	Rep2	1.01085
chr1A_TA299	72600000	72700000	Rep1	0.992034			chr1A_TA10622	72600000	72700000	Rep1	0.9236
chr1A_TA299	72600000	72700000	Rep2	1.08381			chr1A_TA10622	72600000	72700000	Rep2	0.979199
chr1A_TA299	72700000	72800000	Rep1	0.982613			chr1A_TA10622	72700000	72800000	Rep1	1.0155
chr1A_TA299	72700000	72800000	Rep2	1.0025			chr1A_TA10622	72700000	72800000	Rep2	1.00402
chr1A_TA299	72800000	72900000	Rep1	1.07409			chr1A_TA10622	72800000	72900000	Rep1	0.956299
chr1A_TA299	72800000	72900000	Rep2	1.01373			chr1A_TA10622	72800000	72900000	Rep2	0.912183
chr1A_TA299	72900000	73000000	Rep1	0.886493			chr1A_TA10622	72900000	73000000	Rep1	1.03003
chr1A_TA299	72900000	73000000	Rep2	0.97339			chr1A_TA10622	72900000	73000000	Rep2	0.914937
chr1A_TA299	73000000	73100000	Rep1	0.940472			chr1A_TA10622	73000000	73100000	Rep1	0.908526
chr1A_TA299	73000000	73100000	Rep2	1.01607			chr1A_TA10622	73000000	73100000	Rep2	0.877949
chr1A_TA299	73100000	73200000	Rep1	1.0067			chr1A_TA10622	73100000	73200000	Rep1	0.954694
chr1A_TA299	73100000	73200000	Rep2	0.931717			chr1A_TA10622	73100000	73200000	Rep2	0.966838
chr1A_TA299	73200000	73300000	Rep1	0.943313			chr1A_TA10622	73200000	73300000	Rep1	1.02977
chr1A_TA299	73200000	73300000	Rep2	1.04461			chr1A_TA10622	73200000	73300000	Rep2	0.946497
chr1A_TA299	73300000	73400000	Rep1	0.911983			chr1A_TA10622	73300000	73400000	Rep1	0.931521
chr1A_TA299	73300000	73400000	Rep2	0.970601			chr1A_TA10622	73300000	73400000	Rep2	0.984878
chr1A_TA299	73400000	73500000	Rep1	0.986522			chr1A_TA10622	73400000	73500000	Rep1	0.903756
chr1A_TA299	73400000	73500000	Rep2	0.960731			chr1A_TA10622	73400000	73500000	Rep2	0.92139
chr1A_TA299	73500000	73600000	Rep1	0.930761			chr1A_TA10622	73500000	73600000	Rep1	0.868508
chr1A_TA299	73500000	73600000	Rep2	0.941811			chr1A_TA10622	73500000	73600000	Rep2	1.11159
chr1A_TA299	73600000	73700000	Rep1	0.898183			chr1A_TA10622	73600000	73700000	Rep1	0.999034
chr1A_TA299	73600000	73700000	Rep2	1.09276			chr1A_TA10622	73600000	73700000	Rep2	1.10316
chr1A_TA299	73700000	73800000	Rep1	0.938394			chr1A_TA10622	73700000	73800000	Rep1	0.979793
chr1A_TA299	73700000	73800000	Rep2	1.04937			chr1A_TA10622	73700000	73800000	Rep2	0.974114
chr1A_TA299	73800000	73900000	Rep1	0.977309			chr1A_TA10622	73800000	73900000	Rep1	0.97153
chr1A_TA299	73800000	73900000	Rep2	1.0009			chr1A_TA10622	73800000	73900000	Rep2	0.899092
chr1A_TA299	73900000	74000000	Rep1	0.987868			chr1A_TA10622	73900000	74000000	Rep1	0.969034
chr1A_TA299	73900000	74000000	Rep2	1.04409			chr1A_TA10622	73900000	74000000	Rep2	0.971473
chr1A_TA299	74000000	74100000	Rep1	0.959317			chr1A_TA10622	74000000	74100000	Rep1	0.986813
chr1A_TA299	74000000	74100000	Rep2	1.00265			chr1A_TA10622	74000000	74100000	Rep2	1.02433
chr1A_TA299	74100000	74200000	Rep1	1.03373			chr1A_TA10622	74100000	74200000	Rep1	0.889705
chr1A_TA299	74100000	74200000	Rep2	0.948032			chr1A_TA10622	74100000	74200000	Rep2	1.02309
chr1A_TA299	74200000	74300000	Rep1	1.12199			chr1A_TA10622	74200000	74300000	Rep1	1.0825
chr1A_TA299	74200000	74300000	Rep2	0.954439			chr1A_TA10622	74200000	74300000	Rep2	0.929723
chr1A_TA299	74300000	74400000	Rep1	0.885735			chr1A_TA10622	74300000	74400000	Rep1	0.969663
chr1A_TA299	74300000	74400000	Rep2	0.979773			chr1A_TA10622	74300000	74400000	Rep2	0.910511
chr1A_TA299	74400000	74500000	Rep1	0.922942			chr1A_TA10622	74400000	74500000	Rep1	0.876473
chr1A_TA299	74400000	74500000	Rep2	0.956715			chr1A_TA10622	74400000	74500000	Rep2	0.90156
chr1A_TA299	74500000	74600000	Rep1	0.981749			chr1A_TA10622	74500000	74600000	Rep1	0.963113
chr1A_TA299	74500000	74600000	Rep2	1.07646			chr1A_TA10622	74500000	74600000	Rep2	0.917636
chr1A_TA299	74600000	74700000	Rep1	1.06657			chr1A_TA10622	74600000	74700000	Rep1	0.907604
chr1A_TA299	74600000	74700000	Rep2	0.977517			chr1A_TA10622	74600000	74700000	Rep2	0.930151
chr1A_TA299	74700000	74800000	Rep1	0.967619			chr1A_TA10622	74700000	74800000	Rep1	0.912645
chr1A_TA299	74700000	74800000	Rep2	1.02428			chr1A_TA10622	74700000	74800000	Rep2	0.956561
chr1A_TA299	74800000	74900000	Rep1	0.975833			chr1A_TA10622	74800000	74900000	Rep1	0.87138
chr1A_TA299	74800000	74900000	Rep2	0.991202			chr1A_TA10622	74800000	74900000	Rep2	0.911266
chr1A_TA299	74900000	75000000	Rep1	0.943228			chr1A_TA10622	74900000	75000000	Rep1	0.988123
chr1A_TA299	74900000	75000000	Rep2	0.966771			chr1A_TA10622	74900000	75000000	Rep2	0.962884
chr1A_TA299	75000000	75100000	Rep1	0.996199			chr1A_TA10622	75000000	75100000	Rep1	1.10791
chr1A_TA299	75000000	75100000	Rep2	1.01289			chr1A_TA10622	75000000	75100000	Rep2	1.01804
chr1A_TA299	75100000	75200000	Rep1	0.994233			chr1A_TA10622	75100000	75200000	Rep1	1.00069
chr1A_TA299	75100000	75200000	Rep2	1.03636			chr1A_TA10622	75100000	75200000	Rep2	0.916306
chr1A_TA299	75200000	75300000	Rep1	0.92023			chr1A_TA10622	75200000	75300000	Rep1	0.947191
chr1A_TA299	75200000	75300000	Rep2	0.957836			chr1A_TA10622	75200000	75300000	Rep2	1.07158
chr1A_TA299	75300000	75400000	Rep1	1.06092			chr1A_TA10622	75300000	75400000	Rep1	1.13962
chr1A_TA299	75300000	75400000	Rep2	1.0378			chr1A_TA10622	75300000	75400000	Rep2	1.0202
chr1A_TA299	75400000	75500000	Rep1	0.98672			chr1A_TA10622	75400000	75500000	Rep1	0.931718
chr1A_TA299	75400000	75500000	Rep2	0.943787			chr1A_TA10622	75400000	75500000	Rep2	0.906227
chr1A_TA299	75500000	75600000	Rep1	0.951544			chr1A_TA10622	75500000	75600000	Rep1	0.909078
chr1A_TA299	75500000	75600000	Rep2	1.01905			chr1A_TA10622	75500000	75600000	Rep2	0.905013
chr1A_TA299	75600000	75700000	Rep1	0.976729			chr1A_TA10622	75600000	75700000	Rep1	0.971997
chr1A_TA299	75600000	75700000	Rep2	1.05919			chr1A_TA10622	75600000	75700000	Rep2	1.02639
chr1A_TA299	75700000	75800000	Rep1	0.98933			chr1A_TA10622	75700000	75800000	Rep1	0.956148
chr1A_TA299	75700000	75800000	Rep2	1.04986			chr1A_TA10622	75700000	75800000	Rep2	1.10412
chr1A_TA299	75800000	75900000	Rep1	0.974383			chr1A_TA10622	75800000	75900000	Rep1	0.979172
chr1A_TA299	75800000	75900000	Rep2	0.980274			chr1A_TA10622	75800000	75900000	Rep2	1.01528
chr1A_TA299	75900000	76000000	Rep1	0.939529			chr1A_TA10622	75900000	76000000	Rep1	0.928989
chr1A_TA299	75900000	76000000	Rep2	0.989508			chr1A_TA10622	75900000	76000000	Rep2	1.06576
chr1A_TA299	76000000	76100000	Rep1	0.988044			chr1A_TA10622	76000000	76100000	Rep1	0.965036
chr1A_TA299	76000000	76100000	Rep2	0.994551			chr1A_TA10622	76000000	76100000	Rep2	1.11371
chr1A_TA299	76100000	76200000	Rep1	0.974957			chr1A_TA10622	76100000	76200000	Rep1	0.949386
chr1A_TA299	76100000	76200000	Rep2	0.985439			chr1A_TA10622	76100000	76200000	Rep2	0.893748
chr1A_TA299	76200000	76300000	Rep1	0.999716			chr1A_TA10622	76200000	76300000	Rep1	0.892275
chr1A_TA299	76200000	76300000	Rep2	0.962507			chr1A_TA10622	76200000	76300000	Rep2	0.912938
chr1A_TA299	76300000	76400000	Rep1	0.954454			chr1A_TA10622	76300000	76400000	Rep1	0.936418
chr1A_TA299	76300000	76400000	Rep2	0.950746			chr1A_TA10622	76300000	76400000	Rep2	0.974504
chr1A_TA299	76400000	76500000	Rep1	0.962958			chr1A_TA10622	76400000	76500000	Rep1	0.899331
chr1A_TA299	76400000	76500000	Rep2	1.07677			chr1A_TA10622	76400000	76500000	Rep2	0.996115
chr1A_TA299	76500000	76600000	Rep1	0.987377			chr1A_TA10622	76500000	76600000	Rep1	0.885651
chr1A_TA299	76500000	76600000	Rep2	0.959135			chr1A_TA10622	76500000	76600000	Rep2	0.921515
chr1A_TA299	76600000	76700000	Rep1	0.894368			chr1A_TA10622	76600000	76700000	Rep1	0.932532
chr1A_TA299	76600000	76700000	Rep2	0.945307			chr1A_TA10622	76600000	76700000	Rep2	0.991437
chr1A_TA299	76700000	76800000	Rep1	1.03542			chr1A_TA10622	76700000	76800000	Rep1	0.874433
chr1A_TA299	76700000	76800000	Rep2	0.967646			chr1A_TA10622	76700000	76800000	Rep2	0.915346
chr1A_TA299	76800000	76900000	Rep1	0.958622			chr1A_TA10622	76800000	76900000	Rep1	0.865525
chr1A_TA299	76800000	76900000	Rep2	1.0176			chr1A_TA10622	76800000	76900000	Rep2	0.869757
chr1A_TA299	76900000	77000000	Rep1	1.00374			chr1A_TA10622	76900000	77000000	Rep1	0.909606
chr1A_TA299	76900000	77000000	Rep2	0.95626			chr1A_TA10622	76900000	77000000	Rep2	0.951405
chr1A_TA299	77000000	77100000	Rep1	0.951284			chr1A_TA10622	77000000	77100000	Rep1	0.946351
chr1A_TA299	77000000	77100000	Rep2	0.98033			chr1A_TA10622	77000000	77100000	Rep2	0.962242
chr1A_TA299	77100000	77200000	Rep1	1.05604			chr1A_TA10622	77100000	77200000	Rep1	0.923447
chr1A_TA299	77100000	77200000	Rep2	1.00114			chr1A_TA10622	77100000	77200000	Rep2	0.959682
chr1A_TA299	77200000	77300000	Rep1	0.911517			chr1A_TA10622	77200000	77300000	Rep1	0.912491
chr1A_TA299	77200000	77300000	Rep2	0.938916			chr1A_TA10622	77200000	77300000	Rep2	0.937464
chr1A_TA299	77300000	77400000	Rep1	0.880492			chr1A_TA10622	77300000	77400000	Rep1	1.15864
chr1A_TA299	77300000	77400000	Rep2	0.955485			chr1A_TA10622	77300000	77400000	Rep2	1.03861
chr1A_TA299	77400000	77500000	Rep1	0.981941			chr1A_TA10622	77400000	77500000	Rep1	0.905037
chr1A_TA299	77400000	77500000	Rep2	1.0441			chr1A_TA10622	77400000	77500000	Rep2	0.904276
chr1A_TA299	77500000	77600000	Rep1	0.922155			chr1A_TA10622	77500000	77600000	Rep1	0.982095
chr1A_TA299	77500000	77600000	Rep2	1.02491			chr1A_TA10622	77500000	77600000	Rep2	0.97584
chr1A_TA299	77600000	77700000	Rep1	0.898839			chr1A_TA10622	77600000	77700000	Rep1	1.07413
chr1A_TA299	77600000	77700000	Rep2	0.828918			chr1A_TA10622	77600000	77700000	Rep2	0.972655
chr1A_TA299	77700000	77800000	Rep1	0.961141			chr1A_TA10622	77700000	77800000	Rep1	0.973348
chr1A_TA299	77700000	77800000	Rep2	0.905339			chr1A_TA10622	77700000	77800000	Rep2	0.921326
chr1A_TA299	77800000	77900000	Rep1	1.00474			chr1A_TA10622	77800000	77900000	Rep1	0.980017
chr1A_TA299	77800000	77900000	Rep2	1.02743			chr1A_TA10622	77800000	77900000	Rep2	0.944283
chr1A_TA299	77900000	78000000	Rep1	0.912818			chr1A_TA10622	77900000	78000000	Rep1	0.912195
chr1A_TA299	77900000	78000000	Rep2	1.00296			chr1A_TA10622	77900000	78000000	Rep2	0.957483
chr1A_TA299	78000000	78100000	Rep1	0.858407			chr1A_TA10622	78000000	78100000	Rep1	0.888371
chr1A_TA299	78000000	78100000	Rep2	0.898101			chr1A_TA10622	78000000	78100000	Rep2	0.838842
chr1A_TA299	78100000	78200000	Rep1	0.930413			chr1A_TA10622	78100000	78200000	Rep1	0.868672
chr1A_TA299	78100000	78200000	Rep2	0.950043			chr1A_TA10622	78100000	78200000	Rep2	0.92483
chr1A_TA299	78200000	78300000	Rep1	1.10633			chr1A_TA10622	78200000	78300000	Rep1	1.0138
chr1A_TA299	78200000	78300000	Rep2	0.980795			chr1A_TA10622	78200000	78300000	Rep2	0.970552
chr1A_TA299	78300000	78400000	Rep1	0.956625			chr1A_TA10622	78300000	78400000	Rep1	0.908268
chr1A_TA299	78300000	78400000	Rep2	0.885212			chr1A_TA10622	78300000	78400000	Rep2	0.918683
chr1A_TA299	78400000	78500000	Rep1	0.845796			chr1A_TA10622	78400000	78500000	Rep1	0.965502
chr1A_TA299	78400000	78500000	Rep2	0.980867			chr1A_TA10622	78400000	78500000	Rep2	0.929812
chr1A_TA299	78500000	78600000	Rep1	0.974532			chr1A_TA10622	78500000	78600000	Rep1	0.96699
chr1A_TA299	78500000	78600000	Rep2	1.00043			chr1A_TA10622	78500000	78600000	Rep2	0.928224
chr1A_TA299	78600000	78700000	Rep1	0.900435			chr1A_TA10622	78600000	78700000	Rep1	0.960341
chr1A_TA299	78600000	78700000	Rep2	1.06476			chr1A_TA10622	78600000	78700000	Rep2	0.942656
chr1A_TA299	78700000	78800000	Rep1	0.884903			chr1A_TA10622	78700000	78800000	Rep1	0.90108
chr1A_TA299	78700000	78800000	Rep2	0.968945			chr1A_TA10622	78700000	78800000	Rep2	0.95745
chr1A_TA299	78800000	78900000	Rep1	0.972883			chr1A_TA10622	78800000	78900000	Rep1	0.995029
chr1A_TA299	78800000	78900000	Rep2	1.02465			chr1A_TA10622	78800000	78900000	Rep2	0.932324
chr1A_TA299	78900000	79000000	Rep1	0.982329			chr1A_TA10622	78900000	79000000	Rep1	0.98396
chr1A_TA299	78900000	79000000	Rep2	1.00137			chr1A_TA10622	78900000	79000000	Rep2	0.936272
chr1A_TA299	79000000	79100000	Rep1	0.934588			chr1A_TA10622	79000000	79100000	Rep1	1.03566
chr1A_TA299	79000000	79100000	Rep2	1.05707			chr1A_TA10622	79000000	79100000	Rep2	1.0262
chr1A_TA299	79100000	79200000	Rep1	0.952275			chr1A_TA10622	79100000	79200000	Rep1	0.941424
chr1A_TA299	79100000	79200000	Rep2	1.05241			chr1A_TA10622	79100000	79200000	Rep2	1.00394
chr1A_TA299	79200000	79300000	Rep1	0.91638			chr1A_TA10622	79200000	79300000	Rep1	0.963642
chr1A_TA299	79200000	79300000	Rep2	0.892313			chr1A_TA10622	79200000	79300000	Rep2	0.911534
chr1A_TA299	79300000	79400000	Rep1	0.916954			chr1A_TA10622	79300000	79400000	Rep1	0.87895
chr1A_TA299	79300000	79400000	Rep2	0.990627			chr1A_TA10622	79300000	79400000	Rep2	0.95804
chr1A_TA299	79400000	79500000	Rep1	1.03886			chr1A_TA10622	79400000	79500000	Rep1	0.872406
chr1A_TA299	79400000	79500000	Rep2	0.918641			chr1A_TA10622	79400000	79500000	Rep2	1.00717
chr1A_TA299	79500000	79600000	Rep1	0.892981			chr1A_TA10622	79500000	79600000	Rep1	0.90192
chr1A_TA299	79500000	79600000	Rep2	1.00098			chr1A_TA10622	79500000	79600000	Rep2	0.876262
chr1A_TA299	79600000	79700000	Rep1	0.826557			chr1A_TA10622	79600000	79700000	Rep1	0.87985
chr1A_TA299	79600000	79700000	Rep2	1.07256			chr1A_TA10622	79600000	79700000	Rep2	0.906255
chr1A_TA299	79700000	79800000	Rep1	0.999679			chr1A_TA10622	79700000	79800000	Rep1	0.982566
chr1A_TA299	79700000	79800000	Rep2	0.926322			chr1A_TA10622	79700000	79800000	Rep2	0.90645
chr1A_TA299	79800000	79900000	Rep1	0.830668			chr1A_TA10622	79800000	79900000	Rep1	0.926046
chr1A_TA299	79800000	79900000	Rep2	1.04546			chr1A_TA10622	79800000	79900000	Rep2	0.93552
chr1A_TA299	79900000	80000000	Rep1	0.833162			chr1A_TA10622	79900000	80000000	Rep1	0.982012
chr1A_TA299	79900000	80000000	Rep2	1.01077			chr1A_TA10622	79900000	80000000	Rep2	0.905446
chr1A_TA299	80000000	80100000	Rep1	0.899958			chr1A_TA10622	80000000	80100000	Rep1	0.940708
chr1A_TA299	80000000	80100000	Rep2	0.960949			chr1A_TA10622	80000000	80100000	Rep2	1.01345
chr1A_TA299	80100000	80200000	Rep1	1.03722			chr1A_TA10622	80100000	80200000	Rep1	0.985622
chr1A_TA299	80100000	80200000	Rep2	0.959623			chr1A_TA10622	80100000	80200000	Rep2	0.856592
chr1A_TA299	80200000	80300000	Rep1	1.00116			chr1A_TA10622	80200000	80300000	Rep1	0.989393
chr1A_TA299	80200000	80300000	Rep2	1.03647			chr1A_TA10622	80200000	80300000	Rep2	0.958924
chr1A_TA299	80300000	80400000	Rep1	0.927221			chr1A_TA10622	80300000	80400000	Rep1	0.928306
chr1A_TA299	80300000	80400000	Rep2	0.954585			chr1A_TA10622	80300000	80400000	Rep2	0.955891
chr1A_TA299	80400000	80500000	Rep1	0.983378			chr1A_TA10622	80400000	80500000	Rep1	0.92637
chr1A_TA299	80400000	80500000	Rep2	1.00483			chr1A_TA10622	80400000	80500000	Rep2	0.930538
chr1A_TA299	80500000	80600000	Rep1	0.957835			chr1A_TA10622	80500000	80600000	Rep1	0.913263
chr1A_TA299	80500000	80600000	Rep2	1.08599			chr1A_TA10622	80500000	80600000	Rep2	0.862281
chr1A_TA299	80600000	80700000	Rep1	0.940403			chr1A_TA10622	80600000	80700000	Rep1	0.874076
chr1A_TA299	80600000	80700000	Rep2	1.02483			chr1A_TA10622	80600000	80700000	Rep2	0.99382
chr1A_TA299	80700000	80800000	Rep1	0.992665			chr1A_TA10622	80700000	80800000	Rep1	0.864427
chr1A_TA299	80700000	80800000	Rep2	0.967793			chr1A_TA10622	80700000	80800000	Rep2	0.965947
chr1A_TA299	80800000	80900000	Rep1	1.00723			chr1A_TA10622	80800000	80900000	Rep1	0.870556
chr1A_TA299	80800000	80900000	Rep2	1.00023			chr1A_TA10622	80800000	80900000	Rep2	0.923747
chr1A_TA299	80900000	81000000	Rep1	0.976972			chr1A_TA10622	80900000	81000000	Rep1	0.896698
chr1A_TA299	80900000	81000000	Rep2	0.951895			chr1A_TA10622	80900000	81000000	Rep2	0.942408
chr1A_TA299	81000000	81100000	Rep1	1.03403			chr1A_TA10622	81000000	81100000	Rep1	0.917321
chr1A_TA299	81000000	81100000	Rep2	1.01124			chr1A_TA10622	81000000	81100000	Rep2	0.869203
chr1A_TA299	81100000	81200000	Rep1	0.944108			chr1A_TA10622	81100000	81200000	Rep1	0.995323
chr1A_TA299	81100000	81200000	Rep2	0.904725			chr1A_TA10622	81100000	81200000	Rep2	0.998486
chr1A_TA299	81200000	81300000	Rep1	0.975062			chr1A_TA10622	81200000	81300000	Rep1	0.870959
chr1A_TA299	81200000	81300000	Rep2	1.02077			chr1A_TA10622	81200000	81300000	Rep2	0.95836
chr1A_TA299	81300000	81400000	Rep1	0.966933			chr1A_TA10622	81300000	81400000	Rep1	0.885712
chr1A_TA299	81300000	81400000	Rep2	0.874444			chr1A_TA10622	81300000	81400000	Rep2	0.831885
chr1A_TA299	81400000	81500000	Rep1	0.997368			chr1A_TA10622	81400000	81500000	Rep1	0.940632
chr1A_TA299	81400000	81500000	Rep2	0.890501			chr1A_TA10622	81400000	81500000	Rep2	0.961971
chr1A_TA299	81500000	81600000	Rep1	1.00562			chr1A_TA10622	81500000	81600000	Rep1	0.927322
chr1A_TA299	81500000	81600000	Rep2	0.904227			chr1A_TA10622	81500000	81600000	Rep2	1.00582
chr1A_TA299	81600000	81700000	Rep1	1.06503			chr1A_TA10622	81600000	81700000	Rep1	0.972721
chr1A_TA299	81600000	81700000	Rep2	1.09919			chr1A_TA10622	81600000	81700000	Rep2	0.962234
chr1A_TA299	81700000	81800000	Rep1	0.938669			chr1A_TA10622	81700000	81800000	Rep1	0.892991
chr1A_TA299	81700000	81800000	Rep2	0.939268			chr1A_TA10622	81700000	81800000	Rep2	0.901921
chr1A_TA299	81800000	81900000	Rep1	1.04004			chr1A_TA10622	81800000	81900000	Rep1	0.781385
chr1A_TA299	81800000	81900000	Rep2	0.963279			chr1A_TA10622	81800000	81900000	Rep2	0.991239
chr1A_TA299	81900000	82000000	Rep1	0.979441			chr1A_TA10622	81900000	82000000	Rep1	1.08436
chr1A_TA299	81900000	82000000	Rep2	0.959188			chr1A_TA10622	81900000	82000000	Rep2	0.935371
chr1A_TA299	82000000	82100000	Rep1	0.892522			chr1A_TA10622	82000000	82100000	Rep1	0.999339
chr1A_TA299	82000000	82100000	Rep2	0.924125			chr1A_TA10622	82000000	82100000	Rep2	0.910507
chr1A_TA299	82100000	82200000	Rep1	0.888982			chr1A_TA10622	82100000	82200000	Rep1	1.0399
chr1A_TA299	82100000	82200000	Rep2	0.955305			chr1A_TA10622	82100000	82200000	Rep2	0.886046
chr1A_TA299	82200000	82300000	Rep1	0.916506			chr1A_TA10622	82200000	82300000	Rep1	0.977086
chr1A_TA299	82200000	82300000	Rep2	0.864776			chr1A_TA10622	82200000	82300000	Rep2	0.94604
chr1A_TA299	82300000	82400000	Rep1	0.993961			chr1A_TA10622	82300000	82400000	Rep1	0.994263
chr1A_TA299	82300000	82400000	Rep2	0.969443			chr1A_TA10622	82300000	82400000	Rep2	0.913834
chr1A_TA299	82400000	82500000	Rep1	0.999523			chr1A_TA10622	82400000	82500000	Rep1	1.09402
chr1A_TA299	82400000	82500000	Rep2	0.98865			chr1A_TA10622	82400000	82500000	Rep2	0.984155
chr1A_TA299	82500000	82600000	Rep1	0.943014			chr1A_TA10622	82500000	82600000	Rep1	0.939687
chr1A_TA299	82500000	82600000	Rep2	0.81881			chr1A_TA10622	82500000	82600000	Rep2	0.987526
chr1A_TA299	82600000	82700000	Rep1	0.962151			chr1A_TA10622	82600000	82700000	Rep1	0.907988
chr1A_TA299	82600000	82700000	Rep2	1.05758			chr1A_TA10622	82600000	82700000	Rep2	0.869302
chr1A_TA299	82700000	82800000	Rep1	0.870136			chr1A_TA10622	82700000	82800000	Rep1	0.871376
chr1A_TA299	82700000	82800000	Rep2	0.977281			chr1A_TA10622	82700000	82800000	Rep2	1.0048
chr1A_TA299	82800000	82900000	Rep1	0.914783			chr1A_TA10622	82800000	82900000	Rep1	0.946288
chr1A_TA299	82800000	82900000	Rep2	1.02281			chr1A_TA10622	82800000	82900000	Rep2	0.84383
chr1A_TA299	82900000	83000000	Rep1	0.939916			chr1A_TA10622	82900000	83000000	Rep1	1.00332
chr1A_TA299	82900000	83000000	Rep2	0.888072			chr1A_TA10622	82900000	83000000	Rep2	1.00537
chr1A_TA299	83000000	83100000	Rep1	1.00899			chr1A_TA10622	83000000	83100000	Rep1	0.993564
chr1A_TA299	83000000	83100000	Rep2	0.95166			chr1A_TA10622	83000000	83100000	Rep2	0.993535
chr1A_TA299	83100000	83200000	Rep1	0.98585			chr1A_TA10622	83100000	83200000	Rep1	1.071
chr1A_TA299	83100000	83200000	Rep2	0.973495			chr1A_TA10622	83100000	83200000	Rep2	0.925161
chr1A_TA299	83200000	83300000	Rep1	1.0201			chr1A_TA10622	83200000	83300000	Rep1	1.00591
chr1A_TA299	83200000	83300000	Rep2	0.951989			chr1A_TA10622	83200000	83300000	Rep2	0.979679
chr1A_TA299	83300000	83400000	Rep1	0.992744			chr1A_TA10622	83300000	83400000	Rep1	0.917238
chr1A_TA299	83300000	83400000	Rep2	0.94954			chr1A_TA10622	83300000	83400000	Rep2	0.966258
chr1A_TA299	83400000	83500000	Rep1	0.807835			chr1A_TA10622	83400000	83500000	Rep1	1.03204
chr1A_TA299	83400000	83500000	Rep2	1.00282			chr1A_TA10622	83400000	83500000	Rep2	0.957316
chr1A_TA299	83500000	83600000	Rep1	0.939013			chr1A_TA10622	83500000	83600000	Rep1	0.916487
chr1A_TA299	83500000	83600000	Rep2	0.992935			chr1A_TA10622	83500000	83600000	Rep2	0.851525
chr1A_TA299	83600000	83700000	Rep1	0.943641			chr1A_TA10622	83600000	83700000	Rep1	1.01911
chr1A_TA299	83600000	83700000	Rep2	0.984027			chr1A_TA10622	83600000	83700000	Rep2	0.513633
chr1A_TA299	83700000	83800000	Rep1	0.972288			chr1A_TA10622	83700000	83800000	Rep1	0.952984
chr1A_TA299	83700000	83800000	Rep2	1.05589			chr1A_TA10622	83700000	83800000	Rep2	0.897117
chr1A_TA299	83800000	83900000	Rep1	1.17579			chr1A_TA10622	83800000	83900000	Rep1	0.889712
chr1A_TA299	83800000	83900000	Rep2	1.10651			chr1A_TA10622	83800000	83900000	Rep2	0.900975
chr1A_TA299	83900000	84000000	Rep1	0.888138			chr1A_TA10622	83900000	84000000	Rep1	1.05797
chr1A_TA299	83900000	84000000	Rep2	0.97744			chr1A_TA10622	83900000	84000000	Rep2	0.861762
chr1A_TA299	84000000	84100000	Rep1	0.949999			chr1A_TA10622	84000000	84100000	Rep1	1.01069
chr1A_TA299	84000000	84100000	Rep2	0.968468			chr1A_TA10622	84000000	84100000	Rep2	0.91326
chr1A_TA299	84100000	84200000	Rep1	1.07751			chr1A_TA10622	84100000	84200000	Rep1	1.03913
chr1A_TA299	84100000	84200000	Rep2	0.920059			chr1A_TA10622	84100000	84200000	Rep2	0.806846
chr1A_TA299	84200000	84300000	Rep1	1.07805			chr1A_TA10622	84200000	84300000	Rep1	0.842424
chr1A_TA299	84200000	84300000	Rep2	1.03213			chr1A_TA10622	84200000	84300000	Rep2	0.943296
chr1A_TA299	84300000	84400000	Rep1	0.928674			chr1A_TA10622	84300000	84400000	Rep1	0.968867
chr1A_TA299	84300000	84400000	Rep2	0.964288			chr1A_TA10622	84300000	84400000	Rep2	0.997317
chr1A_TA299	84400000	84500000	Rep1	0.895686			chr1A_TA10622	84400000	84500000	Rep1	0.915852
chr1A_TA299	84400000	84500000	Rep2	0.937712			chr1A_TA10622	84400000	84500000	Rep2	0.833539
chr1A_TA299	84500000	84600000	Rep1	0.84975			chr1A_TA10622	84500000	84600000	Rep1	0.985483
chr1A_TA299	84500000	84600000	Rep2	1.03195			chr1A_TA10622	84500000	84600000	Rep2	0.946163
chr1A_TA299	84600000	84700000	Rep1	0.940472			chr1A_TA10622	84600000	84700000	Rep1	1.11259
chr1A_TA299	84600000	84700000	Rep2	0.884066			chr1A_TA10622	84600000	84700000	Rep2	0.940738
chr1A_TA299	84700000	84800000	Rep1	0.984348			chr1A_TA10622	84700000	84800000	Rep1	0.957479
chr1A_TA299	84700000	84800000	Rep2	0.969938			chr1A_TA10622	84700000	84800000	Rep2	0.978405
chr1A_TA299	84800000	84900000	Rep1	0.98517			chr1A_TA10622	84800000	84900000	Rep1	1.097
chr1A_TA299	84800000	84900000	Rep2	0.994961			chr1A_TA10622	84800000	84900000	Rep2	0.99917
chr1A_TA299	84900000	85000000	Rep1	0.916666			chr1A_TA10622	84900000	85000000	Rep1	1.03416
chr1A_TA299	84900000	85000000	Rep2	1.036			chr1A_TA10622	84900000	85000000	Rep2	0.937456
chr1A_TA299	85000000	85100000	Rep1	0.971563			chr1A_TA10622	85000000	85100000	Rep1	0.956866
chr1A_TA299	85000000	85100000	Rep2	1.03175			chr1A_TA10622	85000000	85100000	Rep2	0.938101
chr1A_TA299	85100000	85200000	Rep1	0.894253			chr1A_TA10622	85100000	85200000	Rep1	0.92492
chr1A_TA299	85100000	85200000	Rep2	1.01073			chr1A_TA10622	85100000	85200000	Rep2	0.915621
chr1A_TA299	85200000	85300000	Rep1	1.02173			chr1A_TA10622	85200000	85300000	Rep1	0.940166
chr1A_TA299	85200000	85300000	Rep2	0.992413			chr1A_TA10622	85200000	85300000	Rep2	0.953371
chr1A_TA299	85300000	85400000	Rep1	0.94849			chr1A_TA10622	85300000	85400000	Rep1	0.976988
chr1A_TA299	85300000	85400000	Rep2	1.04322			chr1A_TA10622	85300000	85400000	Rep2	0.949302
chr1A_TA299	85400000	85500000	Rep1	1.05383			chr1A_TA10622	85400000	85500000	Rep1	0.898675
chr1A_TA299	85400000	85500000	Rep2	1.02501			chr1A_TA10622	85400000	85500000	Rep2	1.02829
chr1A_TA299	85500000	85600000	Rep1	1.0657			chr1A_TA10622	85500000	85600000	Rep1	0.831012
chr1A_TA299	85500000	85600000	Rep2	0.929887			chr1A_TA10622	85500000	85600000	Rep2	0.883853
chr1A_TA299	85600000	85700000	Rep1	0.985497			chr1A_TA10622	85600000	85700000	Rep1	0.924418
chr1A_TA299	85600000	85700000	Rep2	1.05866			chr1A_TA10622	85600000	85700000	Rep2	0.869178
chr1A_TA299	85700000	85800000	Rep1	0.865983			chr1A_TA10622	85700000	85800000	Rep1	0.892417
chr1A_TA299	85700000	85800000	Rep2	0.957316			chr1A_TA10622	85700000	85800000	Rep2	0.885407
chr1A_TA299	85800000	85900000	Rep1	1.01916			chr1A_TA10622	85800000	85900000	Rep1	0.874361
chr1A_TA299	85800000	85900000	Rep2	0.935308			chr1A_TA10622	85800000	85900000	Rep2	0.85248
chr1A_TA299	85900000	86000000	Rep1	0.948853			chr1A_TA10622	85900000	86000000	Rep1	0.949387
chr1A_TA299	85900000	86000000	Rep2	0.95012			chr1A_TA10622	85900000	86000000	Rep2	0.959762
chr1A_TA299	86000000	86100000	Rep1	0.985844			chr1A_TA10622	86000000	86100000	Rep1	1.00856
chr1A_TA299	86000000	86100000	Rep2	0.978935			chr1A_TA10622	86000000	86100000	Rep2	1.10916
chr1A_TA299	86100000	86200000	Rep1	0.869928			chr1A_TA10622	86100000	86200000	Rep1	0.924949
chr1A_TA299	86100000	86200000	Rep2	0.907495			chr1A_TA10622	86100000	86200000	Rep2	0.891284
chr1A_TA299	86200000	86300000	Rep1	1.10876			chr1A_TA10622	86200000	86300000	Rep1	1.00735
chr1A_TA299	86200000	86300000	Rep2	1.03086			chr1A_TA10622	86200000	86300000	Rep2	0.912227
chr1A_TA299	86300000	86400000	Rep1	0.986312			chr1A_TA10622	86300000	86400000	Rep1	0.972735
chr1A_TA299	86300000	86400000	Rep2	0.982975			chr1A_TA10622	86300000	86400000	Rep2	0.853672
chr1A_TA299	86400000	86500000	Rep1	1.03011			chr1A_TA10622	86400000	86500000	Rep1	0.900752
chr1A_TA299	86400000	86500000	Rep2	1.04035			chr1A_TA10622	86400000	86500000	Rep2	0.927265
chr1A_TA299	86500000	86600000	Rep1	0.896844			chr1A_TA10622	86500000	86600000	Rep1	1.03907
chr1A_TA299	86500000	86600000	Rep2	0.976687			chr1A_TA10622	86500000	86600000	Rep2	0.95114
chr1A_TA299	86600000	86700000	Rep1	0.848698			chr1A_TA10622	86600000	86700000	Rep1	0.993973
chr1A_TA299	86600000	86700000	Rep2	0.951589			chr1A_TA10622	86600000	86700000	Rep2	1.05491
chr1A_TA299	86700000	86800000	Rep1	0.863884			chr1A_TA10622	86700000	86800000	Rep1	0.943709
chr1A_TA299	86700000	86800000	Rep2	0.978517			chr1A_TA10622	86700000	86800000	Rep2	0.911143
chr1A_TA299	86800000	86900000	Rep1	0.872194			chr1A_TA10622	86800000	86900000	Rep1	0.982261
chr1A_TA299	86800000	86900000	Rep2	1.06485			chr1A_TA10622	86800000	86900000	Rep2	1.01807
chr1A_TA299	86900000	87000000	Rep1	0.914795			chr1A_TA10622	86900000	87000000	Rep1	0.873623
chr1A_TA299	86900000	87000000	Rep2	1.0045			chr1A_TA10622	86900000	87000000	Rep2	0.993728
chr1A_TA299	87000000	87100000	Rep1	1.01132			chr1A_TA10622	87000000	87100000	Rep1	1.01313
chr1A_TA299	87000000	87100000	Rep2	1.07908			chr1A_TA10622	87000000	87100000	Rep2	1.00161
chr1A_TA299	87100000	87200000	Rep1	1.00865			chr1A_TA10622	87100000	87200000	Rep1	0.991447
chr1A_TA299	87100000	87200000	Rep2	1.0343			chr1A_TA10622	87100000	87200000	Rep2	0.950129
chr1A_TA299	87200000	87300000	Rep1	0.902099			chr1A_TA10622	87200000	87300000	Rep1	0.89296
chr1A_TA299	87200000	87300000	Rep2	0.859916			chr1A_TA10622	87200000	87300000	Rep2	0.976758
chr1A_TA299	87300000	87400000	Rep1	0.980253			chr1A_TA10622	87300000	87400000	Rep1	0.829737
chr1A_TA299	87300000	87400000	Rep2	1.0156			chr1A_TA10622	87300000	87400000	Rep2	0.943003
chr1A_TA299	87400000	87500000	Rep1	1.07553			chr1A_TA10622	87400000	87500000	Rep1	0.917249
chr1A_TA299	87400000	87500000	Rep2	0.952373			chr1A_TA10622	87400000	87500000	Rep2	0.990706
chr1A_TA299	87500000	87600000	Rep1	0.901745			chr1A_TA10622	87500000	87600000	Rep1	0.97194
chr1A_TA299	87500000	87600000	Rep2	0.908152			chr1A_TA10622	87500000	87600000	Rep2	0.883294
chr1A_TA299	87600000	87700000	Rep1	0.986155			chr1A_TA10622	87600000	87700000	Rep1	0.980236
chr1A_TA299	87600000	87700000	Rep2	1.00266			chr1A_TA10622	87600000	87700000	Rep2	0.987889
chr1A_TA299	87700000	87800000	Rep1	0.986817			chr1A_TA10622	87700000	87800000	Rep1	0.977462
chr1A_TA299	87700000	87800000	Rep2	0.927381			chr1A_TA10622	87700000	87800000	Rep2	1.02062
chr1A_TA299	87800000	87900000	Rep1	0.948771			chr1A_TA10622	87800000	87900000	Rep1	0.898153
chr1A_TA299	87800000	87900000	Rep2	0.938729			chr1A_TA10622	87800000	87900000	Rep2	0.844707
chr1A_TA299	87900000	88000000	Rep1	1.01845			chr1A_TA10622	87900000	88000000	Rep1	0.990986
chr1A_TA299	87900000	88000000	Rep2	0.922638			chr1A_TA10622	87900000	88000000	Rep2	0.989553
chr1A_TA299	88000000	88100000	Rep1	0.929369			chr1A_TA10622	88000000	88100000	Rep1	0.964235
chr1A_TA299	88000000	88100000	Rep2	0.845811			chr1A_TA10622	88000000	88100000	Rep2	0.932165
chr1A_TA299	88100000	88200000	Rep1	0.950392			chr1A_TA10622	88100000	88200000	Rep1	0.967272
chr1A_TA299	88100000	88200000	Rep2	1.10508			chr1A_TA10622	88100000	88200000	Rep2	0.930643
chr1A_TA299	88200000	88300000	Rep1	1.04253			chr1A_TA10622	88200000	88300000	Rep1	0.89061
chr1A_TA299	88200000	88300000	Rep2	1.0277			chr1A_TA10622	88200000	88300000	Rep2	0.995452
chr1A_TA299	88300000	88400000	Rep1	0.992087			chr1A_TA10622	88300000	88400000	Rep1	0.963651
chr1A_TA299	88300000	88400000	Rep2	0.946878			chr1A_TA10622	88300000	88400000	Rep2	1.0384
chr1A_TA299	88400000	88500000	Rep1	0.886581			chr1A_TA10622	88400000	88500000	Rep1	0.943942
chr1A_TA299	88400000	88500000	Rep2	1.01631			chr1A_TA10622	88400000	88500000	Rep2	0.931154
chr1A_TA299	88500000	88600000	Rep1	0.948809			chr1A_TA10622	88500000	88600000	Rep1	0.915766
chr1A_TA299	88500000	88600000	Rep2	0.960437			chr1A_TA10622	88500000	88600000	Rep2	0.954458
chr1A_TA299	88600000	88700000	Rep1	0.903286			chr1A_TA10622	88600000	88700000	Rep1	0.981584
chr1A_TA299	88600000	88700000	Rep2	1.00953			chr1A_TA10622	88600000	88700000	Rep2	0.888483
chr1A_TA299	88700000	88800000	Rep1	0.98891			chr1A_TA10622	88700000	88800000	Rep1	0.979221
chr1A_TA299	88700000	88800000	Rep2	1.12946			chr1A_TA10622	88700000	88800000	Rep2	0.99898
chr1A_TA299	88800000	88900000	Rep1	0.943651			chr1A_TA10622	88800000	88900000	Rep1	1.05036
chr1A_TA299	88800000	88900000	Rep2	0.964823			chr1A_TA10622	88800000	88900000	Rep2	0.979587
chr1A_TA299	88900000	89000000	Rep1	0.944822			chr1A_TA10622	88900000	89000000	Rep1	0.928482
chr1A_TA299	88900000	89000000	Rep2	0.860358			chr1A_TA10622	88900000	89000000	Rep2	1.00323
chr1A_TA299	89000000	89100000	Rep1	1.06761			chr1A_TA10622	89000000	89100000	Rep1	0.916328
chr1A_TA299	89000000	89100000	Rep2	0.903136			chr1A_TA10622	89000000	89100000	Rep2	0.870251
chr1A_TA299	89100000	89200000	Rep1	1.00855			chr1A_TA10622	89100000	89200000	Rep1	0.964836
chr1A_TA299	89100000	89200000	Rep2	0.931132			chr1A_TA10622	89100000	89200000	Rep2	0.915153
chr1A_TA299	89200000	89300000	Rep1	0.885889			chr1A_TA10622	89200000	89300000	Rep1	0.971048
chr1A_TA299	89200000	89300000	Rep2	0.911127			chr1A_TA10622	89200000	89300000	Rep2	0.925707
chr1A_TA299	89300000	89400000	Rep1	0.976203			chr1A_TA10622	89300000	89400000	Rep1	1.06902
chr1A_TA299	89300000	89400000	Rep2	1.04247			chr1A_TA10622	89300000	89400000	Rep2	0.92936
chr1A_TA299	89400000	89500000	Rep1	0.9566			chr1A_TA10622	89400000	89500000	Rep1	0.896476
chr1A_TA299	89400000	89500000	Rep2	1.06562			chr1A_TA10622	89400000	89500000	Rep2	0.885639
chr1A_TA299	89500000	89600000	Rep1	0.983033			chr1A_TA10622	89500000	89600000	Rep1	0.969177
chr1A_TA299	89500000	89600000	Rep2	1.06321			chr1A_TA10622	89500000	89600000	Rep2	0.89244
chr1A_TA299	89600000	89700000	Rep1	0.986331			chr1A_TA10622	89600000	89700000	Rep1	0.912828
chr1A_TA299	89600000	89700000	Rep2	0.972684			chr1A_TA10622	89600000	89700000	Rep2	0.960634
chr1A_TA299	89700000	89800000	Rep1	0.96681			chr1A_TA10622	89700000	89800000	Rep1	0.900568
chr1A_TA299	89700000	89800000	Rep2	1.00206			chr1A_TA10622	89700000	89800000	Rep2	0.956399
chr1A_TA299	89800000	89900000	Rep1	0.938834			chr1A_TA10622	89800000	89900000	Rep1	0.934832
chr1A_TA299	89800000	89900000	Rep2	1.02155			chr1A_TA10622	89800000	89900000	Rep2	0.86087
chr1A_TA299	89900000	90000000	Rep1	0.987842			chr1A_TA10622	89900000	90000000	Rep1	0.913223
chr1A_TA299	89900000	90000000	Rep2	0.926802			chr1A_TA10622	89900000	90000000	Rep2	0.99193
chr1A_TA299	90000000	90100000	Rep1	0.985936			chr1A_TA10622	90000000	90100000	Rep1	0.917798
chr1A_TA299	90000000	90100000	Rep2	1.01166			chr1A_TA10622	90000000	90100000	Rep2	0.929399
chr1A_TA299	90100000	90200000	Rep1	0.904002			chr1A_TA10622	90100000	90200000	Rep1	0.868009
chr1A_TA299	90100000	90200000	Rep2	1.12752			chr1A_TA10622	90100000	90200000	Rep2	1.05425
chr1A_TA299	90200000	90300000	Rep1	0.955573			chr1A_TA10622	90200000	90300000	Rep1	0.930906
chr1A_TA299	90200000	90300000	Rep2	0.926565			chr1A_TA10622	90200000	90300000	Rep2	0.934724
chr1A_TA299	90300000	90400000	Rep1	0.98076			chr1A_TA10622	90300000	90400000	Rep1	1.02112
chr1A_TA299	90300000	90400000	Rep2	0.987142			chr1A_TA10622	90300000	90400000	Rep2	0.912275
chr1A_TA299	90400000	90500000	Rep1	0.883684			chr1A_TA10622	90400000	90500000	Rep1	0.95748
chr1A_TA299	90400000	90500000	Rep2	1.00962			chr1A_TA10622	90400000	90500000	Rep2	0.931896
chr1A_TA299	90500000	90600000	Rep1	1.00111			chr1A_TA10622	90500000	90600000	Rep1	1.03398
chr1A_TA299	90500000	90600000	Rep2	0.9932			chr1A_TA10622	90500000	90600000	Rep2	0.911065
chr1A_TA299	90600000	90700000	Rep1	0.977657			chr1A_TA10622	90600000	90700000	Rep1	0.934417
chr1A_TA299	90600000	90700000	Rep2	0.955389			chr1A_TA10622	90600000	90700000	Rep2	0.847312
chr1A_TA299	90700000	90800000	Rep1	0.960597			chr1A_TA10622	90700000	90800000	Rep1	0.96
chr1A_TA299	90700000	90800000	Rep2	1.03379			chr1A_TA10622	90700000	90800000	Rep2	0.909634
chr1A_TA299	90800000	90900000	Rep1	0.903379			chr1A_TA10622	90800000	90900000	Rep1	0.879061
chr1A_TA299	90800000	90900000	Rep2	0.939695			chr1A_TA10622	90800000	90900000	Rep2	1.01279
chr1A_TA299	90900000	91000000	Rep1	0.94459			chr1A_TA10622	90900000	91000000	Rep1	0.960373
chr1A_TA299	90900000	91000000	Rep2	1.0094			chr1A_TA10622	90900000	91000000	Rep2	0.890768
chr1A_TA299	91000000	91100000	Rep1	1.07644			chr1A_TA10622	91000000	91100000	Rep1	0.961541
chr1A_TA299	91000000	91100000	Rep2	0.935827			chr1A_TA10622	91000000	91100000	Rep2	1.0488
chr1A_TA299	91100000	91200000	Rep1	1.09457			chr1A_TA10622	91100000	91200000	Rep1	0.964983
chr1A_TA299	91100000	91200000	Rep2	0.928193			chr1A_TA10622	91100000	91200000	Rep2	0.961418
chr1A_TA299	91200000	91300000	Rep1	1.02599			chr1A_TA10622	91200000	91300000	Rep1	0.791813
chr1A_TA299	91200000	91300000	Rep2	1.04988			chr1A_TA10622	91200000	91300000	Rep2	0.859423
chr1A_TA299	91300000	91400000	Rep1	1.08561			chr1A_TA10622	91300000	91400000	Rep1	0.88185
chr1A_TA299	91300000	91400000	Rep2	0.926343			chr1A_TA10622	91300000	91400000	Rep2	0.897284
chr1A_TA299	91400000	91500000	Rep1	0.992302			chr1A_TA10622	91400000	91500000	Rep1	0.951912
chr1A_TA299	91400000	91500000	Rep2	0.956346			chr1A_TA10622	91400000	91500000	Rep2	0.924035
chr1A_TA299	91500000	91600000	Rep1	0.980015			chr1A_TA10622	91500000	91600000	Rep1	0.942779
chr1A_TA299	91500000	91600000	Rep2	1.0437			chr1A_TA10622	91500000	91600000	Rep2	1.02932
chr1A_TA299	91600000	91700000	Rep1	0.966252			chr1A_TA10622	91600000	91700000	Rep1	0.988996
chr1A_TA299	91600000	91700000	Rep2	1.02615			chr1A_TA10622	91600000	91700000	Rep2	0.892144
chr1A_TA299	91700000	91800000	Rep1	1.07248			chr1A_TA10622	91700000	91800000	Rep1	0.876271
chr1A_TA299	91700000	91800000	Rep2	1.02594			chr1A_TA10622	91700000	91800000	Rep2	0.92861
chr1A_TA299	91800000	91900000	Rep1	0.963552			chr1A_TA10622	91800000	91900000	Rep1	0.815592
chr1A_TA299	91800000	91900000	Rep2	1.02238			chr1A_TA10622	91800000	91900000	Rep2	0.831851
chr1A_TA299	91900000	92000000	Rep1	0.954062			chr1A_TA10622	91900000	92000000	Rep1	0.972704
chr1A_TA299	91900000	92000000	Rep2	1.07605			chr1A_TA10622	91900000	92000000	Rep2	0.92048
chr1A_TA299	92000000	92100000	Rep1	1.00119			chr1A_TA10622	92000000	92100000	Rep1	0.901169
chr1A_TA299	92000000	92100000	Rep2	1.04498			chr1A_TA10622	92000000	92100000	Rep2	0.945346
chr1A_TA299	92100000	92200000	Rep1	1.07182			chr1A_TA10622	92100000	92200000	Rep1	0.956641
chr1A_TA299	92100000	92200000	Rep2	1.03396			chr1A_TA10622	92100000	92200000	Rep2	0.965798
chr1A_TA299	92200000	92300000	Rep1	1.02534			chr1A_TA10622	92200000	92300000	Rep1	1.03178
chr1A_TA299	92200000	92300000	Rep2	1.09081			chr1A_TA10622	92200000	92300000	Rep2	0.904582
chr1A_TA299	92300000	92400000	Rep1	0.821041			chr1A_TA10622	92300000	92400000	Rep1	0.927174
chr1A_TA299	92300000	92400000	Rep2	0.995149			chr1A_TA10622	92300000	92400000	Rep2	0.995348
chr1A_TA299	92400000	92500000	Rep1	0.914691			chr1A_TA10622	92400000	92500000	Rep1	0.997984
chr1A_TA299	92400000	92500000	Rep2	1.03969			chr1A_TA10622	92400000	92500000	Rep2	0.812781
chr1A_TA299	92500000	92600000	Rep1	0.923246			chr1A_TA10622	92500000	92600000	Rep1	0.936635
chr1A_TA299	92500000	92600000	Rep2	1.00218			chr1A_TA10622	92500000	92600000	Rep2	0.88134
chr1A_TA299	92600000	92700000	Rep1	0.977726			chr1A_TA10622	92600000	92700000	Rep1	0.929972
chr1A_TA299	92600000	92700000	Rep2	1.01541			chr1A_TA10622	92600000	92700000	Rep2	0.973802
chr1A_TA299	92700000	92800000	Rep1	1.00742			chr1A_TA10622	92700000	92800000	Rep1	0.917023
chr1A_TA299	92700000	92800000	Rep2	0.969591			chr1A_TA10622	92700000	92800000	Rep2	0.903802
chr1A_TA299	92800000	92900000	Rep1	1.01337			chr1A_TA10622	92800000	92900000	Rep1	1.00494
chr1A_TA299	92800000	92900000	Rep2	0.989109			chr1A_TA10622	92800000	92900000	Rep2	1.02582
chr1A_TA299	92900000	93000000	Rep1	0.978771			chr1A_TA10622	92900000	93000000	Rep1	1.05675
chr1A_TA299	92900000	93000000	Rep2	0.949902			chr1A_TA10622	92900000	93000000	Rep2	0.983782
chr1A_TA299	93000000	93100000	Rep1	0.89016			chr1A_TA10622	93000000	93100000	Rep1	0.975851
chr1A_TA299	93000000	93100000	Rep2	0.992374			chr1A_TA10622	93000000	93100000	Rep2	0.968724
chr1A_TA299	93100000	93200000	Rep1	0.906155			chr1A_TA10622	93100000	93200000	Rep1	1.09658
chr1A_TA299	93100000	93200000	Rep2	1.01158			chr1A_TA10622	93100000	93200000	Rep2	0.984021
chr1A_TA299	93200000	93300000	Rep1	0.893378			chr1A_TA10622	93200000	93300000	Rep1	0.956127
chr1A_TA299	93200000	93300000	Rep2	0.945179			chr1A_TA10622	93200000	93300000	Rep2	0.997031
chr1A_TA299	93300000	93400000	Rep1	0.971537			chr1A_TA10622	93300000	93400000	Rep1	1.04038
chr1A_TA299	93300000	93400000	Rep2	0.912316			chr1A_TA10622	93300000	93400000	Rep2	1.18645
chr1A_TA299	93400000	93500000	Rep1	0.909249			chr1A_TA10622	93400000	93500000	Rep1	1.02892
chr1A_TA299	93400000	93500000	Rep2	1.02159			chr1A_TA10622	93400000	93500000	Rep2	0.935537
chr1A_TA299	93500000	93600000	Rep1	0.956483			chr1A_TA10622	93500000	93600000	Rep1	0.941124
chr1A_TA299	93500000	93600000	Rep2	0.93171			chr1A_TA10622	93500000	93600000	Rep2	0.976704
chr1A_TA299	93600000	93700000	Rep1	0.997578			chr1A_TA10622	93600000	93700000	Rep1	0.944419
chr1A_TA299	93600000	93700000	Rep2	0.980376			chr1A_TA10622	93600000	93700000	Rep2	0.814641
chr1A_TA299	93700000	93800000	Rep1	0.955447			chr1A_TA10622	93700000	93800000	Rep1	0.878321
chr1A_TA299	93700000	93800000	Rep2	0.934667			chr1A_TA10622	93700000	93800000	Rep2	0.917158
chr1A_TA299	93800000	93900000	Rep1	0.973106			chr1A_TA10622	93800000	93900000	Rep1	0.905314
chr1A_TA299	93800000	93900000	Rep2	1.02006			chr1A_TA10622	93800000	93900000	Rep2	0.950509
chr1A_TA299	93900000	94000000	Rep1	0.91404			chr1A_TA10622	93900000	94000000	Rep1	0.945688
chr1A_TA299	93900000	94000000	Rep2	1.04931			chr1A_TA10622	93900000	94000000	Rep2	0.911572
chr1A_TA299	94000000	94100000	Rep1	0.949607			chr1A_TA10622	94000000	94100000	Rep1	1.06832
chr1A_TA299	94000000	94100000	Rep2	1.01434			chr1A_TA10622	94000000	94100000	Rep2	1.05879
chr1A_TA299	94100000	94200000	Rep1	0.977209			chr1A_TA10622	94100000	94200000	Rep1	1.01655
chr1A_TA299	94100000	94200000	Rep2	1.03054			chr1A_TA10622	94100000	94200000	Rep2	0.895271
chr1A_TA299	94200000	94300000	Rep1	0.94103			chr1A_TA10622	94200000	94300000	Rep1	0.946594
chr1A_TA299	94200000	94300000	Rep2	0.973315			chr1A_TA10622	94200000	94300000	Rep2	0.844884
chr1A_TA299	94300000	94400000	Rep1	0.945659			chr1A_TA10622	94300000	94400000	Rep1	0.977739
chr1A_TA299	94300000	94400000	Rep2	0.940526			chr1A_TA10622	94300000	94400000	Rep2	0.976139
chr1A_TA299	94400000	94500000	Rep1	0.973786			chr1A_TA10622	94400000	94500000	Rep1	0.928606
chr1A_TA299	94400000	94500000	Rep2	0.977261			chr1A_TA10622	94400000	94500000	Rep2	0.939
chr1A_TA299	94500000	94600000	Rep1	0.922016			chr1A_TA10622	94500000	94600000	Rep1	0.968779
chr1A_TA299	94500000	94600000	Rep2	1.06165			chr1A_TA10622	94500000	94600000	Rep2	0.990566
chr1A_TA299	94600000	94700000	Rep1	0.939677			chr1A_TA10622	94600000	94700000	Rep1	0.946155
chr1A_TA299	94600000	94700000	Rep2	0.990459			chr1A_TA10622	94600000	94700000	Rep2	0.907999
chr1A_TA299	94700000	94800000	Rep1	1.07069			chr1A_TA10622	94700000	94800000	Rep1	0.896633
chr1A_TA299	94700000	94800000	Rep2	1.07231			chr1A_TA10622	94700000	94800000	Rep2	0.99346
chr1A_TA299	94800000	94900000	Rep1	1.01677			chr1A_TA10622	94800000	94900000	Rep1	0.938021
chr1A_TA299	94800000	94900000	Rep2	1.01213			chr1A_TA10622	94800000	94900000	Rep2	0.883751
chr1A_TA299	94900000	95000000	Rep1	0.95584			chr1A_TA10622	94900000	95000000	Rep1	0.976504
chr1A_TA299	94900000	95000000	Rep2	0.915577			chr1A_TA10622	94900000	95000000	Rep2	0.888051
chr1A_TA299	95000000	95100000	Rep1	0.986535			chr1A_TA10622	95000000	95100000	Rep1	0.937637
chr1A_TA299	95000000	95100000	Rep2	0.937507			chr1A_TA10622	95000000	95100000	Rep2	0.97299
chr1A_TA299	95100000	95200000	Rep1	1.04057			chr1A_TA10622	95100000	95200000	Rep1	0.890134
chr1A_TA299	95100000	95200000	Rep2	0.922718			chr1A_TA10622	95100000	95200000	Rep2	0.948229
chr1A_TA299	95200000	95300000	Rep1	1.0148			chr1A_TA10622	95200000	95300000	Rep1	0.951368
chr1A_TA299	95200000	95300000	Rep2	1.00968			chr1A_TA10622	95200000	95300000	Rep2	0.979413
chr1A_TA299	95300000	95400000	Rep1	0.872102			chr1A_TA10622	95300000	95400000	Rep1	0.915606
chr1A_TA299	95300000	95400000	Rep2	1.06201			chr1A_TA10622	95300000	95400000	Rep2	0.960651
chr1A_TA299	95400000	95500000	Rep1	0.890179			chr1A_TA10622	95400000	95500000	Rep1	0.889078
chr1A_TA299	95400000	95500000	Rep2	0.99689			chr1A_TA10622	95400000	95500000	Rep2	0.952335
chr1A_TA299	95500000	95600000	Rep1	0.937302			chr1A_TA10622	95500000	95600000	Rep1	1.01948
chr1A_TA299	95500000	95600000	Rep2	0.952819			chr1A_TA10622	95500000	95600000	Rep2	1.05109
chr1A_TA299	95600000	95700000	Rep1	0.959512			chr1A_TA10622	95600000	95700000	Rep1	1.05182
chr1A_TA299	95600000	95700000	Rep2	0.858001			chr1A_TA10622	95600000	95700000	Rep2	0.872823
chr1A_TA299	95700000	95800000	Rep1	1.02916			chr1A_TA10622	95700000	95800000	Rep1	0.912151
chr1A_TA299	95700000	95800000	Rep2	0.968117			chr1A_TA10622	95700000	95800000	Rep2	0.911894
chr1A_TA299	95800000	95900000	Rep1	0.973381			chr1A_TA10622	95800000	95900000	Rep1	0.883903
chr1A_TA299	95800000	95900000	Rep2	0.972758			chr1A_TA10622	95800000	95900000	Rep2	0.98601
chr1A_TA299	95900000	96000000	Rep1	1.00162			chr1A_TA10622	95900000	96000000	Rep1	1.01902
chr1A_TA299	95900000	96000000	Rep2	1.09476			chr1A_TA10622	95900000	96000000	Rep2	0.93414
chr1A_TA299	96000000	96100000	Rep1	0.970448			chr1A_TA10622	96000000	96100000	Rep1	0.94313
chr1A_TA299	96000000	96100000	Rep2	1.00797			chr1A_TA10622	96000000	96100000	Rep2	1.04313
chr1A_TA299	96100000	96200000	Rep1	1.04438			chr1A_TA10622	96100000	96200000	Rep1	0.866729
chr1A_TA299	96100000	96200000	Rep2	0.992274			chr1A_TA10622	96100000	96200000	Rep2	0.909074
chr1A_TA299	96200000	96300000	Rep1	1.04654			chr1A_TA10622	96200000	96300000	Rep1	1.01427
chr1A_TA299	96200000	96300000	Rep2	0.979436			chr1A_TA10622	96200000	96300000	Rep2	0.85855
chr1A_TA299	96300000	96400000	Rep1	0.965116			chr1A_TA10622	96300000	96400000	Rep1	0.912578
chr1A_TA299	96300000	96400000	Rep2	0.932674			chr1A_TA10622	96300000	96400000	Rep2	0.993608
chr1A_TA299	96400000	96500000	Rep1	0.956979			chr1A_TA10622	96400000	96500000	Rep1	0.970356
chr1A_TA299	96400000	96500000	Rep2	0.991738			chr1A_TA10622	96400000	96500000	Rep2	0.853117
chr1A_TA299	96500000	96600000	Rep1	0.92697			chr1A_TA10622	96500000	96600000	Rep1	0.897921
chr1A_TA299	96500000	96600000	Rep2	1.01308			chr1A_TA10622	96500000	96600000	Rep2	0.992569
chr1A_TA299	96600000	96700000	Rep1	0.895633			chr1A_TA10622	96600000	96700000	Rep1	1.00583
chr1A_TA299	96600000	96700000	Rep2	0.98615			chr1A_TA10622	96600000	96700000	Rep2	0.860103
chr1A_TA299	96700000	96800000	Rep1	0.929715			chr1A_TA10622	96700000	96800000	Rep1	0.948147
chr1A_TA299	96700000	96800000	Rep2	0.969857			chr1A_TA10622	96700000	96800000	Rep2	0.998892
chr1A_TA299	96800000	96900000	Rep1	0.995212			chr1A_TA10622	96800000	96900000	Rep1	0.984831
chr1A_TA299	96800000	96900000	Rep2	1.01494			chr1A_TA10622	96800000	96900000	Rep2	1.1288
chr1A_TA299	96900000	97000000	Rep1	1.02014			chr1A_TA10622	96900000	97000000	Rep1	0.841294
chr1A_TA299	96900000	97000000	Rep2	0.934576			chr1A_TA10622	96900000	97000000	Rep2	0.937104
chr1A_TA299	97000000	97100000	Rep1	0.910888			chr1A_TA10622	97000000	97100000	Rep1	1.01149
chr1A_TA299	97000000	97100000	Rep2	0.816788			chr1A_TA10622	97000000	97100000	Rep2	0.898334
chr1A_TA299	97100000	97200000	Rep1	0.915766			chr1A_TA10622	97100000	97200000	Rep1	0.902697
chr1A_TA299	97100000	97200000	Rep2	1.02416			chr1A_TA10622	97100000	97200000	Rep2	1.08495
chr1A_TA299	97200000	97300000	Rep1	0.954123			chr1A_TA10622	97200000	97300000	Rep1	1.01051
chr1A_TA299	97200000	97300000	Rep2	0.992297			chr1A_TA10622	97200000	97300000	Rep2	0.877465
chr1A_TA299	97300000	97400000	Rep1	1.0451			chr1A_TA10622	97300000	97400000	Rep1	0.909215
chr1A_TA299	97300000	97400000	Rep2	0.943556			chr1A_TA10622	97300000	97400000	Rep2	1.04852
chr1A_TA299	97400000	97500000	Rep1	0.884264			chr1A_TA10622	97400000	97500000	Rep1	0.929054
chr1A_TA299	97400000	97500000	Rep2	0.882796			chr1A_TA10622	97400000	97500000	Rep2	0.91678
chr1A_TA299	97500000	97600000	Rep1	0.935998			chr1A_TA10622	97500000	97600000	Rep1	0.947084
chr1A_TA299	97500000	97600000	Rep2	1.10434			chr1A_TA10622	97500000	97600000	Rep2	0.923525
chr1A_TA299	97600000	97700000	Rep1	0.916489			chr1A_TA10622	97600000	97700000	Rep1	0.926301
chr1A_TA299	97600000	97700000	Rep2	1.0053			chr1A_TA10622	97600000	97700000	Rep2	0.888332
chr1A_TA299	97700000	97800000	Rep1	0.903917			chr1A_TA10622	97700000	97800000	Rep1	0.822453
chr1A_TA299	97700000	97800000	Rep2	0.960119			chr1A_TA10622	97700000	97800000	Rep2	0.931212
chr1A_TA299	97800000	97900000	Rep1	0.882378			chr1A_TA10622	97800000	97900000	Rep1	0.959944
chr1A_TA299	97800000	97900000	Rep2	0.90293			chr1A_TA10622	97800000	97900000	Rep2	0.871963
chr1A_TA299	97900000	98000000	Rep1	0.943711			chr1A_TA10622	97900000	98000000	Rep1	0.951934
chr1A_TA299	97900000	98000000	Rep2	1.00343			chr1A_TA10622	97900000	98000000	Rep2	0.991398
chr1A_TA299	98000000	98100000	Rep1	0.856049			chr1A_TA10622	98000000	98100000	Rep1	0.903409
chr1A_TA299	98000000	98100000	Rep2	1.00458			chr1A_TA10622	98000000	98100000	Rep2	1.03572
chr1A_TA299	98100000	98200000	Rep1	0.997			chr1A_TA10622	98100000	98200000	Rep1	0.898074
chr1A_TA299	98100000	98200000	Rep2	1.06247			chr1A_TA10622	98100000	98200000	Rep2	0.952259
chr1A_TA299	98200000	98300000	Rep1	0.881927			chr1A_TA10622	98200000	98300000	Rep1	0.971373
chr1A_TA299	98200000	98300000	Rep2	0.907251			chr1A_TA10622	98200000	98300000	Rep2	0.959566
chr1A_TA299	98300000	98400000	Rep1	0.943213			chr1A_TA10622	98300000	98400000	Rep1	0.933138
chr1A_TA299	98300000	98400000	Rep2	0.98034			chr1A_TA10622	98300000	98400000	Rep2	1.01465
chr1A_TA299	98400000	98500000	Rep1	0.978723			chr1A_TA10622	98400000	98500000	Rep1	0.893271
chr1A_TA299	98400000	98500000	Rep2	0.919505			chr1A_TA10622	98400000	98500000	Rep2	0.937589
chr1A_TA299	98500000	98600000	Rep1	1.00819			chr1A_TA10622	98500000	98600000	Rep1	0.902637
chr1A_TA299	98500000	98600000	Rep2	1.00346			chr1A_TA10622	98500000	98600000	Rep2	1.01634
chr1A_TA299	98600000	98700000	Rep1	1.02019			chr1A_TA10622	98600000	98700000	Rep1	0.992873
chr1A_TA299	98600000	98700000	Rep2	0.976826			chr1A_TA10622	98600000	98700000	Rep2	1.02189
chr1A_TA299	98700000	98800000	Rep1	0.883986			chr1A_TA10622	98700000	98800000	Rep1	1.06268
chr1A_TA299	98700000	98800000	Rep2	1.09598			chr1A_TA10622	98700000	98800000	Rep2	0.874834
chr1A_TA299	98800000	98900000	Rep1	0.917429			chr1A_TA10622	98800000	98900000	Rep1	0.850385
chr1A_TA299	98800000	98900000	Rep2	1.03011			chr1A_TA10622	98800000	98900000	Rep2	0.878407
chr1A_TA299	98900000	99000000	Rep1	0.900992			chr1A_TA10622	98900000	99000000	Rep1	0.998061
chr1A_TA299	98900000	99000000	Rep2	0.955318			chr1A_TA10622	98900000	99000000	Rep2	0.942046
chr1A_TA299	99000000	99100000	Rep1	0.958484			chr1A_TA10622	99000000	99100000	Rep1	0.853844
chr1A_TA299	99000000	99100000	Rep2	1.06436			chr1A_TA10622	99000000	99100000	Rep2	0.944233
chr1A_TA299	99100000	99200000	Rep1	1.03352			chr1A_TA10622	99100000	99200000	Rep1	0.907059
chr1A_TA299	99100000	99200000	Rep2	0.966234			chr1A_TA10622	99100000	99200000	Rep2	0.939384
chr1A_TA299	99200000	99300000	Rep1	1.01131			chr1A_TA10622	99200000	99300000	Rep1	0.931655
chr1A_TA299	99200000	99300000	Rep2	0.977952			chr1A_TA10622	99200000	99300000	Rep2	0.94771
chr1A_TA299	99300000	99400000	Rep1	0.925693			chr1A_TA10622	99300000	99400000	Rep1	0.972552
chr1A_TA299	99300000	99400000	Rep2	0.936623			chr1A_TA10622	99300000	99400000	Rep2	0.897659
chr1A_TA299	99400000	99500000	Rep1	0.857877			chr1A_TA10622	99400000	99500000	Rep1	0.987155
chr1A_TA299	99400000	99500000	Rep2	1.01676			chr1A_TA10622	99400000	99500000	Rep2	0.98008
chr1A_TA299	99500000	99600000	Rep1	1.01218			chr1A_TA10622	99500000	99600000	Rep1	0.893779
chr1A_TA299	99500000	99600000	Rep2	0.911687			chr1A_TA10622	99500000	99600000	Rep2	0.871803
chr1A_TA299	99600000	99700000	Rep1	1.08432			chr1A_TA10622	99600000	99700000	Rep1	0.927199
chr1A_TA299	99600000	99700000	Rep2	1.00644			chr1A_TA10622	99600000	99700000	Rep2	0.967383
chr1A_TA299	99700000	99800000	Rep1	0.9151			chr1A_TA10622	99700000	99800000	Rep1	0.950056
chr1A_TA299	99700000	99800000	Rep2	1.00498			chr1A_TA10622	99700000	99800000	Rep2	0.871374
chr1A_TA299	99800000	99900000	Rep1	0.994887			chr1A_TA10622	99800000	99900000	Rep1	0.898013
[truncated: 101,021 more rows]

## Sheet: Supplementary Table 8
Supplementary Table 8. Passport information of einkorn diversity panel. Accession name, country of collection, latitude (Lat.), longitude (Long.), and elevation are included.
Precise GPS coordinates were obtained from Genesys (https://www.genesys-pgr.org/). If GPS coordinates were not provided, they were inferred from the respective name of the collection site (GPS type 'inferred'). If no collection site was provided, the GPS coordinates were placed in the middle of the respective country (GPS type 'country').
Accession	Collection Country	Country Code	Collection Site	Lat.	Long.	GPS type	Elevation (m)	Group
TA10415	Kosovo	XKX	NA	42.7169	20.7317	Country	NA	subsp. aegilopoides, race ⍺
TA10593	Turkey	TUR	Bitlis	38.7668	42.5614	Precise	1630	subsp. aegilopoides, race ⍺
TA10867	Kosovo	XKX	NA	42.6366	20.9761	Country	NA	subsp. aegilopoides, race ⍺
TA10888	Turkey	TUR	Gaziantep	36.9256	37.4708	Precise	655	subsp. aegilopoides, race ⍺
TA10901	Iran	IRN	Lorestan Khorramabad	33.4833	48.35	Precise	1196	subsp. aegilopoides, race ⍺
TA10902	Iran	IRN	Khuzestan Sardasht	32.55	48.8667	Precise	786	subsp. aegilopoides, race ⍺
TA10904	Iraq	IRQ	Ninawa Summit of Jebel Sinjar	36.3833	41.7833	Precise	1103	subsp. aegilopoides, race ⍺
TA10912	Turkey	TUR	Gaziantep	36.8808	37.5183	Precise	635	subsp. aegilopoides, race ⍺
TA10913	Syria	SYR	Rif Dimashq	33.6361	36.0278	Precise	1175	subsp. aegilopoides, race ⍺
TA11038	NA	NA	NA	NA	NA	NA	NA	subsp. aegilopoides, race ⍺
TA1207	Iraq	IRQ	Arbil	36.3992	44.2131	Precise	1000	subsp. aegilopoides, race ⍺
TA1208	Iraq	IRQ	Dahuk	36.9167	43.0333	Precise	750	subsp. aegilopoides, race ⍺
TA1211	Iraq	IRQ	Dahuk	36.9167	43.0333	Precise	750	subsp. aegilopoides, race ⍺
TA1221	Iraq	IRQ	Dahuk	36.9667	43.1833	Precise	900	subsp. aegilopoides, race ⍺
TA1228	Turkey	TUR	Sanliurfa	37.6115	39.0138	Precise	650	subsp. aegilopoides, race ⍺
TA1230	Turkey	TUR	Sanliurfa	37.6097	39.0317	Precise	615	subsp. aegilopoides, race ⍺
TA1254	Turkey	TUR	Mardin	37.2124	40.0895	Precise	600	subsp. aegilopoides, race ⍺
TA1260	Turkey	TUR	Sanliurfa	37.2374	39.7128	Precise	720	subsp. aegilopoides, race ⍺
TA1334	Iraq	IRQ	Dahuk	36.9667	43.1833	Precise	950	subsp. aegilopoides, race ⍺
TA1340	Iraq	IRQ	Dahuk	36.9667	43.1833	Precise	900	subsp. aegilopoides, race ⍺
TA1348	Iran	IRN	Kermanshah	34.4454	47.4421	Precise	1350	subsp. aegilopoides, race ⍺
TA1353	Iraq	IRQ	Arbil	36.4	44.2333	Precise	1100	subsp. aegilopoides, race ⍺
TA1354	Iraq	IRQ	Arbil	36.4167	44.3667	Precise	1000	subsp. aegilopoides, race ⍺
TA1366	Iraq	IRQ	As Sulaymaniyah	35.6422	45.2252	Precise	800	subsp. aegilopoides, race ⍺
TA176	Iran	IRN	Kermanshah	34.3763	46.9775	Precise	1400	subsp. aegilopoides, race ⍺
TA182	Iran	IRN	Kermanshah	34.4454	47.4421	Precise	1350	subsp. aegilopoides, race ⍺
TA184	Iran	IRN	Kermanshah	34.4454	47.4421	Precise	1350	subsp. aegilopoides, race ⍺
TA186	Iran	IRN	Kermanshah	34.4454	47.4421	Precise	1350	subsp. aegilopoides, race ⍺
TA189	Iran	IRN	Kermanshah	34.8333	47.1667	Precise	1900	subsp. aegilopoides, race ⍺
TA190	Iran	IRN	Kermanshah	34.8333	47.1667	Precise	1900	subsp. aegilopoides, race ⍺
TA192	Iran	IRN	Kermanshah	34.3763	46.9775	Precise	1400	subsp. aegilopoides, race ⍺
TA193	Iran	IRN	Kermanshah	34.3763	46.9775	Precise	1400	subsp. aegilopoides, race ⍺
TA194	Iran	IRN	Kermanshah	34.3763	46.9775	Precise	1400	subsp. aegilopoides, race ⍺
TA2002	Turkey	TUR	Diyarbakir	38.3344	40.0462	Precise	950	subsp. aegilopoides, race ⍺
TA2021	Turkey	TUR	Burdur	37.5881	29.7798	Precise	1310	subsp. aegilopoides, race ⍺
TA228	Turkey	TUR	Burdur	37.5881	29.7798	Precise	1310	subsp. aegilopoides, race ⍺
TA229	Iraq	IRQ	Arbil	36.4	44.2	Precise	1100	subsp. aegilopoides, race ⍺
TA240	Iraq	IRQ	Arbil	36.4	44.2	Precise	1100	subsp. aegilopoides, race ⍺
TA245	Iraq	IRQ	Arbil	36.4167	44.3667	Precise	1100	subsp. aegilopoides, race ⍺
TA249	Iraq	IRQ	Arbil	36.4167	44.3667	Precise	1100	subsp. aegilopoides, race ⍺
TA250	Iraq	IRQ	Arbil	36.4167	44.3667	Precise	1100	subsp. aegilopoides, race ⍺
TA251	Iraq	IRQ	Arbil	36.4167	44.3667	Precise	1100	subsp. aegilopoides, race ⍺
TA277	Iraq	IRQ	Arbil	36.3992	44.2131	Precise	1000	subsp. aegilopoides, race ⍺
TA278	Iraq	IRQ	Arbil	36.3992	44.2131	Precise	1000	subsp. aegilopoides, race ⍺
TA284	Iraq	IRQ	Arbil	36.3992	44.2131	Precise	1000	subsp. aegilopoides, race ⍺
TA285	Iraq	IRQ	Arbil	36.3992	44.2131	Precise	1000	subsp. aegilopoides, race ⍺
TA289	Iraq	IRQ	Arbil	36.3992	44.2131	Precise	1000	subsp. aegilopoides, race ⍺
TA297	Iraq	IRQ	Dahuk	36.9167	43.0333	Precise	750	subsp. aegilopoides, race ⍺
TA299	Iraq	IRQ	Dahuk	36.9167	43.0333	Precise	750	subsp. aegilopoides, race ⍺
TA309	Iraq	IRQ	Dahuk	36.9667	43.1833	Precise	950	subsp. aegilopoides, race ⍺
TA316	Iraq	IRQ	Dahuk	36.9186	43.247	Precise	1250	subsp. aegilopoides, race ⍺
TA329	Iraq	IRQ	Dahuk	36.9833	43.2	Precise	1150	subsp. aegilopoides, race ⍺
TA330	Iraq	IRQ	Dahuk	36.9667	43.1833	Precise	900	subsp. aegilopoides, race ⍺
TA346	Iraq	IRQ	Dahuk	36.9667	43.1833	Precise	900	subsp. aegilopoides, race ⍺
TA349	Iraq	IRQ	Dahuk	36.9667	43.1833	Precise	900	subsp. aegilopoides, race ⍺
TA353	Iraq	IRQ	As Sulaymaniyah	35.5898	45.1984	Precise	780	subsp. aegilopoides, race ⍺
TA357	Iraq	IRQ	As Sulaymaniyah	35.8384	45.0831	Precise	800	subsp. aegilopoides, race ⍺
TA365	Iraq	IRQ	As Sulaymaniyah	35.4937	45.458	Precise	720	subsp. aegilopoides, race ⍺
TA366	Iraq	IRQ	As Sulaymaniyah	35.4725	45.5043	Precise	730	subsp. aegilopoides, race ⍺
TA367	Iraq	IRQ	As Sulaymaniyah	35.4137	45.4628	Precise	850	subsp. aegilopoides, race ⍺
TA372	Iraq	IRQ	Arbil	36.4	44.2	Precise	1100	subsp. aegilopoides, race ⍺
TA378	Iraq	IRQ	Arbil	36.4	44.2	Precise	1100	subsp. aegilopoides, race ⍺
TA385	Iraq	IRQ	Arbil	36.4	44.2	Precise	1100	subsp. aegilopoides, race ⍺
TA388	Iraq	IRQ	Arbil	36.4	44.2	Precise	1100	subsp. aegilopoides, race ⍺
TA394	Iraq	IRQ	Arbil	36.4	44.2333	Precise	1100	subsp. aegilopoides, race ⍺
TA395	Iraq	IRQ	Arbil	36.4167	44.3667	Precise	1000	subsp. aegilopoides, race ⍺
TA396	Iraq	IRQ	Arbil	36.4167	44.3667	Precise	1000	subsp. aegilopoides, race ⍺
TA398	Iraq	IRQ	Arbil	36.4167	44.3667	Precise	1000	subsp. aegilopoides, race ⍺
TA403	Iraq	IRQ	Arbil	36.4238	44.3564	Precise	1000	subsp. aegilopoides, race ⍺
TA404	Turkey	TUR	Diyarbakir	37.6784	40.4407	Precise	625	subsp. aegilopoides, race ⍺
TA408	Iraq	IRQ	Arbil	36.4167	44.3667	Precise	1000	subsp. aegilopoides, race ⍺
TA428	Iraq	IRQ	Arbil	36.3992	44.2131	Precise	1000	subsp. aegilopoides, race ⍺
TA438	Iraq	IRQ	Dahuk	36.9167	43.0333	Precise	750	subsp. aegilopoides, race ⍺
TA443	Iraq	IRQ	Dahuk	36.9167	43.0333	Precise	750	subsp. aegilopoides, race ⍺
TA453	Iraq	IRQ	Dahuk	36.9667	43.1833	Precise	950	subsp. aegilopoides, race ⍺
TA454	Iraq	IRQ	Dahuk	36.9667	43.1833	Precise	950	subsp. aegilopoides, race ⍺
TA458	Iraq	IRQ	Dahuk	36.9667	43.1833	Precise	950	subsp. aegilopoides, race ⍺
TA466	Iraq	IRQ	Dahuk	36.9186	43.247	Precise	1250	subsp. aegilopoides, race ⍺
TA473	Iraq	IRQ	Dahuk	37	43.2167	Precise	1050	subsp. aegilopoides, race ⍺
TA474	Iraq	IRQ	Dahuk	36.9833	43.2	Precise	1050	subsp. aegilopoides, race ⍺
TA477	Iraq	IRQ	As Sulaymaniyah	35.5898	45.1984	Precise	780	subsp. aegilopoides, race ⍺
TA479	Iraq	IRQ	As Sulaymaniyah	35.8384	45.0831	Precise	800	subsp. aegilopoides, race ⍺
TA480	Iraq	IRQ	As Sulaymaniyah	35.8384	45.0831	Precise	800	subsp. aegilopoides, race ⍺
TA482	Iraq	IRQ	As Sulaymaniyah	35.7582	45.5754	Precise	960	subsp. aegilopoides, race ⍺
TA487	Iraq	IRQ	Arbil	36.4	44.2	Precise	1100	subsp. aegilopoides, race ⍺
TA488	Iraq	IRQ	Arbil	36.4	44.2333	Precise	1100	subsp. aegilopoides, race ⍺
TA490	Iraq	IRQ	Arbil	36.4	44.2333	Precise	1100	subsp. aegilopoides, race ⍺
TA496	Iraq	IRQ	Arbil	36.4	44.2	Precise	1100	subsp. aegilopoides, race ⍺
TA497	Iraq	IRQ	Arbil	36.4238	44.3564	Precise	1000	subsp. aegilopoides, race ⍺
TA502	Iraq	IRQ	Arbil	36.4167	44.3667	Precise	1000	subsp. aegilopoides, race ⍺
TA512	Iraq	IRQ	Arbil	36.3992	44.2131	Precise	1000	subsp. aegilopoides, race ⍺
TA515	Iraq	IRQ	Dahuk	36.9667	43.1833	Precise	950	subsp. aegilopoides, race ⍺
TA521	Turkey	TUR	Sanliurfa	37.75	39.7167	Precise	1300	subsp. aegilopoides, race ⍺
TA525	Turkey	TUR	Malatya	38.1667	38.3167	Precise	1030	subsp. aegilopoides, race ⍺
TA526	Turkey	TUR	Malatya	38.1667	38.3167	Precise	1030	subsp. aegilopoides, race ⍺
TA527	Turkey	TUR	Adiyaman	38.1065	38.2853	Precise	1010	subsp. aegilopoides, race ⍺
TA530	Turkey	TUR	Mardin	37.2106	40.1066	Precise	600	subsp. aegilopoides, race ⍺
TA533	Turkey	TUR	Mardin	37.2057	40.1771	Precise	625	subsp. aegilopoides, race ⍺
TA544	Turkey	TUR	Sanliurfa	37.6097	39.0317	Precise	650	subsp. aegilopoides, race ⍺
TA562	Iran	IRN	Kermanshah	34.3763	46.9775	Precise	1400	subsp. aegilopoides, race ⍺
TA588	Turkey	TUR	Sanliurfa	37.2065	39.7832	Precise	545	subsp. aegilopoides, race ⍺
TA590	Turkey	TUR	Mardin	37.1833	40.3833	Precise	620	subsp. aegilopoides, race ⍺
TA599	Turkey	TUR	Mardin	37.2106	40.1066	Precise	600	subsp. aegilopoides, race ⍺
TA602	Turkey	TUR	Mardin	37.2124	40.0895	Precise	600	subsp. aegilopoides, race ⍺
TA615	Turkey	TUR	Sanliurfa	37.2238	39.9291	Precise	670	subsp. aegilopoides, race ⍺
TA616	Turkey	TUR	Sanliurfa	37.2238	39.9291	Precise	670	subsp. aegilopoides, race ⍺
TA617	Turkey	TUR	Sanliurfa	37.2238	39.9291	Precise	670	subsp. aegilopoides, race ⍺
TA618	Turkey	TUR	Sanliurfa	37.2238	39.9291	Precise	670	subsp. aegilopoides, race ⍺
TA632	Turkey	TUR	Sanliurfa	37.1667	39.0333	Precise	760	subsp. aegilopoides, race ⍺
TA634	Turkey	TUR	Sanliurfa	37.1494	39.1082	Precise	760	subsp. aegilopoides, race ⍺
TA637	Turkey	TUR	Sanliurfa	37.1617	39.1549	Precise	800	subsp. aegilopoides, race ⍺
TA640	Turkey	TUR	Sanliurfa	37.1617	39.1549	Precise	800	subsp. aegilopoides, race ⍺
TA643	Turkey	TUR	Sanliurfa	37.55	38.9167	Precise	650	subsp. aegilopoides, race ⍺
TA647	Turkey	TUR	Sanliurfa	37.55	38.9167	Precise	650	subsp. aegilopoides, race ⍺
TA667	Turkey	TUR	Sanliurfa	37.617	39.1216	Precise	600	subsp. aegilopoides, race ⍺
TA680	Turkey	TUR	Sirnak	37.2719	41.7923	Precise	1050	subsp. aegilopoides, race ⍺
TA695	Turkey	TUR	Sanliurfa	37.7848	39.537	Precise	1200	subsp. aegilopoides, race ⍺
TA748	Turkey	TUR	Sanliurfa	37.2369	39.6606	Precise	670	subsp. aegilopoides, race ⍺
TA752	Turkey	TUR	Mardin	37.2316	39.4359	Precise	800	subsp. aegilopoides, race ⍺
TA754	Turkey	TUR	Sanliurfa	37.2374	39.7128	Precise	720	subsp. aegilopoides, race ⍺
TA755	Turkey	TUR	Sanliurfa	37.2374	39.7128	Precise	720	subsp. aegilopoides, race ⍺
TA756	Turkey	TUR	Sanliurfa	37.2374	39.7128	Precise	720	subsp. aegilopoides, race ⍺
TA757	Turkey	TUR	Sanliurfa	37.2374	39.7128	Precise	720	subsp. aegilopoides, race ⍺
TA759	Turkey	TUR	Mardin	37.1176	41.0381	Precise	650	subsp. aegilopoides, race ⍺
TA10570	Kosovo	XKX	Unknown	42.6285	20.4927	Country	NA	subsp. aegilopoides, race β
TA10573			Asia Minor	NA	NA	NA	NA	subsp. aegilopoides, race β
TA10910	Turkey	TUR	Tunceli	38.95	39.4667	Precise	850	subsp. aegilopoides, race β
TA1235	Turkey	TUR	Diyarbakir	37.8293	39.6497	Precise	1400	subsp. aegilopoides, race β
TA1236	Turkey	TUR	Diyarbakir	37.8293	39.6497	Precise	1400	subsp. aegilopoides, race β
TA177	Iraq	IRQ	As Sulaymaniyah	36.1301	44.678	Precise	535	subsp. aegilopoides, race β
TA286	Turkey	TUR	Sanliurfa	37.2683	38.7924	Precise	500	subsp. aegilopoides, race β
TA661	Turkey	TUR	Diyarbakir	37.8293	39.6497	Precise	1400	subsp. aegilopoides, race β
TA694	Turkey	TUR	Diyarbakir	37.8293	39.6497	Precise	1400	subsp. aegilopoides, race β
TA10546	Serbia and Montenegro	SCG	Kosovo	42.8639	20.8317	Precise	710	subsp. aegilopoides, race 𝛾
TA10585	Serbia and Montenegro	SCG	Kosovo	42.6287	21.1013	Precise	548	subsp. aegilopoides, race 𝛾
TA10595	Turkey	TUR	Mus	39.05	41.5167	Precise	1250	subsp. aegilopoides, race 𝛾
TA10597	Turkey	TUR	Mus	39.05	41.5167	Precise	1250	subsp. aegilopoides, race 𝛾
TA10600	Turkey	TUR	Bilecik	39.9833	30.2167	Precise	750	subsp. aegilopoides, race 𝛾
TA10602	Turkey	TUR	Cankiri	40.8167	33.6167	Precise	1300	subsp. aegilopoides, race 𝛾
TA10603	Turkey	TUR	Ankara	39.85	32.8167	Precise	850	subsp. aegilopoides, race 𝛾
TA10907	Turkey	TUR	Kirsehir	39.3667	33.75	Precise	1020	subsp. aegilopoides, race 𝛾
TA10909	Turkey	TUR	Kayseri	39.7667	36.4833	Precise	1510	subsp. aegilopoides, race 𝛾
TA11012	Azerbaijan	AZE	Daghlig Shirvan	40.5295	48.7888	Precise	688	subsp. aegilopoides, race 𝛾
TA11015	Azerbaijan	AZE	Naxcivan	39.2141	45.4084	Precise	898	subsp. aegilopoides, race 𝛾
TA1264	Turkey	TUR	Kirsehir	39.5333	33.7667	Precise	960	subsp. aegilopoides, race 𝛾
TA1324	Armenia	ARM	Yerevan	40.1333	44.65	Precise	1496	subsp. aegilopoides, race 𝛾
TA2005	Turkey	TUR	Balikesir	39.6667	27.6833	Precise	200	subsp. aegilopoides, race 𝛾
TA2008	Turkey	TUR	Ankara	39.9208	32.9909	Precise	575	subsp. aegilopoides, race 𝛾
TA2009	Turkey	TUR	Ankara	39.5667	32.6667	Precise	1100	subsp. aegilopoides, race 𝛾
TA2011	Turkey	TUR	Ankara	39.6	32.6833	Precise	1110	subsp. aegilopoides, race 𝛾
TA210	Turkey	TUR	Isparta	37.8967	30.8117	Precise	850	subsp. aegilopoides, race 𝛾
TA528	Turkey	TUR	K√ºtahya	39.1167	29.5167	Precise	1125	subsp. aegilopoides, race 𝛾
TA569	Azerbaijan	AZE	Naxcivan	39.25	45.5	Precise	1150	subsp. aegilopoides, race 𝛾
TA571	Azerbaijan	AZE	Tartar	40.29	46.8333	Precise	394	subsp. aegilopoides, race 𝛾
TA574	Azerbaijan	AZE	Naxcivan	39.4444	45.2786	Precise	1055	subsp. aegilopoides, race 𝛾	excluded because of misclassification
TA578	Azerbaijan	AZE	Khojavend	39.4167	47.0167	Precise	662	subsp. aegilopoides, race 𝛾
TA582	Armenia	ARM	Kotayk	40.1269	44.6958	Precise	1400	subsp. aegilopoides, race 𝛾
TA584	Turkey	TUR	Ankara	40.1118	32.9921	Precise	953	subsp. aegilopoides, race 𝛾
2764	France	FR	INRA	46.3139	2.13604	Country	NA	subsp. monococcum
23764	France	FR	INRA	46.9476	2.04815	Country	NA	subsp. monococcum
26611	France	FR	INRA	47.4997	2.11407	Country	NA	subsp. monococcum
26623	France	FR	INRA	47.1796	3.05889	Country	NA	subsp. monococcum
26886	France	FR	INRA	46.9176	0.663871	Country	NA	subsp. monococcum
TA10418	Turkey	TUR	Canakkale	40.3442	26.6856	Precise	57	subsp. monococcum
TA10548	Kosovo	XKX	Department of Agricultural Botany; University of Reading; GBR	42.8163	20.9138	Country	NA	subsp. monococcum
TA10558	Bulgaria	BGR	Unknown	42.7761	24.4207	Country	NA	subsp. monococcum
TA10559	Romania	ROU	Unknown	46.1059	24.5246	Country	NA	subsp. monococcum
TA10562	Romania	ROU	Unknown	46.1706	26.4253	Country	NA	subsp. monococcum
TA10565	Romania	ROU	Unknown	45.7275	22.5581	Country	NA	subsp. monococcum
TA10569	Germany	DEU	Unknown	51.5909	10.8349	Country	NA	subsp. monococcum
TA10574	Belgium	BEL	Unknown	50.6457	4.92712	Country	NA	subsp. monococcum
TA10576	Italy	ITA	Northern Italy	45.6679	10.3317	Country	NA	subsp. monococcum
TA10577	Germany	DEU	Unknown	50.8408	10.1867	Country	NA	subsp. monococcum
TA10581	Austria	AUT	Vorarlberg	47.25	9.91667	Precise	1059	subsp. monococcum
TA10583	Austria	AUT	Vorarlberg	47.25	9.91667	Precise	1059	subsp. monococcum
TA10588	Turkey	TUR	Tekirdag	40.89	26.9011	Precise	198	subsp. monococcum
TA10589	Kosovo	XKX	Unknown	42.733	20.8846	Country	NA	subsp. monococcum
TA10590	Turkey	TUR	Izmir	38.3654	27.1085	Inferred	NA	subsp. monococcum
TA10591	Turkey	TUR	Izmir	38.4636	27.2376	Inferred	NA	subsp. monococcum
TA10598	Turkey	TUR	Bolu	40.7333	31.4667	Precise	820	subsp. monococcum
TA10604	Turkey	TUR	Kars	40.7667	43.2833	Precise	1590	subsp. monococcum
TA10607	Turkey	TUR	Unknown	NA	NA	NA	NA	subsp. monococcum
TA10612	Albania	ALB	Korce; Prenjsasi	41.0667	20.5333	Precise	904	subsp. monococcum
TA10620	Georgia	GEO	Mtskheta-Mtianeti; From the I.Lomouri Institute of Farming	41.8333	44.7167	Precise	642	subsp. monococcum
TA10622	Albania	ALB	Permet	40.3131	20.1894	Precise	206	subsp. monococcum
TA10624	Albania	ALB	Permet	40.3131	20.1894	Precise	206	subsp. monococcum
TA10625	Albania	ALB	Permet	40.3131	20.1894	Precise	206	subsp. monococcum
TA10626	Kosovo	XKX	Unknown	42.3879	20.9944	Country	NA	subsp. monococcum
TA10628	Kosovo	XKX	Unknown	42.4193	21.2746	Country	NA	subsp. monococcum
TA10629	Kosovo	XKX	Balkans	42.8275	20.7912	Country	NA	subsp. monococcum
TA10630	Kosovo	XKX	Unknown	42.898	21.0054	Country	NA	subsp. monococcum
TA10636	Georgia	GEO	Imereti	42.475	42.7572	Precise	322	subsp. monococcum
TA10637	Kosovo	XKX	Unknown	42.4335	21.346	Country	NA	subsp. monococcum
TA10640	Germany	DEU	Unknown	51.6693	9.362	Country	NA	subsp. monococcum
TA10644	Kosovo	XKX	Unknown	42.2152	20.9258	Country	NA	subsp. monococcum
TA10652	Turkey	TUR	Kastamonu	41.3009	33.5169	Inferred	1095	subsp. monococcum
TA10657	Turkey	TUR	Bursa	40.2528	28.149	Precise	35	subsp. monococcum
TA10895	Turkey	TUR	Unknown	NA	NA	NA	NA	subsp. monococcum
TA10896	Italy	ITA	Campania	41.3	15.1333	Inferred	612	subsp. monococcum
TA139	Russia	RUS	Daghestan	42.6947	47.139	Inferred	NA	subsp. monococcum
TA141	Kosovo	XKX	Unknown	42.3316	21.0562	Country	NA	subsp. monococcum
TA2030	Spain	ESP	Unknown	40.5071	-2.29254	Country	NA	subsp. monococcum
TA2032	Spain	ESP	Cadiz	36.5	-5.75	Precise	201	subsp. monococcum
TA2033	Portugal	PRT	Evora	38.5667	-7.9	Precise	269	subsp. monococcum
TA2035	Hungary	HUN	Pest; National Institute for Agrobotany; Tapiozele	47.4167	19.3333	Precise	125	subsp. monococcum
TA2039	Albania	ALB	Pogradec	41	20.75	Precise	689	subsp. monococcum
TA2703	USA	USA	North Dakota	47.4162	-99.8753	Inferred	NA	subsp. monococcum
TA2705	United Kingdome	GBR	University of Reading	52.9724	-1.79981	Country	NA	subsp. monococcum
TA2706	United Kingdome	GBR	University of Reading	52.252	-1.83277	Country	NA	subsp. monococcum
TA2708	Kosovo	XKX	Former USSR	42.9026	20.9395	Country	NA	subsp. monococcum
TA2716	United Kingdome	GBR	University of Reading	52.5202	-0.437508	Country	NA	subsp. monococcum
TA2717	Austria	AUT	North Austria [Niederosterreich]; Botanic Garden	48.4784	14.9646	Inferred	NA	subsp. monococcum
TA2719	Germany	DEU	Bavaria [Bayern]	48.6281	12.1133	Inferred	450	subsp. monococcum
TA2720	Kosovo	XKX	Balkans	42.8099	20.8736	Country	NA	subsp. monococcum
TA2721	USA	USA	Washington	47.1765	-120.345	Country	NA	subsp. monococcum
TA2723	Germany	DEU	Bavaria [Bayern]	48.6281	12.1133	Precise	450	subsp. monococcum
TA2724	United Kingdome	GBR	University of Reading	52.4934	-2.94239	Country	NA	subsp. monococcum
TA2725	Japan	JAP	Collection of Agricultural Experiment Station	35.8156	138.726	Country	NA	subsp. monococcum
TA580	Kosovo	XKX	Department of Agricultural Botany; University of Reading; GBR	42.6415	21.4119	Country	NA	subsp. monococcum

## Sheet: Supplementary Table 9
Supplementary Table 9. Grouping of einkorn accessions based on population structure at K= 6.
The groups were assigned based on the maximal local contribution of an ancestry except for β (all β genetic groups were assigned as one group regardless of the contribution of an ancestry). The table contains the Q matrix per accession calculated in sNMF at K= 6.
Accession	Collection Country	Country Code	Collection Site	Lat.	Long.	GPS type	Genetic groups	Group (based on population structure K=6)	Group abbreviation (based on population structure K=6)	Maximam local contribution of an ancestry (colors in structue plot)	Q1 (gray)	Q2 (green)	Q3 (yellow)	Q4 (blue)	Q5 (deep pink)	Q6 (purple)	Notes
TA11038	NA	NA	NA	NA	NA	NA	Wild einkorn, race ⍺	α group1	α_g1	purple	0.0001	0.00300488	0.486186	0.0001	0.0132574	0.497352	admixed considering ancestry threshold 80%
TA1207	Iraq	IRQ	Arbil	36.3992	44.2131	Precise	Wild einkorn, race ⍺	α group1	α_g1	purple	0.0001	0.0001	0.0001	0.0001	0.00686654	0.992734
TA1353	Iraq	IRQ	Arbil	36.4	44.2333	Precise	Wild einkorn, race ⍺	α group1	α_g1	purple	0.0001	0.0001	0.182674	0.0001	0.00273515	0.814291
TA1354	Iraq	IRQ	Arbil	36.4167	44.3667	Precise	Wild einkorn, race ⍺	α group1	α_g1	purple	0.00379843	0.00114102	0.0001	0.00316088	0.0001	0.9917
TA193	Iran	IRN	Kermanshah	34.3763	46.9775	Precise	Wild einkorn, race ⍺	α group1	α_g1	purple	0.00177594	0.00386345	0.296304	0.0001	0.00924721	0.68871	admixed considering ancestry threshold 80%
TA194	Iran	IRN	Kermanshah	34.3763	46.9775	Precise	Wild einkorn, race ⍺	α group1	α_g1	purple	0.0001	0.0001	0.302441	0.00356172	0.00896571	0.684831	admixed considering ancestry threshold 80%
TA2021	Turkey	TUR	Burdur	37.5881	29.7798	Precise	Wild einkorn, race ⍺	α group1	α_g1	purple	0.0001	0.0001	0.309281	0.0186463	0.302807	0.369066	admixed considering ancestry threshold 80%
TA229	Iraq	IRQ	Arbil	36.4	44.2	Precise	Wild einkorn, race ⍺	α group1	α_g1	purple	0.00503698	0.0001	0.0433161	0.00415939	0.0001	0.947288
TA240	Iraq	IRQ	Arbil	36.4	44.2	Precise	Wild einkorn, race ⍺	α group1	α_g1	purple	0.0001	0.00334617	0.0230521	0.0001	0.0291033	0.944298
TA245	Iraq	IRQ	Arbil	36.4167	44.3667	Precise	Wild einkorn, race ⍺	α group1	α_g1	purple	0.00435915	0.0001	0.0001	0.00185228	0.0001	0.993489
TA249	Iraq	IRQ	Arbil	36.4167	44.3667	Precise	Wild einkorn, race ⍺	α group1	α_g1	purple	0.000534125	0.0001	0.0196	0.0001	0.0001	0.979566
TA250	Iraq	IRQ	Arbil	36.4167	44.3667	Precise	Wild einkorn, race ⍺	α group1	α_g1	purple	0.0001	0.0001	0.2063	0.0001	0.0001	0.7933	admixed considering ancestry threshold 80%
TA251	Iraq	IRQ	Arbil	36.4167	44.3667	Precise	Wild einkorn, race ⍺	α group1	α_g1	purple	0.0155121	0.0001	0.0114787	0.00577353	0.00573837	0.961397
TA277	Iraq	IRQ	Arbil	36.3992	44.2131	Precise	Wild einkorn, race ⍺	α group1	α_g1	purple	0.00296366	0.0001	0.0817903	0.0001	0.00286908	0.912177
TA278	Iraq	IRQ	Arbil	36.3992	44.2131	Precise	Wild einkorn, race ⍺	α group1	α_g1	purple	0.00823759	0.00214502	0.00979088	0.00138156	0.0001	0.978345
TA284	Iraq	IRQ	Arbil	36.3992	44.2131	Precise	Wild einkorn, race ⍺	α group1	α_g1	purple	0.0001	0.0001	0.0001	0.0001	0.0001	0.9995
TA285	Iraq	IRQ	Arbil	36.3992	44.2131	Precise	Wild einkorn, race ⍺	α group1	α_g1	purple	0.000156263	0.00281503	0.0986238	0.000423571	0.0001	0.897881
TA316	Iraq	IRQ	Dahuk	36.9186	43.247	Precise	Wild einkorn, race ⍺	α group1	α_g1	purple	0.0001	0.0001	0.271488	0.0001	0.0001	0.728112	admixed considering ancestry threshold 80%
TA346	Iraq	IRQ	Dahuk	36.9667	43.1833	Precise	Wild einkorn, race ⍺	α group1	α_g1	purple	0.00713545	0.0001	0.0001	0.0001	0.0001	0.992465
TA349	Iraq	IRQ	Dahuk	36.9667	43.1833	Precise	Wild einkorn, race ⍺	α group1	α_g1	purple	0.0120434	0.0001	0.0001	0.00282274	0.0001	0.984834
TA353	Iraq	IRQ	As Sulaymaniyah	35.5898	45.1984	Precise	Wild einkorn, race ⍺	α group1	α_g1	purple	0.00255886	0.0001	0.169828	0.00114689	0.0001	0.826267
TA388	Iraq	IRQ	Arbil	36.4	44.2	Precise	Wild einkorn, race ⍺	α group1	α_g1	purple	0.0001	0.0001	0.0001	0.0001	0.0001	0.9995
TA394	Iraq	IRQ	Arbil	36.4	44.2333	Precise	Wild einkorn, race ⍺	α group1	α_g1	purple	0.0001	0.0001	0.081269	0.0001	0.0001	0.918331
TA395	Iraq	IRQ	Arbil	36.4167	44.3667	Precise	Wild einkorn, race ⍺	α group1	α_g1	purple	0.000896655	0.00112201	0.0162816	0.0001	0.0001	0.9815
TA396	Iraq	IRQ	Arbil	36.4167	44.3667	Precise	Wild einkorn, race ⍺	α group1	α_g1	purple	0.0001	0.0001	0.0253153	0.0001	0.0001	0.974285
TA398	Iraq	IRQ	Arbil	36.4167	44.3667	Precise	Wild einkorn, race ⍺	α group1	α_g1	purple	0.0001	0.0001	0.04076	0.000152682	0.0001	0.958787
TA403	Iraq	IRQ	Arbil	36.4238	44.3564	Precise	Wild einkorn, race ⍺	α group1	α_g1	purple	0.0299237	0.0001	0.0625173	0.0113206	0.0001	0.896038
TA408	Iraq	IRQ	Arbil	36.4167	44.3667	Precise	Wild einkorn, race ⍺	α group1	α_g1	purple	0.0153363	0.0001	0.0997622	0.00209273	0.0001	0.882609
TA428	Iraq	IRQ	Arbil	36.3992	44.2131	Precise	Wild einkorn, race ⍺	α group1	α_g1	purple	0.0001	0.0001	0.0483884	0.0001	0.0001	0.951212
TA487	Iraq	IRQ	Arbil	36.4	44.2	Precise	Wild einkorn, race ⍺	α group1	α_g1	purple	0.0001	0.0001	0.0001	0.0001	0.00234868	0.997251
TA488	Iraq	IRQ	Arbil	36.4	44.2333	Precise	Wild einkorn, race ⍺	α group1	α_g1	purple	0.0001	0.00650111	0.0533042	0.0001	0.0001	0.939895
TA490	Iraq	IRQ	Arbil	36.4	44.2333	Precise	Wild einkorn, race ⍺	α group1	α_g1	purple	0.0001	0.0001	0.0596564	0.0001	0.00355697	0.936487
TA496	Iraq	IRQ	Arbil	36.4	44.2	Precise	Wild einkorn, race ⍺	α group1	α_g1	purple	0.0001	0.0001	0.00268936	0.0001	0.00353016	0.993481
TA497	Iraq	IRQ	Arbil	36.4238	44.3564	Precise	Wild einkorn, race ⍺	α group1	α_g1	purple	0.0459411	0.0001	0.0001	0.0307248	0.00279736	0.920337
TA502	Iraq	IRQ	Arbil	36.4167	44.3667	Precise	Wild einkorn, race ⍺	α group1	α_g1	purple	0.0116503	0.0001	0.0001	0.0001	0.00304911	0.985001
TA512	Iraq	IRQ	Arbil	36.3992	44.2131	Precise	Wild einkorn, race ⍺	α group1	α_g1	purple	0.00873426	0.0001	0.0001	0.0001	0.0001	0.990866
TA695	Turkey	TUR	Sanliurfa	37.7848	39.537	Precise	Wild einkorn, race ⍺	α group1	α_g1	purple	0.0001	0.0001	0.126525	0.0001	0.0001	0.873075
TA10415	Kosovo	XKX	NA	42.7169	20.7317	Country	Wild einkorn, race ⍺	α group2	α_g2	yellow	0.0001	0.0001	0.999006	0.0001	0.0001	0.000593705
TA10593	Turkey	TUR	Bitlis	38.7668	42.5614	Precise	Wild einkorn, race ⍺	α group2	α_g2	yellow	0.0001	0.0001	0.613828	0.0001	0.385773	0.0001	admixed considering ancestry threshold 80%
TA10867	Kosovo	XKX	NA	42.6366	20.9761	Country	Wild einkorn, race ⍺	α group2	α_g2	yellow	0.0001	0.0001	0.825024	0.00106134	0.0001	0.173614
TA10888	Turkey	TUR	Gaziantep	36.9256	37.4708	Precise	Wild einkorn, race ⍺	α group2	α_g2	yellow	0.0242667	0.0087096	0.73088	0.0001	0.0102519	0.225792	admixed considering ancestry threshold 80%
TA10901	Iran	IRN	Lorestan Khorramabad	33.4833	48.35	Precise	Wild einkorn, race ⍺	α group2	α_g2	yellow	0.0001	0.00215473	0.856234	0.00753018	0.00378741	0.130194
TA10902	Iran	IRN	Khuzestan Sardasht	32.55	48.8667	Precise	Wild einkorn, race ⍺	α group2	α_g2	yellow	0.0001	0.0001	0.709107	0.0001	0.0120179	0.278576	admixed considering ancestry threshold 80%
TA10904	Iraq	IRQ	Ninawa Summit of Jebel Sinjar	36.3833	41.7833	Precise	Wild einkorn, race ⍺	α group2	α_g2	yellow	0.0001	0.000137644	0.738612	0.00210453	0.00362445	0.255421	admixed considering ancestry threshold 80%
TA10912	Turkey	TUR	Gaziantep	36.8808	37.5183	Precise	Wild einkorn, race ⍺	α group2	α_g2	yellow	0.00484264	0.0145796	0.694595	0.0001	0.0110265	0.274856	admixed considering ancestry threshold 80%
TA10913	Syria	SYR	Rif Dimashq	33.6361	36.0278	Precise	Wild einkorn, race ⍺	α group2	α_g2	yellow	0.010812	0.00393191	0.641184	0.0001	0.0169481	0.327024	admixed considering ancestry threshold 80%
TA1208	Iraq	IRQ	Dahuk	36.9167	43.0333	Precise	Wild einkorn, race ⍺	α group2	α_g2	yellow	0.0001	0.0001	0.682088	0.0001	0.0001	0.317512	admixed considering ancestry threshold 80%
TA1211	Iraq	IRQ	Dahuk	36.9167	43.0333	Precise	Wild einkorn, race ⍺	α group2	α_g2	yellow	0.0001	0.0001	0.682493	0.0001	0.0001	0.317107	admixed considering ancestry threshold 80%
TA1221	Iraq	IRQ	Dahuk	36.9667	43.1833	Precise	Wild einkorn, race ⍺	α group2	α_g2	yellow	0.0001	0.0001	0.957351	0.0001	0.0141277	0.0282209
TA1228	Turkey	TUR	Sanliurfa	37.6115	39.0138	Precise	Wild einkorn, race ⍺	α group2	α_g2	yellow	0.00308527	0.0001	0.914942	0.0001	0.00727036	0.074502
TA1230	Turkey	TUR	Sanliurfa	37.6097	39.0317	Precise	Wild einkorn, race ⍺	α group2	α_g2	yellow	0.0127832	0.00305565	0.949285	0.0001	0.00526735	0.029509
TA1254	Turkey	TUR	Mardin	37.2124	40.0895	Precise	Wild einkorn, race ⍺	α group2	α_g2	yellow	0.0001	0.0001	0.964746	0.0001	0.0001	0.0348542
TA1260	Turkey	TUR	Sanliurfa	37.2374	39.7128	Precise	Wild einkorn, race ⍺	α group2	α_g2	yellow	0.0001	0.0001	0.963287	0.0001	0.00531719	0.031096
TA1334	Iraq	IRQ	Dahuk	36.9667	43.1833	Precise	Wild einkorn, race ⍺	α group2	α_g2	yellow	0.0001	0.00696982	0.749933	0.00393504	0.0001	0.238962	admixed considering ancestry threshold 80%
TA1340	Iraq	IRQ	Dahuk	36.9667	43.1833	Precise	Wild einkorn, race ⍺	α group2	α_g2	yellow	0.0001	0.0001	0.820774	0.0001	0.0001	0.178826
TA1348	Iran	IRN	Kermanshah	34.4454	47.4421	Precise	Wild einkorn, race ⍺	α group2	α_g2	yellow	0.0001	0.0001	0.849194	0.0001	0.0001	0.150406
TA1366	Iraq	IRQ	As Sulaymaniyah	35.6422	45.2252	Precise	Wild einkorn, race ⍺	α group2	α_g2	yellow	0.0001	0.0001	0.626051	0.0001	0.0001	0.373549	admixed considering ancestry threshold 80%
TA176	Iran	IRN	Kermanshah	34.3763	46.9775	Precise	Wild einkorn, race ⍺	α group2	α_g2	yellow	0.0001	0.0001	0.718812	0.00102985	0.00939723	0.270561	admixed considering ancestry threshold 80%
TA182	Iran	IRN	Kermanshah	34.4454	47.4421	Precise	Wild einkorn, race ⍺	α group2	α_g2	yellow	0.0001	0.0001	0.866667	0.0001	0.0001	0.132933
TA184	Iran	IRN	Kermanshah	34.4454	47.4421	Precise	Wild einkorn, race ⍺	α group2	α_g2	yellow	0.0001	0.0001	0.811902	0.0001	0.0001	0.187698
TA186	Iran	IRN	Kermanshah	34.4454	47.4421	Precise	Wild einkorn, race ⍺	α group2	α_g2	yellow	0.0001	0.0001	0.874365	0.0001	0.0001	0.125235
TA189	Iran	IRN	Kermanshah	34.8333	47.1667	Precise	Wild einkorn, race ⍺	α group2	α_g2	yellow	0.0001	0.0001	0.866523	0.0001	0.0108203	0.122357
TA190	Iran	IRN	Kermanshah	34.8333	47.1667	Precise	Wild einkorn, race ⍺	α group2	α_g2	yellow	0.0001	0.0001	0.803843	0.0001	0.00356501	0.192292
TA192	Iran	IRN	Kermanshah	34.3763	46.9775	Precise	Wild einkorn, race ⍺	α group2	α_g2	yellow	0.0001	0.0001	0.681659	0.0001	0.0001	0.317941	admixed considering ancestry threshold 80%
TA2002	Turkey	TUR	Diyarbakir	38.3344	40.0462	Precise	Wild einkorn, race ⍺	α group2	α_g2	yellow	0.0001	0.00168179	0.910913	0.0001	0.0001	0.0871048
TA228	Turkey	TUR	Burdur	37.5881	29.7798	Precise	Wild einkorn, race ⍺	α group2	α_g2	yellow	0.0001	0.00902743	0.515088	0.0001	0.159991	0.315694	admixed considering ancestry threshold 80%
TA289	Iraq	IRQ	Arbil	36.3992	44.2131	Precise	Wild einkorn, race ⍺	α group2	α_g2	yellow	0.0001	0.00155558	0.566046	0.0001	0.0001	0.432099	admixed considering ancestry threshold 80%
TA297	Iraq	IRQ	Dahuk	36.9167	43.0333	Precise	Wild einkorn, race ⍺	α group2	α_g2	yellow	0.0001	0.0001	0.533263	0.0001	0.0001	0.466337	admixed considering ancestry threshold 80%
TA299	Iraq	IRQ	Dahuk	36.9167	43.0333	Precise	Wild einkorn, race ⍺	α group2	α_g2	yellow	0.0001	0.0001	0.684146	0.0001	0.0001	0.315454	admixed considering ancestry threshold 80%
TA309	Iraq	IRQ	Dahuk	36.9667	43.1833	Precise	Wild einkorn, race ⍺	α group2	α_g2	yellow	0.0001	0.0001	0.803357	0.0001	0.0001	0.196243
TA329	Iraq	IRQ	Dahuk	36.9833	43.2	Precise	Wild einkorn, race ⍺	α group2	α_g2	yellow	0.0467577	0.000706738	0.553123	0.00873153	0.0001	0.390581	admixed considering ancestry threshold 80%
TA330	Iraq	IRQ	Dahuk	36.9667	43.1833	Precise	Wild einkorn, race ⍺	α group2	α_g2	yellow	0.0001	0.000969812	0.986707	0.0027794	0.00123998	0.00820421
TA357	Iraq	IRQ	As Sulaymaniyah	35.8384	45.0831	Precise	Wild einkorn, race ⍺	α group2	α_g2	yellow	0.0001	0.0001	0.656122	0.0001	0.0001	0.343479	admixed considering ancestry threshold 80%
TA365	Iraq	IRQ	As Sulaymaniyah	35.4937	45.458	Precise	Wild einkorn, race ⍺	α group2	α_g2	yellow	0.000549345	0.0105527	0.836113	0.0001	0.000533377	0.152152
TA366	Iraq	IRQ	As Sulaymaniyah	35.4725	45.5043	Precise	Wild einkorn, race ⍺	α group2	α_g2	yellow	0.0001	0.0001	0.761348	0.0001	0.0001	0.238252	admixed considering ancestry threshold 80%
TA367	Iraq	IRQ	As Sulaymaniyah	35.4137	45.4628	Precise	Wild einkorn, race ⍺	α group2	α_g2	yellow	0.0001	0.0001	0.995852	0.00374789	0.0001	0.0001
TA372	Iraq	IRQ	Arbil	36.4	44.2	Precise	Wild einkorn, race ⍺	α group2	α_g2	yellow	0.0001	0.00274947	0.986797	0.00196017	0.00161127	0.00678205
TA378	Iraq	IRQ	Arbil	36.4	44.2	Precise	Wild einkorn, race ⍺	α group2	α_g2	yellow	0.0001	0.0001	0.907519	0.0001	0.0001	0.092081
TA385	Iraq	IRQ	Arbil	36.4	44.2	Precise	Wild einkorn, race ⍺	α group2	α_g2	yellow	0.0001	0.0001	0.989775	0.00052663	0.000377635	0.00912089
TA404	Turkey	TUR	Diyarbakir	37.6784	40.4407	Precise	Wild einkorn, race ⍺	α group2	α_g2	yellow	0.0210744	0.0001	0.840653	0.00149868	0.0001	0.136574
TA438	Iraq	IRQ	Dahuk	36.9167	43.0333	Precise	Wild einkorn, race ⍺	α group2	α_g2	yellow	0.0001	0.00219743	0.612671	0.0001	0.0001	0.384832	admixed considering ancestry threshold 80%
TA443	Iraq	IRQ	Dahuk	36.9167	43.0333	Precise	Wild einkorn, race ⍺	α group2	α_g2	yellow	0.0001	0.00266717	0.623517	0.0001	0.0001	0.373516	admixed considering ancestry threshold 80%
TA453	Iraq	IRQ	Dahuk	36.9667	43.1833	Precise	Wild einkorn, race ⍺	α group2	α_g2	yellow	0.0021999	0.00460257	0.719602	0.00385337	0.0001	0.269642	admixed considering ancestry threshold 80%
TA454	Iraq	IRQ	Dahuk	36.9667	43.1833	Precise	Wild einkorn, race ⍺	α group2	α_g2	yellow	0.00239216	0.00030991	0.729123	0.0031757	0.0001	0.264899	admixed considering ancestry threshold 80%
TA458	Iraq	IRQ	Dahuk	36.9667	43.1833	Precise	Wild einkorn, race ⍺	α group2	α_g2	yellow	0.00704146	0.000682144	0.728952	0.0001	0.0001	0.263124	admixed considering ancestry threshold 80%
TA466	Iraq	IRQ	Dahuk	36.9186	43.247	Precise	Wild einkorn, race ⍺	α group2	α_g2	yellow	0.0001	0.0001	0.913354	0.0001	0.0001	0.0862466
TA473	Iraq	IRQ	Dahuk	37	43.2167	Precise	Wild einkorn, race ⍺	α group2	α_g2	yellow	0.0001	0.0001	0.860859	0.0001	0.058504	0.0803374
TA474	Iraq	IRQ	Dahuk	36.9833	43.2	Precise	Wild einkorn, race ⍺	α group2	α_g2	yellow	0.0001	0.0001	0.837213	0.0001	0.0001	0.162387
TA477	Iraq	IRQ	As Sulaymaniyah	35.5898	45.1984	Precise	Wild einkorn, race ⍺	α group2	α_g2	yellow	0.0154467	0.000633374	0.618906	0.00369416	0.0001	0.36122	admixed considering ancestry threshold 80%
TA479	Iraq	IRQ	As Sulaymaniyah	35.8384	45.0831	Precise	Wild einkorn, race ⍺	α group2	α_g2	yellow	0.0001	0.0001	0.509746	0.0001	0.0001	0.489854	admixed considering ancestry threshold 80%
TA480	Iraq	IRQ	As Sulaymaniyah	35.8384	45.0831	Precise	Wild einkorn, race ⍺	α group2	α_g2	yellow	0.0001	0.0001	0.538687	0.0001	0.0001	0.460913	admixed considering ancestry threshold 80%
TA482	Iraq	IRQ	As Sulaymaniyah	35.7582	45.5754	Precise	Wild einkorn, race ⍺	α group2	α_g2	yellow	0.0001	0.0030464	0.599186	0.0001	0.0001	0.397468	admixed considering ancestry threshold 80%
TA515	Iraq	IRQ	Dahuk	36.9667	43.1833	Precise	Wild einkorn, race ⍺	α group2	α_g2	yellow	0.0001	0.0001	0.841524	0.0001	0.0001	0.158077
TA521	Turkey	TUR	Sanliurfa	37.75	39.7167	Precise	Wild einkorn, race ⍺	α group2	α_g2	yellow	0.0139048	0.0001	0.950951	0.00158867	0.0001	0.033356
TA525	Turkey	TUR	Malatya	38.1667	38.3167	Precise	Wild einkorn, race ⍺	α group2	α_g2	yellow	0.0001	0.0016983	0.624896	0.0001	0.0717079	0.301498	admixed considering ancestry threshold 80%
TA526	Turkey	TUR	Malatya	38.1667	38.3167	Precise	Wild einkorn, race ⍺	α group2	α_g2	yellow	0.0001	0.0001	0.857115	0.0001	0.0499937	0.0925918
TA527	Turkey	TUR	Adiyaman	38.1065	38.2853	Precise	Wild einkorn, race ⍺	α group2	α_g2	yellow	0.0001	0.00173224	0.507949	0.0001	0.0922555	0.397863	admixed considering ancestry threshold 80%
TA530	Turkey	TUR	Mardin	37.2106	40.1066	Precise	Wild einkorn, race ⍺	α group2	α_g2	yellow	0.0109936	0.0001	0.988607	0.0001	0.0001	0.0001
TA533	Turkey	TUR	Mardin	37.2057	40.1771	Precise	Wild einkorn, race ⍺	α group2	α_g2	yellow	0.00849195	0.0001	0.930866	0.0001	0.00626173	0.0541805
TA544	Turkey	TUR	Sanliurfa	37.6097	39.0317	Precise	Wild einkorn, race ⍺	α group2	α_g2	yellow	0.0001	0.0036988	0.878943	0.0001	0.00706182	0.110097
TA562	Iran	IRN	Kermanshah	34.3763	46.9775	Precise	Wild einkorn, race ⍺	α group2	α_g2	yellow	0.0001	0.0001	0.835251	0.0001	0.0001	0.164349
TA588	Turkey	TUR	Sanliurfa	37.2065	39.7832	Precise	Wild einkorn, race ⍺	α group2	α_g2	yellow	0.0426492	0.0001	0.954199	0.00285202	0.0001	0.0001
TA590	Turkey	TUR	Mardin	37.1833	40.3833	Precise	Wild einkorn, race ⍺	α group2	α_g2	yellow	0.0001	0.0001	0.911941	0.0001	0.00897732	0.0787818
TA599	Turkey	TUR	Mardin	37.2106	40.1066	Precise	Wild einkorn, race ⍺	α group2	α_g2	yellow	0.00725302	0.00667455	0.985773	0.0001	0.0001	0.0001
TA602	Turkey	TUR	Mardin	37.2124	40.0895	Precise	Wild einkorn, race ⍺	α group2	α_g2	yellow	0.0171619	0.0001	0.905122	0.0001	0.0503602	0.0271562
TA615	Turkey	TUR	Sanliurfa	37.2238	39.9291	Precise	Wild einkorn, race ⍺	α group2	α_g2	yellow	0.00637854	0.0001	0.992334	0.0001	0.000987781	0.0001
TA616	Turkey	TUR	Sanliurfa	37.2238	39.9291	Precise	Wild einkorn, race ⍺	α group2	α_g2	yellow	0.00791804	0.0001	0.98831	0.0001	0.00347205	0.0001
TA617	Turkey	TUR	Sanliurfa	37.2238	39.9291	Precise	Wild einkorn, race ⍺	α group2	α_g2	yellow	0.0606055	0.0001	0.931745	0.00734913	0.0001	0.0001
TA618	Turkey	TUR	Sanliurfa	37.2238	39.9291	Precise	Wild einkorn, race ⍺	α group2	α_g2	yellow	0.0766857	0.0001	0.910876	0.0121386	0.0001	0.0001
TA632	Turkey	TUR	Sanliurfa	37.1667	39.0333	Precise	Wild einkorn, race ⍺	α group2	α_g2	yellow	0.0206351	0.00599325	0.895734	0.0001	0.0001	0.0774374
TA634	Turkey	TUR	Sanliurfa	37.1494	39.1082	Precise	Wild einkorn, race ⍺	α group2	α_g2	yellow	0.0001	0.00714802	0.879571	0.0001	0.00444733	0.108633
TA637	Turkey	TUR	Sanliurfa	37.1617	39.1549	Precise	Wild einkorn, race ⍺	α group2	α_g2	yellow	0.0134192	0.0001	0.836551	0.00658707	0.0001	0.143243
TA640	Turkey	TUR	Sanliurfa	37.1617	39.1549	Precise	Wild einkorn, race ⍺	α group2	α_g2	yellow	0.0001	0.0001	0.885079	0.0001	0.0001	0.114522
TA643	Turkey	TUR	Sanliurfa	37.55	38.9167	Precise	Wild einkorn, race ⍺	α group2	α_g2	yellow	0.0491444	0.0001	0.938922	0.00226251	0.0001	0.00947147
TA647	Turkey	TUR	Sanliurfa	37.55	38.9167	Precise	Wild einkorn, race ⍺	α group2	α_g2	yellow	0.0001	0.0001	0.99703	0.00257005	0.0001	0.0001
TA667	Turkey	TUR	Sanliurfa	37.617	39.1216	Precise	Wild einkorn, race ⍺	α group2	α_g2	yellow	0.0001	0.0001	0.925239	0.0028601	0.0001	0.0716012
TA680	Turkey	TUR	Sirnak	37.2719	41.7923	Precise	Wild einkorn, race ⍺	α group2	α_g2	yellow	0.0189021	0.0001	0.85307	0.000408504	0.0001	0.12742
TA748	Turkey	TUR	Sanliurfa	37.2369	39.6606	Precise	Wild einkorn, race ⍺	α group2	α_g2	yellow	0.0376411	0.0001	0.955091	0.00696788	0.0001	0.0001
TA752	Turkey	TUR	Mardin	37.2316	39.4359	Precise	Wild einkorn, race ⍺	α group2	α_g2	yellow	0.0001	0.00679686	0.982707	0.0001	0.00107658	0.00921915
TA754	Turkey	TUR	Sanliurfa	37.2374	39.7128	Precise	Wild einkorn, race ⍺	α group2	α_g2	yellow	0.00205546	0.0001	0.997545	0.0001	0.0001	0.0001
TA755	Turkey	TUR	Sanliurfa	37.2374	39.7128	Precise	Wild einkorn, race ⍺	α group2	α_g2	yellow	0.0001	0.0001	0.996154	0.0001	0.0034462	0.0001
TA756	Turkey	TUR	Sanliurfa	37.2374	39.7128	Precise	Wild einkorn, race ⍺	α group2	α_g2	yellow	0.00558153	0.0001	0.994019	0.0001	0.0001	0.0001
TA757	Turkey	TUR	Sanliurfa	37.2374	39.7128	Precise	Wild einkorn, race ⍺	α group2	α_g2	yellow	0.070347	0.0001	0.922657	0.00669586	0.0001	0.0001
TA759	Turkey	TUR	Mardin	37.1176	41.0381	Precise	Wild einkorn, race ⍺	α group2	α_g2	yellow	0.0122988	0.0001	0.938199	0.0001	0.000256076	0.0490459
TA10546	Serbia and Montenegro	SCG	Kosovo	42.8639	20.8317	Precise	Wild einkorn, race 𝛾	γ	γ	deep pink	0.0170014	0.0245047	0.039323	0.0335167	0.885554	0.0001
TA10585	Serbia and Montenegro	SCG	Kosovo	42.6287	21.1013	Precise	Wild einkorn, race 𝛾	γ	γ	deep pink	0.0001	0.0001	0.0349494	0.118871	0.845731	0.000247789
TA10595	Turkey	TUR	Mus	39.05	41.5167	Precise	Wild einkorn, race 𝛾	γ	γ	deep pink	0.0173063	0.0001	0.00275421	0.0001	0.97964	0.0001
TA10597	Turkey	TUR	Mus	39.05	41.5167	Precise	Wild einkorn, race 𝛾	γ	γ	deep pink	0.014564	0.0001	0.0113715	0.0001	0.973765	0.0001
TA10600	Turkey	TUR	Bilecik	39.9833	30.2167	Precise	Wild einkorn, race 𝛾	γ	γ	deep pink	0.0001	0.0001	0.0001	0.121534	0.878066	0.0001
TA10602	Turkey	TUR	Cankiri	40.8167	33.6167	Precise	Wild einkorn, race 𝛾	γ	γ	deep pink	0.0001	0.0001	0.0001	0.0369039	0.962696	0.0001
TA10603	Turkey	TUR	Ankara	39.85	32.8167	Precise	Wild einkorn, race 𝛾	γ	γ	deep pink	0.0001	0.0001	0.0001	0.0407625	0.958838	0.0001
TA10907	Turkey	TUR	Kirsehir	39.3667	33.75	Precise	Wild einkorn, race 𝛾	γ	γ	deep pink	0.0001	0.0001	0.0001	0.0001	0.9995	0.0001
TA10909	Turkey	TUR	Kayseri	39.7667	36.4833	Precise	Wild einkorn, race 𝛾	γ	γ	deep pink	0.0180977	0.0001	0.104345	0.0503525	0.821699	0.00540554
TA11012	Azerbaijan	AZE	Daghlig Shirvan	40.5295	48.7888	Precise	Wild einkorn, race 𝛾	γ	γ	deep pink	0.0241353	0.0276301	0.0001	0.0186085	0.929426	0.0001
TA11015	Azerbaijan	AZE	Naxcivan	39.2141	45.4084	Precise	Wild einkorn, race 𝛾	γ	γ	deep pink	0.0154765	0.0001	0.0250371	0.0001	0.947438	0.0118487
TA1264	Turkey	TUR	Kirsehir	39.5333	33.7667	Precise	Wild einkorn, race 𝛾	γ	γ	deep pink	0.0001	0.0001	0.0301946	0.0001	0.951924	0.0175819
TA1324	Armenia	ARM	Yerevan	40.1333	44.65	Precise	Wild einkorn, race 𝛾	γ	γ	deep pink	0.0662039	0.0001	0.0135212	0.00375585	0.841663	0.074756
TA2005	Turkey	TUR	Balikesir	39.6667	27.6833	Precise	Wild einkorn, race 𝛾	γ	γ	deep pink	0.0001	0.0001	0.0001	0.039213	0.960387	0.0001
TA2008	Turkey	TUR	Ankara	39.9208	32.9909	Precise	Wild einkorn, race 𝛾	γ	γ	deep pink	0.0001	0.0001	0.0001	0.0447631	0.954837	0.0001
TA2009	Turkey	TUR	Ankara	39.5667	32.6667	Precise	Wild einkorn, race 𝛾	γ	γ	deep pink	0.0001	0.0001	0.00406034	0.0001	0.99554	0.0001
TA2011	Turkey	TUR	Ankara	39.6	32.6833	Precise	Wild einkorn, race 𝛾	γ	γ	deep pink	0.0001	0.0001	0.00577682	0.0001	0.993823	0.0001
TA210	Turkey	TUR	Isparta	37.8967	30.8117	Precise	Wild einkorn, race 𝛾	γ	γ	deep pink	0.0001	0.0001	0.0538882	0.00405815	0.899963	0.0418905
TA528	Turkey	TUR	K√ºtahya	39.1167	29.5167	Precise	Wild einkorn, race 𝛾	γ	γ	deep pink	0.0001	0.0001	0.0364248	0.018331	0.928062	0.0169823
TA569	Azerbaijan	AZE	Naxcivan	39.25	45.5	Precise	Wild einkorn, race 𝛾	γ	γ	deep pink	0.0001	0.0001	0.0864251	0.0164807	0.862075	0.0348195
TA571	Azerbaijan	AZE	Tartar	40.29	46.8333	Precise	Wild einkorn, race 𝛾	γ	γ	deep pink	0.0779983	0.0001	0.0571025	0.0001	0.852175	0.012524
TA578	Azerbaijan	AZE	Khojavend	39.4167	47.0167	Precise	Wild einkorn, race 𝛾	γ	γ	deep pink	0.0200163	0.0324265	0.0001	0.0307531	0.916604	0.0001
TA582	Armenia	ARM	Kotayk	40.1269	44.6958	Precise	Wild einkorn, race 𝛾	γ	γ	deep pink	0.063508	0.0001	0.0364219	0.0132572	0.701142	0.185571
TA584	Turkey	TUR	Ankara	40.1118	32.9921	Precise	Wild einkorn, race 𝛾	γ	γ	deep pink	0.0001	0.0001	0.0001	0.0001	0.985032	0.0145685
TA10910	Turkey	TUR	Tunceli	38.95	39.4667	Precise	Wild einkorn, race β	β	β	gray	0.610108	0.0001	0.0286978	0.0249554	0.319072	0.0170665	admixed considering ancestry threshold 80%
TA1235	Turkey	TUR	Diyarbakir	37.8293	39.6497	Precise	Wild einkorn, race β	β	β	gray	0.9995	0.0001	0.0001	0.0001	0.0001	0.0001
TA1236	Turkey	TUR	Diyarbakir	37.8293	39.6497	Precise	Wild einkorn, race β	β	β	gray	0.9995	0.0001	0.0001	0.0001	0.0001	0.0001
TA177	Iraq	IRQ	As Sulaymaniyah	36.1301	44.678	Precise	Wild einkorn, race β	β	β	gray	0.86632	0.121631	0.0001	0.00647669	0.0001	0.00537269
TA286	Turkey	TUR	Sanliurfa	37.2683	38.7924	Precise	Wild einkorn, race β	β	β	gray	0.965171	0.0001	0.0270093	0.00752009	0.0001	0.0001
TA661	Turkey	TUR	Diyarbakir	37.8293	39.6497	Precise	Wild einkorn, race β	β	β	gray	0.9995	0.0001	0.0001	0.0001	0.0001	0.0001
TA694	Turkey	TUR	Diyarbakir	37.8293	39.6497	Precise	Wild einkorn, race β	β	β	gray	0.9995	0.0001	0.0001	0.0001	0.0001	0.0001
TA10570	Kosovo	XKX	Unknown	42.6285	20.4927	Country	Wild einkorn, race β	β	β	green	0.0432479	0.566823	0.0646512	0.0001	0.268316	0.0568611	admixed considering ancestry threshold 80%
TA10573	NA	NA	Asia Minor	NA	NA	NA	Wild einkorn, race β	β	β	deep pink	0.0113897	0.432492	0.0001	0.0001	0.534661	0.0212576	admixed considering ancestry threshold 80%
TA10637	Kosovo	XKX	Unknown	42.4335	21.346	Country	Domesticated einkorn	Domesticated group1	dom_g1	green	0.0001	0.614023	0.0001	0.262794	0.122883	0.0001	Admixed considering ancestry threshold 80%
TA10577	Germany	DEU	Unknown	50.8408	10.1867	Country	Domesticated einkorn	Domesticated group1	dom_g1	green	0.0001	0.467326	0.0001	0.111027	0.421347	0.0001	admixed considering ancestry threshold 80%
TA2719	Germany	DEU	Bavaria [Bayern]	48.6281	12.1133	Inferred	Domesticated einkorn	Domesticated group1	dom_g1	green	0.0001	0.666644	0.0001	0.0001	0.322784	0.010272	admixed considering ancestry threshold 80%
TA10548	Kosovo	XKX	Department of Agricultural Botany; University of Reading; GBR	42.8163	20.9138	Country	Domesticated einkorn	Domesticated group1	dom_g1	green	0.0124635	0.678553	0.0001	0.040818	0.206601	0.0614643	admixed considering ancestry threshold 80%
TA2703	USA	USA	North Dakota	47.4162	-99.8753	Inferred	Domesticated einkorn	Domesticated group1	dom_g1	green	0.0368069	0.543496	0.0187168	0.280054	0.120827	0.0001	admixed considering ancestry threshold 80%
TA580	Kosovo	XKX	Department of Agricultural Botany; University of Reading; GBR	42.6415	21.4119	Country	Domesticated einkorn	Domesticated group1	dom_g1	green	0.0392042	0.58214	0.0180372	0.265711	0.0948076	0.0001	admixed considering ancestry threshold 80%
TA10558	Bulgaria	BGR	Unknown	42.7761	24.4207	Country	Domesticated einkorn	Domesticated group1	dom_g1	green	0.0515421	0.90208	0.0001	0.0460783	0.0001	0.0001
TA10559	Romania	ROU	Unknown	46.1059	24.5246	Country	Domesticated einkorn	Domesticated group1	dom_g1	green	0.00422335	0.995377	0.0001	0.0001	0.0001	0.0001
TA10565	Romania	ROU	Unknown	45.7275	22.5581	Country	Domesticated einkorn	Domesticated group1	dom_g1	green	0.00603581	0.993564	0.0001	0.0001	0.0001	0.0001
TA10612	Albania	ALB	Korce; Prenjsasi	41.0667	20.5333	Precise	Domesticated einkorn	Domesticated group1	dom_g1	green	0.0112404	0.98836	0.0001	0.0001	0.0001	0.0001
TA10622	Albania	ALB	Permet	40.3131	20.1894	Precise	Domesticated einkorn	Domesticated group1	dom_g1	green	0.00792952	0.991671	0.0001	0.0001	0.0001	0.0001
TA10624	Albania	ALB	Permet	40.3131	20.1894	Precise	Domesticated einkorn	Domesticated group1	dom_g1	green	0.0122792	0.987321	0.0001	0.0001	0.0001	0.0001
TA10625	Albania	ALB	Permet	40.3131	20.1894	Precise	Domesticated einkorn	Domesticated group1	dom_g1	green	0.0102105	0.98939	0.0001	0.0001	0.0001	0.0001
TA2033	Portugal	PRT	Evora	38.5667	-7.9	Precise	Domesticated einkorn	Domesticated group1	dom_g1	green	0.00595418	0.992445	0.0001	0.0001	0.0001	0.0013005
TA2705	United Kingdome	GBR	University of Reading	52.9724	-1.79981	Country	Domesticated einkorn	Domesticated group1	dom_g1	green	0.047669	0.907557	0.0001	0.0444744	0.0001	0.0001
TA2708	Kosovo	XKX	Former USSR	42.9026	20.9395	Country	Domesticated einkorn	Domesticated group1	dom_g1	green	0.0447653	0.890216	0.0001	0.0647188	0.0001	0.0001
TA2716	United Kingdome	GBR	University of Reading	52.5202	-0.437508	Country	Domesticated einkorn	Domesticated group1	dom_g1	green	0.050262	0.900301	0.00153301	0.0477037	0.0001	0.0001
TA2724	United Kingdome	GBR	University of Reading	52.4934	-2.94239	Country	Domesticated einkorn	Domesticated group1	dom_g1	green	0.0112181	0.973652	0.00771385	0.00721644	0.0001	0.0001
TA2725	Japan	JAP	Collection of Agricultural Experiment Station	35.8156	138.726	Country	Domesticated einkorn	Domesticated group1	dom_g1	green	0.0347286	0.923252	0.0001	0.0417193	0.0001	0.0001
26611	France	FR	INRA	47.4997	2.11407	Country	Domesticated einkorn	Domesticated group1	dom_g1	green	0.0001	0.980558	0.0001	0.0190424	0.0001	0.0001
TA10581	Austria	AUT	Vorarlberg	47.25	9.91667	Precise	Domesticated einkorn	Domesticated group1	dom_g1	green	0.0001	0.865948	0.0001	0.133652	0.0001	0.0001
TA10583	Austria	AUT	Vorarlberg	47.25	9.91667	Precise	Domesticated einkorn	Domesticated group1	dom_g1	green	0.0001	0.91216	0.0001	0.0874398	0.0001	0.0001
TA10620	Georgia	GEO	Mtskheta-Mtianeti; From the I.Lomouri Institute of Farming	41.8333	44.7167	Precise	Domesticated einkorn	Domesticated group1	dom_g1	green	0.00305585	0.959587	0.0001	0.0368449	0.0001	0.00031259
TA10626	Kosovo	XKX	Unknown	42.3879	20.9944	Country	Domesticated einkorn	Domesticated group1	dom_g1	green	0.0001	0.774847	0.0001	0.224753	0.0001	0.0001	admixed considering ancestry threshold 80%
TA10636	Georgia	GEO	Imereti	42.475	42.7572	Precise	Domesticated einkorn	Domesticated group1	dom_g1	green	0.00229191	0.96698	0.0001	0.0304285	0.0001	0.0001
TA2030	Spain	ESP	Unknown	40.5071	-2.29254	Country	Domesticated einkorn	Domesticated group1	dom_g1	green	0.0449367	0.866557	0.0001	0.0882062	0.0001	0.0001
TA2035	Hungary	HUN	Pest; National Institute for Agrobotany; Tapiozele	47.4167	19.3333	Precise	Domesticated einkorn	Domesticated group1	dom_g1	green	0.0001	0.574952	0.0001	0.424648	0.0001	0.0001	admixed considering ancestry threshold 80%
TA2706	United Kingdome	GBR	University of Reading	52.252	-1.83277	Country	Domesticated einkorn	Domesticated group1	dom_g1	green	0.0001	0.938665	0.0001	0.0609348	0.0001	0.0001
2764	France	FR	INRA	46.3139	2.13604	Country	Domesticated einkorn	Domesticated group1	dom_g1	green	0.0001	0.906672	0.0001	0.0794585	0.0135693	0.0001
23764	France	FR	INRA	46.9476	2.04815	Country	Domesticated einkorn	Domesticated group1	dom_g1	green	0.0001	0.731237	0.0001	0.268363	0.0001	0.0001	admixed considering ancestry threshold 80%
TA10562	Romania	ROU	Unknown	46.1706	26.4253	Country	Domesticated einkorn	Domesticated group1	dom_g1	green	0.0001	0.9995	0.0001	0.0001	0.0001	0.0001
TA10628	Kosovo	XKX	Unknown	42.4193	21.2746	Country	Domesticated einkorn	Domesticated group1	dom_g1	green	0.0001	0.759196	0.0001	0.202568	0.0379364	0.0001	admixed considering ancestry threshold 80%
TA10629	Kosovo	XKX	Balkans	42.8275	20.7912	Country	Domesticated einkorn	Domesticated group1	dom_g1	green	0.0001	0.741317	0.0111313	0.168482	0.0788695	0.0001	admixed considering ancestry threshold 80%
TA10630	Kosovo	XKX	Unknown	42.898	21.0054	Country	Domesticated einkorn	Domesticated group1	dom_g1	green	0.00184915	0.953223	0.0146928	0.0001	0.0203887	0.00974592
TA10640	Germany	DEU	Unknown	51.6693	9.362	Country	Domesticated einkorn	Domesticated group1	dom_g1	green	0.0001	0.996284	0.0001	0.0001	0.0001	0.00331617
TA2717	Austria	AUT	North Austria [Niederosterreich]; Botanic Garden	48.4784	14.9646	Inferred	Domesticated einkorn	Domesticated group1	dom_g1	green	0.0001	0.696262	0.0001	0.303338	0.0001	0.0001	admixed considering ancestry threshold 80%
TA10598	Turkey	TUR	Bolu	40.7333	31.4667	Precise	Domesticated einkorn	Domesticated group1	dom_g1	green	0.172038	0.606949	0.00101206	0.136674	0.0543179	0.02901	admixed considering ancestry threshold 80%
TA10604	Turkey	TUR	Kars	40.7667	43.2833	Precise	Domesticated einkorn	Domesticated group1	dom_g1	green	0.203416	0.71986	0.0001	0.00130791	0.0434857	0.0318304	admixed considering ancestry threshold 80%
TA10652	Turkey	TUR	Kastamonu	41.3009	33.5169	Inferred	Domesticated einkorn	Domesticated group1	dom_g1	green	0.212383	0.701993	0.0001	0.0001	0.0595712	0.0258529	admixed considering ancestry threshold 80%
TA139	Russia	RUS	Daghestan	42.6947	47.139	Inferred	Domesticated einkorn	Domesticated group1	dom_g1	green	0.209915	0.70853	0.0001	0.0001	0.0521371	0.0292173	admixed considering ancestry threshold 80%
TA2720	Kosovo	XKX	Balkans	42.8099	20.8736	Country	Domesticated einkorn	Domesticated group1	dom_g1	green	0.164233	0.731797	0.0001	0.045385	0.0322171	0.026267	admixed considering ancestry threshold 80%
TA10569	Germany	DEU	Unknown	51.5909	10.8349	Country	Domesticated einkorn	Domesticated group1	dom_g1	green	0.0571112	0.773197	0.058119	0.0001	0.0954934	0.0159795	admixed considering ancestry threshold 80%
TA10644	Kosovo	XKX	Unknown	42.2152	20.9258	Country	Domesticated einkorn	Domesticated group1	dom_g1	green	0.0001	0.769464	0.0420983	0.0001	0.178363	0.00987442
TA2723	Germany	DEU	Bavaria [Bayern]	48.6281	12.1133	Precise	Domesticated einkorn	Domesticated group1	dom_g1	green	0.046485	0.4349	0.0363285	0.221083	0.242796	0.0184077	admixed considering ancestry threshold 80%
26623	France	FR	INRA	47.1796	3.05889	Country	Domesticated einkorn	Domesticated group2	dom_g2	blue	0.0001	0.0001	0.0001	0.999109	0.0001	0.000490675
26886	France	FR	INRA	46.9176	0.663871	Country	Domesticated einkorn	Domesticated group2	dom_g2	blue	0.00989653	0.0101496	0.0001	0.979484	0.0001	0.000269957
TA10418	Turkey	TUR	Canakkale	40.3442	26.6856	Precise	Domesticated einkorn	Domesticated group2	dom_g2	blue	0.0001	0.104175	0.0001	0.895426	0.0001	0.0001
TA10574	Belgium	BEL	Unknown	50.6457	4.92712	Country	Domesticated einkorn	Domesticated group2	dom_g2	blue	0.0001	0.0001	0.0001	0.997564	0.0001	0.00203625
TA10576	Italy	ITA	Northern Italy	45.6679	10.3317	Country	Domesticated einkorn	Domesticated group2	dom_g2	blue	0.0001	0.37293	0.0001	0.545234	0.0815363	0.0001	admixed considering ancestry threshold 80%
TA10588	Turkey	TUR	Tekirdag	40.89	26.9011	Precise	Domesticated einkorn	Domesticated group2	dom_g2	blue	0.00462038	0.0001	0.0001	0.990096	0.00415668	0.000926759
TA10589	Kosovo	XKX	Unknown	42.733	20.8846	Country	Domesticated einkorn	Domesticated group2	dom_g2	blue	0.0001	0.0001	0.0001	0.9995	0.0001	0.0001
TA10590	Turkey	TUR	Izmir	38.3654	27.1085	Inferred	Domesticated einkorn	Domesticated group2	dom_g2	blue	0.0001	0.0001	0.0001	0.9995	0.0001	0.0001
TA10591	Turkey	TUR	Izmir	38.4636	27.2376	Inferred	Domesticated einkorn	Domesticated group2	dom_g2	blue	0.0001	0.0001	0.0001	0.9995	0.0001	0.0001
TA10607	Turkey	TUR	Unknown	NA	NA	NA	Domesticated einkorn	Domesticated group2	dom_g2	blue	0.0001	0.0001	0.0001	0.9995	0.0001	0.0001
TA10657	Turkey	TUR	Bursa	40.2528	28.149	Precise	Domesticated einkorn	Domesticated group2	dom_g2	blue	0.0001	0.0001	0.0001	0.9995	0.0001	0.0001
TA10895	Turkey	TUR	Unknown	NA	NA	NA	Domesticated einkorn	Domesticated group2	dom_g2	blue	0.0001	0.0001	0.00219757	0.997403	0.0001	0.0001
TA10896	Italy	ITA	Campania	41.3	15.1333	Inferred	Domesticated einkorn	Domesticated group2	dom_g2	blue	0.0001	0.24851	0.0001	0.697709	0.0534814	0.0001	admixed considering ancestry threshold 80%
TA141	Kosovo	XKX	Unknown	42.3316	21.0562	Country	Domesticated einkorn	Domesticated group2	dom_g2	blue	0.0001	0.0001	0.0001	0.9995	0.0001	0.0001
TA2032	Spain	ESP	Cadiz	36.5	-5.75	Precise	Domesticated einkorn	Domesticated group2	dom_g2	blue	0.0127293	0.00301648	0.0001	0.983954	0.0001	0.0001
TA2039	Albania	ALB	Pogradec	41	20.75	Precise	Domesticated einkorn	Domesticated group2	dom_g2	blue	0.0062714	0.40703	0.0001	0.583294	0.00320483	0.0001	admixed considering ancestry threshold 80%
TA2721	USA	USA	Washington	47.1765	-120.345	Country	Domesticated einkorn	Domesticated group2	dom_g2	blue	0.00556058	0.112881	0.00136375	0.879995	0.0001	0.0001

## Sheet: Supplementary Table 10
Supplementary Table 10. The proportion of wild einkorn race 𝛾 introgression into domesticated einkorn.
The table represents the estimated total amount of γ introgression (%) in each domesticated einkorn accession and the presence/absence of the three major introgressions in domesticated einkorn.
Accession	Group	Country	Country Code	Lat.	Long.	chr2A +/-	chr5A +/-	ch7A +/-	Proportion of γ introgression (%)
TA10418	subsp.monoccoccum	Turkey	TUR	40.3442	26.6856	+	+	+	13.075
TA10588	subsp.monoccoccum	Turkey	TUR	40.89	26.9011	+	+	+	12.9773
26886	subsp.monoccoccum	France	FR	46.9176	0.663871	+	+	+	12.7818
TA2032	subsp.monoccoccum	Spain	ESP	36.5	-5.75	+	+	+	12.7818
TA10896	subsp.monoccoccum	Italy	ITA	41.3	15.1333	+	+	+	12.4887
26623	subsp.monoccoccum	France	FR	47.1796	3.05889	+	+	+	12.3128
TA10574	subsp.monoccoccum	Belgium	BEL	50.6457	4.92712	+	+	+	12.3128
TA10589	subsp.monoccoccum	Kosovo	XKX	42.733	20.8846	+	+	+	12.3128
TA10590	subsp.monoccoccum	Turkey	TUR	38.3654	27.1085	+	+	+	12.3128
TA10591	subsp.monoccoccum	Turkey	TUR	38.4636	27.2376	+	+	+	12.3128
TA10607	subsp.monoccoccum	Turkey	TUR	NA	NA	+	+	+	12.3128
TA10657	subsp.monoccoccum	Turkey	TUR	40.2528	28.149	+	+	+	12.3128
TA10895	subsp.monoccoccum	Turkey	TUR	NA	NA	+	+	+	12.3128
TA141	subsp.monoccoccum	Kosovo	XKX	42.3316	21.0562	+	+	+	12.3128
TA2721	subsp.monoccoccum	USA	USA	47.1765	-120.345	+	+	+	11.9414
TA10577	subsp.monoccoccum	Germany	DEU	50.8408	10.1867	-	+	+	11.5115
TA10576	subsp.monoccoccum	Italy	ITA	45.6679	10.3317	+	+	+	11.4333
TA10637	subsp.monoccoccum	Kosovo	XKX	42.4335	21.346	-	+	+	9.73295
TA2717	subsp.monoccoccum	Austria	AUT	48.4784	14.9646	+	-	+	9.34207
TA2703	subsp.monoccoccum	USA	USA	47.4162	-99.8753	+	-	+	9.30298
TA580	subsp.monoccoccum	Kosovo	XKX	42.6415	21.4119	+	-	+	9.30298
TA2723	subsp.monoccoccum	Germany	DEU	48.6281	12.1133	-	+	+	8.77529
TA2039	subsp.monoccoccum	Albania	ALB	41	20.75	-	+	+	8.71666
TA10629	subsp.monoccoccum	Kosovo	XKX	42.8275	20.7912	+	-	+	7.89581
23764	subsp.monoccoccum	France	FR	46.9476	2.04815	+	-	+	7.73945
TA10626	subsp.monoccoccum	Kosovo	XKX	42.3879	20.9944	+	-	+	7.52447
TA10628	subsp.monoccoccum	Kosovo	XKX	42.4193	21.2746	+	-	+	6.87951
TA2035	subsp.monoccoccum	Hungary	HUN	47.4167	19.3333	+	-	+	6.07821
TA2719	subsp.monoccoccum	Germany	DEU	48.6281	12.1133	-	-	+	5.68733
TA10548	subsp.monoccoccum	Kosovo	XKX	42.8163	20.9138	-	-	+	5.23781
TA10581	subsp.monoccoccum	Austria	AUT	47.25	9.91667	-	-	+	5.21827
2764	subsp.monoccoccum	France	FR	46.3139	2.13604	-	-	+	5.14009
TA10562	subsp.monoccoccum	Romania	ROU	46.1706	26.4253	-	-	+	4.35833
TA10644	subsp.monoccoccum	Kosovo	XKX	42.2152	20.9258	-	-	+	4.31924
TA2030	subsp.monoccoccum	Spain	ESP	40.5071	-2.29254	-	-	+	3.86973
TA10583	subsp.monoccoccum	Austria	AUT	47.25	9.91667	-	-	+	3.75246
TA2706	subsp.monoccoccum	United Kingdome	GBR	52.252	-1.83277	-	-	+	3.75246
TA10598	subsp.monoccoccum	Turkey	TUR	40.7333	31.4667	+	-	-	3.75246
26611	subsp.monoccoccum	France	FR	47.4997	2.11407	-	-	+	3.69383
TA10640	subsp.monoccoccum	Germany	DEU	51.6693	9.362	-	-	+	3.69383
TA10636	subsp.monoccoccum	Georgia	GEO	42.475	42.7572	-	-	+	3.47885
TA2708	subsp.monoccoccum	Kosovo	XKX	42.9026	20.9395	-	-	+	3.47885
TA10620	subsp.monoccoccum	Georgia	GEO	41.8333	44.7167	-	-	+	3.4593
TA10559	subsp.monoccoccum	Romania	ROU	46.1059	24.5246	-	-	+	3.40067
TA10612	subsp.monoccoccum	Albania	ALB	41.0667	20.5333	-	-	+	3.40067
TA10622	subsp.monoccoccum	Albania	ALB	40.3131	20.1894	-	-	+	3.40067
TA10624	subsp.monoccoccum	Albania	ALB	40.3131	20.1894	-	-	+	3.40067
TA10625	subsp.monoccoccum	Albania	ALB	40.3131	20.1894	-	-	+	3.40067
TA2033	subsp.monoccoccum	Portugal	PRT	38.5667	-7.9	-	-	+	3.40067
TA10565	subsp.monoccoccum	Romania	ROU	45.7275	22.5581	-	-	+	3.36158
TA10558	subsp.monoccoccum	Bulgaria	BGR	42.7761	24.4207	-	-	+	3.18568
TA2705	subsp.monoccoccum	United Kingdome	GBR	52.9724	-1.79981	-	-	+	3.18568
TA2716	subsp.monoccoccum	United Kingdome	GBR	52.5202	-0.437508	-	-	+	3.18568
TA2725	subsp.monoccoccum	Japan	JAP	35.8156	138.726	-	-	+	3.18568
TA10630	subsp.monoccoccum	Kosovo	XKX	42.898	21.0054	-	-	+	3.12705
TA2724	subsp.monoccoccum	United Kingdome	GBR	52.4934	-2.94239	-	-	+	1.05538
TA139	subsp.monoccoccum	Russia	RUS	42.6947	47.139	-	-	-	0.899027
TA2720	subsp.monoccoccum	Kosovo	XKX	42.8099	20.8736	-	-	-	0.899027
TA10652	subsp.monoccoccum	Turkey	TUR	41.3057	41.3057	-	-	-	0.899027
TA10569	subsp.monoccoccum	Germany	DEU	51.5909	10.8349	-	-	-	0.508146
TA10604	subsp.monoccoccum	Turkey	TUR	40.7667	43.2833	-	-	-	0.293161

## Sheet: Supplementary Table 11
Supplementary Table 11. Nucleotide diversity (π) between a domesticated einkorn and a wild γ accessions (TA10600) calculated in 1 Mb non-overlapping genomic windows.
Chromosome	Start	End	26623	26886	TA10418	TA10574	TA10588	TA10589	TA10590	TA10591	TA10607	TA10657	TA10895	TA141	TA10598	23764	TA10576	TA10896	TA2032	TA2035	TA2703	TA2717	TA580	TA2039	TA2723	TA10577	TA10637	TA2721	26611	TA10558	TA10559	TA10562	TA10565	TA10583	TA10612	TA10620	TA10622	TA10624	TA10625	TA10630	TA10636	TA10640	TA2030	TA2033	TA2705	TA2706	TA2708	TA2716	TA2719
chr1A_TA299	1	1000000	0.000468334	0.000442669	0.000933538	0.000449502	0.000465	0.000454336	0.000449835	0.000459002	0.000451336	0.000471335	0.000474835	0.000477835	0.000461334	0.000465334	0.00222651	0.00221417	0.000473334	0.000449834	0.000473001	0.000467668	0.000470001	0.000467169	0.000444169	0.000453835	0.000471668	0.000462502	0.000454667	0.000479169	0.00222617	0.00221417	0.00222468	0.000450167	0.00220917	0.000453669	0.00219634	0.00219951	0.00223001	0.000465168	0.000459502	0.000463335	0.000451834	0.000448001	0.000464667	0.000450835	0.000471834	0.000464668	0.000452334
chr1A_TA299	1000001	2000000	0.000618333	0.000567834	0.000814839	0.000607167	0.000642167	0.000638335	0.0006425	0.000641167	0.000640667	0.0006415	0.000643167	0.000647668	0.000588168	0.000625834	0.00109734	0.00108617	0.000651501	0.000636668	0.000594834	0.0005035	0.000595502	0.000633667	0.000657836	0.000583834	0.000576835	0.000636167	0.000509	0.000585502	0.00109384	0.00109384	0.00118217	0.000448835	0.00108767	0.000528501	0.00117517	0.00110251	0.001174	0.000599668	0.000536002	0.000522168	0.0005875	0.000601501	0.000585668	0.0005135	0.000581002	0.000581834	0.000584168
chr1A_TA299	2000001	3000000	3.33333e-06	2e-06	2.5e-06	2.66667e-06	3e-06	3.33333e-06	3.5e-06	3e-06	2.83333e-06	3e-06	2.33333e-06	3.33333e-06	2.5e-06	6e-06	3e-06	3e-06	2.83333e-06	2.83333e-06	3e-06	3.33333e-06	2.5e-06	2.5e-06	2.5e-06	2.16667e-06	2.5e-06	3.33333e-06	3.5e-06	2e-06	2.66667e-06	3e-06	3.83333e-06	1.16667e-06	3.5e-06	3.16667e-06	2.5e-06	2e-06	3e-06	1.16667e-06	2.5e-06	3.83333e-06	2.5e-06	2e-06	2.5e-06	1e-06	3e-06	2.66667e-06	2.5e-06
chr1A_TA299	4000001	5000000	5.66667e-06	7e-06	7.5e-06	6.16667e-06	6.5e-06	6.33333e-06	6.5e-06	5.5e-06	5.5e-06	5.5e-06	5.5e-06	7.16667e-06	8e-06	3.33334e-07	7.5e-06	5.83333e-06	6.00001e-06	7.5e-06	6.33333e-06	5.83333e-06	6.33333e-06	7.83333e-06	6.5e-06	6.16667e-06	7e-06	6.83333e-06	6.83333e-06	6.33333e-06	6.33333e-06	7.16667e-06	8.83333e-06	5.33333e-06	5.83333e-06	6.16667e-06	8.83333e-06	5.83333e-06	7.83333e-06	6.5e-06	8.16667e-06	5.83333e-06	5e-06	6.16667e-06	6.16667e-06	6.5e-06	6.16667e-06	6.66667e-06	6.33333e-06
chr1A_TA299	5000001	6000000	1.16667e-06	1e-06	1.5e-06	1e-06	1e-06	1e-06	1.16667e-06	1.5e-06	1e-06	1e-06	3.33334e-07	1e-06	1e-06	9.66667e-06	1e-06	1e-06	1e-06	1.16667e-06	1.66667e-06	1.16667e-06	1.66667e-06	1.33333e-06	1e-06	1.66667e-06	1e-06	1e-06	1e-06	3.33334e-07	1e-06	1.5e-06	3.33334e-07	1e-06	1.16667e-06	1.16667e-06	1e-06	1.16667e-06	1e-06	1e-06	1.66667e-06	1e-06	2.16667e-06	1e-06	1.16667e-06	1.16667e-06	1.16667e-06	2.16667e-06	1.16667e-06
chr1A_TA299	6000001	7000000	1.01667e-05	8.00001e-06	1.1e-05	1.01667e-05	8.66667e-06	8.66667e-06	8.83333e-06	1.15e-05	9.33333e-06	1.08333e-05	9.33333e-06	1.03333e-05	1.00001e-05	0.000205667	1.03333e-05	1.05e-05	1.03333e-05	8.33333e-06	9.83335e-06	1.1e-05	1.21667e-05	7.16667e-06	8.66667e-06	8.83336e-06	6.33336e-06	1.18333e-05	9.33334e-06	1.21667e-05	6.50003e-06	7.5e-06	7.66669e-06	8.5e-06	1.06667e-05	8.33334e-06	7.83335e-06	1.05e-05	8.33335e-06	7.66667e-06	8.83334e-06	6.66667e-06	5.66669e-06	6.33335e-06	1.21667e-05	7.66667e-06	9.16667e-06	1.11667e-05	8.1667e-06
chr1A_TA299	7000001	8000000	0.000215667	2.88333e-05	0.000200667	0.000218833	0.000215667	0.0002205	0.000212	0.000218	0.000216833	0.0002125	0.000214167	0.000218	0.000222667	0.000614339	8.96667e-05	2.76667e-05	0.000218167	0.0002105	2.18333e-05	2.86667e-05	2.05e-05	0.000212	0.000228167	0.000112	0.000112	0.0002205	2.56667e-05	0.000218167	2.25e-05	3.1e-05	5.68333e-05	0.000278	2.31667e-05	0.000292167	5.31667e-05	5.35001e-05	5.33335e-05	0.000279667	0.0002885	0.000287667	0.000223333	0.000186167	0.000216	0.00028	0.000213667	0.000215833	0.000111
chr1A_TA299	8000001	9000000	0.000483167	0.000373501	0.00059	0.000481834	0.000481835	0.000591667	0.000591669	0.000589169	0.000596668	0.000589667	0.000589835	0.000598334	0.000487833	0.000699036	0.000430003	0.000372001	0.000481168	0.000591501	0.000407002	0.000346168	0.000402834	0.000585834	0.000470338	0.000490001	0.000505002	0.000590501	0.000344002	0.000670668	0.000297502	0.000475668	0.000411334	0.000493169	0.000292669	0.000455001	0.000403167	0.000314003	0.000405667	0.000489167	0.000463502	0.000465002	0.000488168	0.000420003	0.000658334	0.000486502	0.000599168	0.000595501	0.000492002
chr1A_TA299	9000001	10000000	0.000766169	0.000773835	0.000976836	0.000761502	0.000756337	0.000953837	0.000941836	0.000957838	0.000954171	0.000955502	0.00093967	0.000944004	0.000928858	0.000372834	0.000775502	0.000779501	0.000890667	0.000958171	0.000806007	0.000721337	0.000814176	0.00095467	0.000250334	0.000800669	0.000809835	0.000959503	0.000643512	0.000918671	0.000589203	0.000801836	0.000602864	0.000786837	0.000584538	0.000782667	0.000587031	0.000739835	0.000602199	0.000750194	0.000779835	0.00079717	0.000773335	0.000788837	0.000815169	0.000784001	0.000797503	0.000900669	0.000802836
chr1A_TA299	10000001	11000000	0.000366509	0.00036917	0.000370543	0.000367173	0.000365674	0.000304335	0.000303502	0.000309502	0.000308001	0.000307836	0.000309836	0.000156169	0.000391503	0.000867339	0.000268001	0.000258501	0.000118501	0.000301835	0.000269001	0.000227	0.000270834	0.000310334	0.000374502	0.000382837	0.000383006	0.000306334	0.000216334	0.000397334	0.000378334	0.000410001	0.000387003	0.000391835	0.000371335	0.000391837	0.000390003	0.000231001	0.000387502	0.000394503	0.000389501	0.0004065	0.000403003	0.000390668	0.000279	0.000389001	0.000279667	0.000380669	0.000384836
chr1A_TA299	11000001	12000000	0.000820007	0.00091137	0.00105234	0.000811842	0.000807005	0.00104251	0.00117068	0.00115017	0.00117051	0.00117067	0.00115851	0.000870167	0.000697169	0.00125	0.00076384	0.00101802	0.000758504	0.00114901	0.000866338	0.001004	0.000877338	0.00114817	0.000916002	0.000864674	0.000890006	0.00116301	0.00101767	0.000909839	0.0007075	0.000737668	0.000737	0.000976334	0.000707667	0.000902168	0.000728667	0.000714334	0.000729667	0.000944834	0.000901668	0.000709669	0.000879674	0.000972002	0.000905342	0.000947004	0.000919837	0.000895836	0.000871004
chr1A_TA299	12000001	13000000	0.00117134	0.00134835	0.00134918	0.00116267	0.00122467	0.00116984	0.00125068	0.001281	0.00124734	0.00125517	0.00125251	0.00109217	0.00130867	0.0006685	0.00108368	0.00108684	0.00118134	0.00126451	0.00127202	0.00123651	0.00127851	0.0012825	0.00103817	0.00107584	0.00109384	0.00128034	0.00123717	0.00136784	0.00117517	0.0012315	0.00118668	0.00128667	0.00124968	0.00135651	0.00118735	0.00123751	0.00119768	0.00131018	0.00135651	0.0012335	0.00120301	0.00123484	0.0013775	0.00126351	0.00136734	0.00134684	0.00107117
chr1A_TA299	13000001	14000000	0.000711336	0.000764856	0.000782691	0.000713335	0.000644501	0.000716335	0.00076252	0.000768021	0.000757021	0.000753353	0.000767186	0.0007225	0.00109951	0.000377333	0.000420667	0.00075217	0.000726501	0.000753688	0.000627002	0.000664833	0.000623002	0.000760688	0.000549168	0.0006995	0.000714667	0.00075802	0.0006535	0.000745521	0.000707667	0.000672004	0.000555333	0.000775835	0.000506001	0.000708686	0.000542001	0.000524834	0.000553168	0.000784	0.000713353	0.000660333	0.000850691	0.00078119	0.000767	0.000791667	0.000734021	0.000714333	0.000704833
chr1A_TA299	14000001	15000000	0.0001995	0.000415678	0.000434683	0.0002	0.00018	0.000203	0.000433513	0.00043518	0.000432679	0.000430013	0.000430347	0.000201	0.000418833	0.001035	0.000322501	0.000427335	0.000202	0.000331683	0.0004015	0.000384167	0.0003975	0.000335183	0.000272667	0.000378001	0.000383001	0.00042868	0.000384167	0.000342861	0.000342667	0.000382167	0.000459007	0.000399333	0.000382167	0.000223841	0.000451506	0.0003435	0.000460172	0.000387834	0.000212341	0.0003795	0.000381511	0.000387511	0.000351167	0.000417667	0.000340859	0.00039017	0.000380001
chr1A_TA299	15000001	16000000	0.000538669	0.000733175	0.000870182	0.000535837	0.000535834	0.000545334	0.000574834	0.000584834	0.000888334	0.000574334	0.000900002	0.000376337	0.001116	0.000894336	0.000772186	0.000701851	0.000536836	0.000749511	0.00100284	0.0010265	0.00101267	0.000736178	0.00102434	0.000924502	0.000921671	0.000572668	0.00102517	0.000909008	0.000900668	0.00102167	0.00107767	0.00106667	0.00104883	0.00111267	0.001073	0.00107167	0.00108183	0.00101834	0.00111734	0.00102917	0.00064667	0.000996001	0.00112434	0.00106467	0.000897009	0.000969002	0.000920668
chr1A_TA299	16000001	17000000	0.000754501	0.000907839	0.000988177	0.000757668	0.000870337	0.000763834	0.000845835	0.000870671	0.000761334	0.000887339	0.000756167	0.000742834	0.0008565	0.000375834	0.000847006	0.000850003	0.000766167	0.000941339	0.000730337	0.000788167	0.00073167	0.000933003	0.000860501	0.000829015	0.000843344	0.000747669	0.000760667	0.0008265	0.000841341	0.000784001	0.000752003	0.000773335	0.000767002	0.000953173	0.000745335	0.000803667	0.00075017	0.000782336	0.000945836	0.000772501	0.000841673	0.000866168	0.000788167	0.000792001	0.00111851	0.000749835	0.000823846
chr1A_TA299	17000001	18000000	0.0003825	0.000435834	0.000376501	0.000382167	0.000385334	0.000381833	0.000388668	0.000383001	0.000372501	0.000374833	0.0003725	0.000374667	0.000442001	0.00146384	0.000387333	0.000430167	0.000383333	0.000379667	0.000243168	0.00037	0.000248	0.000380834	0.000271334	0.000226167	0.000235667	0.000373667	0.000367168	0.000393001	0.000395667	0.000374501	0.000376333	0.000367168	0.000312335	0.000431167	0.000367	0.000447333	0.0003745	0.000378001	0.0004305	0.000373833	0.000372501	0.000405501	0.000430833	0.000369002	0.000436833	0.0004075	0.0002325
chr1A_TA299	18000001	19000000	0.00114505	0.00115055	0.00128654	0.00115355	0.00110188	0.00115372	0.00113489	0.00114439	0.00148535	0.00114622	0.00150035	0.00114805	0.00146267	0.00119301	0.00122068	0.001512	0.00115038	0.0011657	0.000951012	0.001083	0.000962007	0.00117403	0.00116334	0.00136035	0.00136568	0.00104902	0.00145617	0.00148067	0.00149034	0.001454	0.00151667	0.00145151	0.0014445	0.00150156	0.00149	0.00140567	0.00152034	0.0014475	0.00150289	0.00144201	0.00151072	0.0014355	0.0014805	0.00142317	0.00146817	0.00151617	0.00134502
chr1A_TA299	19000001	20000000	0.001013	0.00102651	0.00112304	0.00101534	0.00100834	0.00101984	0.00102367	0.00102517	0.000945174	0.00102451	0.00103218	0.0010275	0.00100369	0.00229585	0.00113785	0.00120351	0.00101584	0.00118434	0.00103268	0.00110834	0.0010295	0.00118501	0.000975172	0.000991342	0.000979504	0.00105867	0.00111401	0.00108367	0.00127067	0.0012045	0.00107401	0.00115435	0.00118417	0.00113218	0.00105401	0.0011095	0.00106001	0.00115919	0.00113351	0.0012125	0.00109867	0.00117818	0.00101034	0.00118851	0.00107884	0.00117584	0.000992006
chr1A_TA299	20000001	21000000	0.00266088	0.00266217	0.00270705	0.00265752	0.00266001	0.00268701	0.00264301	0.00268254	0.00265585	0.00264967	0.00262968	0.00268271	0.00263054	0.000896339	0.00230586	0.00241338	0.00269084	0.00234952	0.00207086	0.00228188	0.00228387	0.00235651	0.00210184	0.00204134	0.00207435	0.00264568	0.0023497	0.00233954	0.00231253	0.00230188	0.00241387	0.00247754	0.00262453	0.00226904	0.00236871	0.00266354	0.0023897	0.0023287	0.00225602	0.00231351	0.00264501	0.00227685	0.00236484	0.00228954	0.00238888	0.00237855	0.00206985
chr1A_TA299	21000001	22000000	0.00112401	0.0011215	0.00112717	0.00112601	0.00112183	0.00113134	0.00112834	0.0011255	0.00112084	0.00111801	0.00113784	0.00114283	0.00133551	0.00103601	0.00104551	0.00135917	0.00114367	0.000885834	0.00075234	0.000889667	0.000889336	0.000885005	0.00114651	0.000342501	0.000351502	0.00110884	0.000890169	0.00139951	0.000896339	0.000900502	0.000900002	0.0013485	0.00135418	0.00106734	0.000891834	0.00136784	0.000902837	0.000896505	0.00107133	0.000878836	0.00134434	0.0010625	0.0010525	0.00088217	0.001353	0.00135567	0.000350167
chr1A_TA299	22000001	23000000	0.000900337	0.00090717	0.000954506	0.000900005	0.00104651	0.000908671	0.000913336	0.000906339	0.000901507	0.000907003	0.000912173	0.00091267	0.00112917	0.000704843	0.00107284	0.00113201	0.000909005	0.00107151	0.000609004	0.00103601	0.000865671	0.00108151	0.000680009	0.0008735	0.000880167	0.000911672	0.00104133	0.000955672	0.00105384	0.000857673	0.00109117	0.000876004	0.001041	0.0010565	0.0010845	0.00107317	0.00108884	0.000891667	0.00105	0.00106384	0.000944836	0.00105867	0.00107484	0.00103	0.00107267	0.00107518	0.000884669
chr1A_TA299	23000001	24000000	0.000606508	0.000566834	0.000677836	0.000616173	0.000722175	0.000624009	0.000608835	0.000621335	0.000552501	0.000613667	0.000618168	0.000609174	0.000695675	0.00197284	0.000543167	0.000578835	0.000622675	0.000722844	0.000584175	0.000693834	0.000589007	0.000737845	0.000595333	0.000533	0.000537502	0.000613501	0.000736501	0.000755334	0.000669843	0.000648334	0.000764839	0.0005095	0.000760672	0.000777667	0.000758506	0.000747177	0.000766006	0.000744834	0.000781001	0.000695334	0.000670841	0.000744342	0.0006825	0.000733833	0.000718667	0.000778334	0.000532002
chr1A_TA299	24000001	25000000	0.00168769	0.0019875	0.00200305	0.00168668	0.00168201	0.00170269	0.00195368	0.00195851	0.00167301	0.00195784	0.00173451	0.00195785	0.00171251	0.00116867	0.00178301	0.00175103	0.00195917	0.001725	0.00183684	0.00184968	0.00183767	0.00172584	0.00175185	0.00144235	0.00145835	0.00196369	0.00180117	0.00181234	0.00180551	0.00184935	0.00180869	0.00184801	0.00179784	0.00186652	0.00180335	0.00180284	0.00179852	0.00185834	0.00186051	0.00181583	0.0015865	0.00179217	0.00190601	0.00184184	0.00197567	0.00204368	0.00178867
chr1A_TA299	25000001	26000000	0.001266	0.00119201	0.00123051	0.00125533	0.00127467	0.001273	0.00113217	0.00114817	0.00112834	0.00113501	0.00113467	0.00117601	0.00126201	0.00169302	0.0011445	0.00124384	0.00119068	0.00136901	0.00118317	0.00137617	0.001183	0.00125867	0.00097934	0.00115818	0.00118384	0.00114018	0.00113734	0.00115817	0.00113617	0.0013795	0.00118467	0.00137883	0.0011175	0.00117017	0.00117001	0.00136784	0.00118367	0.00134167	0.00117184	0.00117034	0.00114267	0.00116634	0.0011965	0.001364	0.00116534	0.00129651	0.00135434
chr1A_TA299	26000001	27000000	0.00170402	0.00159968	0.00173169	0.00169486	0.00170236	0.00170602	0.00168819	0.00160985	0.00157768	0.00171302	0.00152968	0.00169351	0.00149401	0.000958014	0.00164718	0.00153801	0.00170219	0.00167318	0.0015022	0.00151985	0.00150536	0.00130984	0.00132117	0.000701168	0.000714669	0.00170503	0.00167437	0.00157903	0.00157001	0.00162051	0.00151269	0.00169569	0.00149017	0.00170785	0.00150636	0.00157984	0.00151919	0.00157802	0.00169285	0.00161535	0.00166317	0.00166968	0.00142336	0.001656	0.0017022	0.00167302	0.00155551
chr1A_TA299	27000001	28000000	0.000864521	0.000973183	0.000992028	0.000862514	0.00085201	0.000856182	0.000932181	0.00097419	0.000992677	0.000949355	0.000965683	0.000923354	0.000953683	0.000919667	0.000862353	0.000917688	0.000871678	0.000961842	0.00102234	0.000936843	0.00103001	0.000876523	0.000998537	0.000674849	0.000679848	0.000956858	0.000951341	0.000924343	0.000922182	0.000940508	0.000923352	0.000955016	0.000847182	0.000943352	0.000912188	0.000981847	0.000920692	0.00091717	0.00094452	0.000929179	0.00101701	0.000956671	0.000986022	0.000870509	0.000929358	0.000919505	0.000928343
chr1A_TA299	28000001	29000000	0.000924335	0.000921336	0.000954169	0.000913501	0.000918837	0.0009235	0.000921501	0.000925669	0.000924337	0.000920002	0.00092067	0.000913667	0.000912502	0.00112783	0.000919336	0.000842169	0.000919835	0.001021	0.000910002	0.000915337	0.000912167	0.000918835	0.000454834	0.00108217	0.0010825	0.000916833	0.00104667	0.000927169	0.000919168	0.00104734	0.000928835	0.000999334	0.000918334	0.000928001	0.000927838	0.0010185	0.000935006	0.000949001	0.000922669	0.00103434	0.000918501	0.00105483	0.00092067	0.000927834	0.000911667	0.000911838	0.0010245
chr1A_TA299	29000001	30000000	0.00117	0.00115633	0.00117617	0.00117384	0.00116967	0.00117284	0.0011675	0.00116751	0.00111984	0.00116517	0.00115967	0.00117667	0.00117384	0.0005295	0.001152	0.00114634	0.00117834	0.00113317	0.00112917	0.00117934	0.00115184	0.00116867	0.000338168	0.0018284	0.00190105	0.00116684	0.00118084	0.00113951	0.00112783	0.00117451	0.00117	0.00111434	0.00111468	0.001173	0.00116284	0.0011435	0.00116117	0.00116434	0.00116985	0.00111717	0.00117367	0.00116734	0.00113401	0.00112351	0.00112917	0.00109884	0.00113133
chr1A_TA299	30000001	31000000	0.000529834	0.000533667	0.000528667	0.000530333	0.0005255	0.000528	0.000523667	0.000533167	0.000536	0.000531668	0.000528167	0.0005335	0.000532333	0.00133417	0.000539167	0.000536167	0.000533167	0.000551334	0.000531833	0.000542667	0.000532168	0.000536667	7.23335e-05	0.000775339	0.000799003	0.0005305	0.000534501	0.000502002	0.000546334	0.000537	0.000539338	0.000524667	0.000530667	0.0005295	0.000534834	0.0005555	0.000534669	0.000532834	0.000536167	0.000520834	0.000535667	0.000535168	0.000534	0.00053	0.000532	0.000552001	0.000524834
chr1A_TA299	31000001	32000000	0.00132784	0.00134217	0.0013685	0.00132684	0.00131767	0.00132817	0.00133584	0.00133467	0.00131333	0.0013525	0.00132967	0.0013405	0.00132917	0.00144584	0.00132933	0.00132184	0.00133083	0.001334	0.0013385	0.001336	0.00133467	0.00134967	0.000754169	0.00114219	0.00115868	0.001352	0.00129051	0.0013375	0.00135483	0.0013365	0.00137134	0.00133334	0.001324	0.0013235	0.001366	0.00138934	0.001375	0.00138233	0.00132801	0.00133367	0.0013735	0.001373	0.00133434	0.00126934	0.00133567	0.00134284	0.00135917
chr1A_TA299	32000001	33000000	0.00123684	0.001459	0.00149252	0.00122934	0.00146968	0.00124367	0.00144684	0.0014415	0.00135717	0.00145184	0.00144067	0.00146784	0.00147584	0.00152901	0.00130184	0.00129784	0.00123634	0.00144184	0.00127018	0.00121367	0.00126217	0.00131351	0.00118552	0.000788343	0.000795178	0.0014625	0.00136434	0.00147617	0.00119067	0.00128817	0.00135801	0.00144001	0.0014355	0.00146233	0.00135517	0.00136234	0.00136467	0.0014555	0.00146417	0.00143434	0.00147134	0.00135033	0.00107417	0.00135067	0.00154234	0.00152717	0.00126634
chr1A_TA299	33000001	34000000	0.00150334	0.00151351	0.00152934	0.00148634	0.0015	0.00151084	0.00150835	0.00151134	0.00151001	0.00151251	0.00149584	0.00150017	0.00205318	0.00194535	0.00151217	0.00153001	0.00153001	0.00152068	0.00148167	0.00151851	0.00148817	0.00149951	0.000340168	0.000571503	0.00118952	0.00148433	0.0015185	0.00150417	0.00141967	0.0014975	0.00146434	0.0014895	0.00149534	0.00148735	0.00146534	0.00148601	0.00144367	0.00149018	0.00149917	0.001487	0.00148717	0.00146534	0.00150317	0.00150767	0.001501	0.001486	0.00152868
chr1A_TA299	34000001	35000000	0.00192018	0.00195252	0.00198201	0.00192702	0.00195551	0.00194685	0.00192852	0.00195719	0.00195586	0.00192818	0.00194651	0.00197618	0.00196451	0.001641	0.00197602	0.00196052	0.00193618	0.00193368	0.00196084	0.00194102	0.00195485	0.00196002	0.000717335	0.00136684	0.00200453	0.00192868	0.00195202	0.00196035	0.00194886	0.00193502	0.00196001	0.00194385	0.00192035	0.00193985	0.00195419	0.00196135	0.00194586	0.00195452	0.00196018	0.00192485	0.00196236	0.00195718	0.00195819	0.00193618	0.00194919	0.00193918	0.00193534
chr1A_TA299	35000001	36000000	0.00164434	0.001641	0.00164567	0.0016475	0.00164634	0.001645	0.00163084	0.0016545	0.00164867	0.00163351	0.00164467	0.0016475	0.00164217	0.00186318	0.0016535	0.00164967	0.0016535	0.00163317	0.0016395	0.0016515	0.00162617	0.00163767	0.00148117	0.00150467	0.00180803	0.00164467	0.00165417	0.00167584	0.00164567	0.00165584	0.00163984	0.00165134	0.00163167	0.00164417	0.001645	0.00163834	0.00162801	0.00164484	0.00163601	0.00163451	0.00163334	0.00162867	0.001665	0.001649	0.0016475	0.00164184	0.00162201
chr1A_TA299	36000001	37000000	0.00186485	0.00182884	0.00184601	0.00186518	0.00184336	0.00185551	0.00183568	0.00184035	0.00184485	0.00184201	0.00183135	0.00186335	0.00185435	0.00256584	0.00188735	0.00187068	0.00185018	0.00186902	0.00187468	0.00186934	0.00186301	0.00186551	0.00132551	0.00205784	0.00251866	0.00185502	0.00188585	0.00187768	0.00187368	0.00187151	0.00188352	0.00185585	0.00188035	0.00187152	0.00186852	0.00187635	0.00187151	0.00187001	0.00185668	0.00186452	0.00186602	0.00187967	0.00187168	0.00187118	0.00184952	0.00183853	0.00185734
chr1A_TA299	37000001	38000000	0.00260101	0.00258035	0.00259684	0.00258201	0.00258584	0.00258635	0.002572	0.00258017	0.00258534	0.00258067	0.00256284	0.00260701	0.00258133	0.00214968	0.00259035	0.00257868	0.00259417	0.00255851	0.00256685	0.00257485	0.0025505	0.00258984	0.00261118	0.00229752	0.00286757	0.00259651	0.00259534	0.00261118	0.00255951	0.00255951	0.00255185	0.00260183	0.00258401	0.0026005	0.00254218	0.00257268	0.00256318	0.00259018	0.00260217	0.00255235	0.00257268	0.00256283	0.00260001	0.00258818	0.00259868	0.00258834	0.0025319
chr1A_TA299	38000001	39000000	0.00214668	0.00214401	0.00214218	0.00211685	0.0021435	0.00215668	0.00212868	0.00214967	0.00215201	0.00214418	0.00213434	0.001657	0.00214118	0.00190351	0.0021545	0.00212734	0.0021645	0.00215051	0.00213901	0.00214435	0.00214418	0.0021415	0.001623	0.00192801	0.00233803	0.00215334	0.00214984	0.00216435	0.00215551	0.00213901	0.00214334	0.00212518	0.00213251	0.00212402	0.00214752	0.00212817	0.00213518	0.00214734	0.00213501	0.00212535	0.00213451	0.00214151	0.00216784	0.0021345	0.00215317	0.00213302	0.00215884
chr1A_TA299	39000001	40000000	0.00190918	0.00207451	0.00209653	0.00191251	0.00206986	0.00193502	0.00206852	0.00208635	0.00206735	0.00207585	0.00208269	0.000269335	0.00203001	0.000618835	0.00207717	0.00191651	0.00193918	0.00206386	0.00206852	0.00207869	0.00208002	0.00192802	0.000969012	0.00206485	0.00218227	0.00206151	0.00207235	0.00193501	0.00208651	0.00208185	0.00207584	0.00206868	0.00206218	0.00206384	0.00208467	0.00206801	0.00207535	0.00207834	0.00206734	0.00193418	0.00207635	0.00206535	0.00194451	0.00206669	0.00191435	0.00191685	0.00193286
chr1A_TA299	40000001	41000000	0.000153167	0.00070967	0.00070817	0.000138667	0.00091268	0.000145667	0.000693168	0.000700505	0.000731669	0.000918849	0.000705336	0.000146667	0.000144667	0.000180834	0.000741669	0.0001535	0.000161167	0.000709004	0.000703171	0.000702001	0.000702001	0.000156167	0.000593337	0.000905512	0.000861852	0.000911687	0.000710503	0.000160502	0.000720335	0.000703005	0.000712502	0.000692167	0.000693669	0.000703502	0.000709337	0.000712668	0.000705335	0.000710334	0.000701836	0.000151168	0.000726003	0.000712005	0.000164668	0.000700836	0.000157501	0.000147667	0.000599005
chr1A_TA299	41000001	42000000	0.000189667	0.0001825	0.000188334	0.000179167	0.00127151	0.0001825	0.000180667	0.000184334	0.0001815	0.00128118	0.000184167	0.000927501	0.000164834	0.000363501	0.0001825	0.000184334	0.000177667	0.000186	0.000179834	0.000179834	0.000188167	0.000179667	0.00138434	0.00108017	0.000778677	0.00128018	0.000192333	0.000178167	0.000179	0.000180834	0.000192167	0.000173501	0.000179001	0.000191333	0.000181834	0.000179834	0.000182167	0.000185334	0.000182167	0.000184	0.00110851	0.000174334	0.000186501	0.000186667	0.000178334	0.000169001	0.000177834
chr1A_TA299	42000001	43000000	0.000356333	0.000162	0.000339668	0.000352	0.000926502	0.000362	0.000143334	0.000182834	0.000144667	0.00094867	0.000151167	0.000383168	0.000153167	0.000170001	0.000354	0.000376334	0.0003605	0.000261834	0.000256001	0.000650002	0.000245	0.000369167	0.0010995	0.00108917	0.000995333	0.000936169	0.000236667	0.000162333	0.0004565	0.000912005	0.000251333	0.000249167	0.000184	0.0002345	0.000240334	0.000468667	0.000247	0.000235667	0.000248	0.000141167	0.000818834	0.000245334	0.000364334	0.000238667	0.000149167	0.000359	0.000915338
chr1A_TA299	43000001	44000000	0.000168	0.000140334	0.0001485	0.000164334	9.16668e-05	0.0001685	0.000145834	0.000149667	0.000147	0.000173501	0.000144167	3.45001e-05	0.000139167	0.00205034	0.000176334	0.000175334	0.000169	0.0001695	0.000151501	0.0001495	0.000153834	0.000175334	0.000714336	0.000147667	0.000675337	0.000178667	0.000143001	0.000154167	0.000176334	0.000147334	4.56667e-05	0.000143667	0.000119167	0.000149167	4.30001e-05	0.0001055	5.25002e-05	0.000141501	0.000138167	0.000143667	0.000175667	0.000147001	0.000170001	0.000139334	0.000151167	0.000182667	0.000149834
chr1A_TA299	44000001	45000000	0.00204533	0.00205967	0.00206967	0.002049	0.002035	0.0020455	0.0020575	0.00206984	0.00204934	0.00207084	0.002051	0.00206717	0.00205351	0.000915834	0.0020675	0.00206718	0.00206217	0.00204934	0.00206534	0.00206383	0.00206317	0.0020525	0.000604833	0.00205967	0.00335844	0.00207017	0.00205068	0.00206553	0.00207134	0.00207533	0.00205533	0.0020505	0.00203784	0.0020585	0.00203901	0.00207551	0.00204684	0.00205617	0.00205484	0.00206451	0.00205201	0.00205251	0.00207367	0.00203833	0.00206203	0.00206167	0.00205067
chr1A_TA299	45000001	46000000	0.000906001	0.0009115	0.000917669	0.000916667	0.0009035	0.000910167	0.0009115	0.0009165	0.000915501	0.000912835	0.000914333	0.000915833	0.000926667	0.00112235	0.000913	0.000912333	0.0009225	0.000906335	0.000922667	0.000901167	0.000918167	0.000920333	0.000253667	0.000877667	0.0010925	0.000917	0.000905167	0.000924667	0.000921667	0.000888334	0.000907168	0.000926502	0.000905167	0.000912834	0.0009115	0.000917335	0.000918	0.000909001	0.0009105	0.000909167	0.000918167	0.000920503	0.00092067	0.000901333	0.000910002	0.000904167	0.000882667
chr1A_TA299	46000001	47000000	0.00112185	0.00110234	0.00114118	0.00111518	0.00111768	0.00113351	0.00111418	0.00113401	0.00110501	0.00112368	0.00111334	0.001116	0.00111667	0.00222134	0.00112701	0.00110834	0.00112818	0.00111768	0.00112817	0.00111318	0.00111868	0.00112351	0.000441843	0.00108719	0.00111734	0.00111784	0.00111518	0.00115334	0.000911533	0.00111684	0.00113317	0.00109951	0.00111934	0.00110934	0.00111518	0.00111301	0.00111368	0.00111834	0.00110917	0.00110084	0.00111151	0.00110985	0.00114934	0.00109318	0.00111401	0.00112785	0.00110436
chr1A_TA299	47000001	48000000	0.00221853	0.00221501	0.00222851	0.00220469	0.00222668	0.00222685	0.00220135	0.00224219	0.00224285	0.00218718	0.00222186	0.0022325	0.00220518	0.001358	0.00222318	0.00222052	0.00222502	0.00221086	0.00221684	0.00223203	0.00222969	0.00221734	0.000462506	0.00221334	0.00215351	0.0021817	0.00222819	0.00222752	0.00220902	0.00223818	0.00222186	0.00220251	0.00220236	0.00221517	0.00221068	0.00222518	0.00221435	0.00221219	0.00223135	0.00221635	0.00220602	0.00222119	0.00223868	0.00222052	0.00220484	0.00220851	0.00222251
chr1A_TA299	49000001	50000000	0.00136001	0.00137234	0.00137651	0.00136117	0.00136667	0.00137684	0.00136684	0.00137867	0.00135834	0.00136667	0.00135434	0.0013865	0.00135868	0.00273887	0.00137051	0.001369	0.00138551	0.00136067	0.00137834	0.00137367	0.00138351	0.00137834	0.000589172	0.00135001	0.001416	0.00136667	0.00138534	0.00137167	0.00136717	0.00137684	0.00136584	0.00136284	0.00135051	0.00136267	0.0013665	0.00138267	0.0013615	0.00136984	0.0013775	0.00130769	0.00136101	0.00137401	0.00136667	0.00136984	0.00136317	0.00135634	0.001355
chr1A_TA299	50000001	51000000	0.00271804	0.00272403	0.00274538	0.00271088	0.00272085	0.00272753	0.00271836	0.00273205	0.00273153	0.00272738	0.00270771	0.00275254	0.00271955	0.00121168	0.00273186	0.00272353	0.00273103	0.00273254	0.00274754	0.00274155	0.00274421	0.00271853	0.00060301	0.00273486	0.00269807	0.00272936	0.0027382	0.00274654	0.00273888	0.0027472	0.00273788	0.00273771	0.0027122	0.0027232	0.00271604	0.00273337	0.00273054	0.00273636	0.00272554	0.00273287	0.00272705	0.00271454	0.0027492	0.00272487	0.00273304	0.00271704	0.00273921
chr1A_TA299	51000001	52000000	0.00121267	0.00122034	0.00122967	0.00120434	0.001222	0.00124667	0.00120867	0.0012505	0.0012185	0.001218	0.00122017	0.00126067	0.00123017	0.0016235	0.00124067	0.0012245	0.00122484	0.00123333	0.00124584	0.001226	0.00124367	0.00124284	0.000908335	0.0012345	0.00111668	0.00122651	0.00122317	0.00122267	0.00121717	0.0012195	0.00123117	0.0012115	0.00121034	0.00120817	0.00121301	0.00121651	0.0012175	0.00123467	0.00122051	0.0012505	0.00125285	0.00123617	0.0012195	0.0012245	0.00122067	0.00120551	0.00124634
chr1A_TA299	52000001	53000000	0.0016375	0.0016085	0.00163767	0.0016225	0.00158601	0.0016415	0.0015885	0.00160233	0.00159483	0.001612	0.00156933	0.00163583	0.0015865	0.00196838	0.00162067	0.00161933	0.0016585	0.00162701	0.00161284	0.001637	0.00162833	0.0016325	0.00298852	0.0016095	0.001638	0.0016075	0.00161133	0.0016075	0.00160217	0.00161634	0.00162033	0.00163367	0.0015975	0.00161983	0.00158867	0.00159217	0.0016135	0.00162234	0.00160367	0.00164367	0.0016255	0.00160817	0.00161883	0.00159717	0.00161484	0.00160017	0.00162033
chr1A_TA299	53000001	54000000	0.00192084	0.00192021	0.00196967	0.00191468	0.00192833	0.00193401	0.0019155	0.00193684	0.001919	0.0019255	0.00191285	0.00194402	0.00192085	0.0027317	0.00193084	0.00191735	0.00193384	0.00192551	0.00191051	0.00193218	0.00193117	0.00193767	0.000892339	0.00194934	0.00166151	0.00191368	0.0019527	0.00194884	0.00194284	0.0019705	0.00192834	0.00193405	0.00195551	0.0019462	0.00191485	0.00193651	0.00192418	0.00196787	0.00191754	0.00195651	0.00192554	0.00192088	0.00193184	0.00192671	0.00193101	0.00190255	0.00196567
chr1A_TA299	54000001	55000000	0.00259886	0.00262452	0.00283004	0.00260852	0.00276786	0.0026252	0.00273152	0.00277368	0.00272186	0.00276519	0.00274919	0.00275269	0.00278468	0.00255035	0.00280719	0.00279768	0.00276703	0.00260317	0.00276519	0.00275419	0.00275936	0.00261352	0.0013975	0.00269536	0.00278784	0.00274718	0.00272787	0.00283701	0.00279052	0.00273519	0.00276169	0.00276971	0.00269936	0.00279569	0.00274452	0.00280019	0.00276168	0.00271469	0.00282935	0.0027537	0.0027332	0.00278934	0.00261319	0.00275685	0.00277468	0.00277754	0.00271872
chr1A_TA299	55000001	56000000	0.00168468	0.001676	0.00192836	0.00166667	0.00171584	0.0016795	0.00168285	0.00169701	0.00168318	0.00170501	0.00168301	0.00170284	0.00168284	0.0014922	0.00170234	0.00170351	0.00171934	0.00169484	0.00170301	0.00168301	0.00169767	0.0016845	0.00232352	0.00255285	0.00169384	0.00170184	0.00258034	0.00170267	0.00168401	0.00259318	0.00171018	0.00257318	0.00255667	0.00169101	0.00168618	0.0017025	0.00169667	0.00256802	0.00167601	0.00257218	0.00169085	0.00168718	0.00171418	0.00169918	0.00168617	0.00170301	0.00256519
chr1A_TA299	56000001	57000000	0.00156268	0.00154685	0.00156335	0.00155518	0.00156651	0.00156567	0.00153534	0.00156035	0.00155851	0.00155234	0.00156018	0.00156918	0.00155267	0.00181234	0.00156786	0.00155751	0.00157751	0.00156251	0.00155501	0.00155567	0.00155801	0.00155884	0.000831842	0.00149486	0.001558	0.00154084	0.0014987	0.00157485	0.00154667	0.0015122	0.00154851	0.00150253	0.0014887	0.00154267	0.00155384	0.00155168	0.00155118	0.00150203	0.00155084	0.0015072	0.00154768	0.00154467	0.00156135	0.00154918	0.00157101	0.00154934	0.0014997
chr1A_TA299	57000001	58000000	0.00177467	0.00178934	0.00181285	0.00177717	0.00180567	0.00180117	0.001795	0.00179851	0.00181767	0.00177667	0.00176551	0.0017975	0.00180484	0.00201368	0.00180367	0.00179984	0.00180567	0.00178851	0.00178784	0.00179285	0.001803	0.00182	0.00117151	0.00179035	0.00180417	0.00180434	0.00181684	0.00182917	0.00181667	0.00182867	0.00179818	0.00180602	0.00178618	0.00180584	0.0018015	0.00182251	0.00180633	0.00179035	0.001794	0.00178851	0.00179617	0.00180184	0.00183733	0.00177751	0.00178168	0.00180284	0.00180551
chr1A_TA299	58000001	59000000	0.00199934	0.00203634	0.00202452	0.00199667	0.00202434	0.00200502	0.00201951	0.00202401	0.00201767	0.00201285	0.00200734	0.00202318	0.00204001	0.00210969	0.00201334	0.00206002	0.00203301	0.00203418	0.00200684	0.00203468	0.00200801	0.00203134	0.00126768	0.00199968	0.00200468	0.00202334	0.00203834	0.00205217	0.00204534	0.00201967	0.00202751	0.00201584	0.00200868	0.00200917	0.00201334	0.00202168	0.00202351	0.00202535	0.00199968	0.00199234	0.00200685	0.00201335	0.00205418	0.00202384	0.00204602	0.00206601	0.00201684
chr1A_TA299	59000001	60000000	0.00211485	0.00212885	0.00222085	0.00210834	0.00211735	0.00214502	0.00211518	0.00214551	0.00212751	0.00219801	0.00213034	0.00216018	0.00213035	0.00274801	0.00218501	0.00213119	0.00215917	0.00212702	0.00212534	0.00214719	0.00211951	0.00212651	0.00232868	0.00209969	0.00212768	0.00219552	0.00212217	0.00214067	0.00212918	0.00213469	0.00218818	0.00211269	0.00210735	0.00212918	0.00219417	0.002166	0.00219851	0.00211135	0.00213235	0.00209967	0.00219801	0.00213169	0.00214285	0.00211068	0.00212835	0.00211468	0.00211885
chr1A_TA299	60000001	61000000	0.00268101	0.00271902	0.00271068	0.00270268	0.00269901	0.00276351	0.00270702	0.00275935	0.00254902	0.00266367	0.00269901	0.002534	0.00277901	0.00246733	0.00260835	0.00257284	0.00258918	0.00277819	0.00274834	0.00276685	0.00275802	0.00277501	0.00282785	0.00275053	0.00279734	0.00271552	0.00279084	0.00280218	0.00277301	0.00281434	0.00266185	0.00274118	0.00277618	0.00277318	0.00263185	0.00277384	0.00264685	0.00272901	0.00277218	0.00276884	0.00265801	0.00277251	0.00281734	0.00276686	0.00277469	0.00274252	0.00271517
chr1A_TA299	61000001	62000000	0.0024595	0.00247484	0.00250984	0.002471	0.002493	0.0025055	0.00248734	0.00251034	0.00247834	0.00246517	0.00248335	0.00249517	0.00246684	0.00138533	0.00248284	0.0024705	0.00247984	0.00246801	0.00246967	0.00246101	0.00246334	0.00249668	0.00177984	0.00245784	0.00248567	0.00247284	0.0024825	0.00249451	0.00245935	0.00246267	0.002485	0.00247801	0.00246017	0.00246734	0.00248134	0.00246384	0.00247367	0.00248267	0.00246418	0.002457	0.0024485	0.00244867	0.00248767	0.00245033	0.002474	0.00245968	0.00247834
chr1A_TA299	62000001	63000000	0.00144083	0.00146634	0.00145884	0.00143784	0.00144867	0.00145634	0.00145317	0.00145267	0.00144317	0.0014475	0.0014495	0.00144167	0.001429	0.000928837	0.001442	0.00145183	0.0014515	0.00143501	0.00137334	0.001374	0.00138317	0.00145334	0.00082934	0.00137734	0.001369	0.00144567	0.00138517	0.00146534	0.00143684	0.00137734	0.00145284	0.00144467	0.0013805	0.0014405	0.0014475	0.00146517	0.00144184	0.00138067	0.00143917	0.00138351	0.00143617	0.00145117	0.001392	0.00137217	0.00142334	0.00137517	0.0013655
chr1A_TA299	63000001	64000000	0.000940505	0.00094817	0.000968672	0.000939169	0.000967004	0.000938005	0.000948336	0.000969669	0.000928336	0.000938003	0.000929668	0.000951336	0.00085634	0.00325321	0.000962501	0.000942669	0.000950005	0.000934836	0.000952506	0.000945172	0.000951002	0.000943003	0.000338168	0.000927504	0.000924168	0.000943835	0.000926669	0.000947336	0.000935676	0.000965172	0.00101951	0.000931338	0.000951338	0.00096217	0.000944167	0.000951172	0.000938674	0.000941504	0.000944337	0.000932505	0.000412169	0.000946839	0.000937004	0.000908836	0.000949502	0.000945174	0.000939837
chr1A_TA299	64000001	65000000	0.00326072	0.00323822	0.00328205	0.00325205	0.00327204	0.00328623	0.00324205	0.00325621	0.00326888	0.00325353	0.00325036	0.00325972	0.00314655	0.00251539	0.00324507	0.00323906	0.00326054	0.00325905	0.00324854	0.00326775	0.00326221	0.00326158	0.00340057	0.00325137	0.00327003	0.00326372	0.00326856	0.00326089	0.00327771	0.0032692	0.0032714	0.00323639	0.00318722	0.00326369	0.00323856	0.00321357	0.00325508	0.00325423	0.0032544	0.00324254	0.00315341	0.00321257	0.00326372	0.00324656	0.00324673	0.00323222	0.00327452
chr1A_TA299	65000001	66000000	0.00253022	0.00252122	0.00255841	0.00251355	0.00253675	0.00254708	0.00251722	0.00254172	0.00254121	0.00253755	0.00253405	0.0025389	0.0024874	0.00126652	0.0025609	0.00253824	0.00254156	0.00252222	0.00254274	0.00251523	0.00253589	0.00253507	0.00223327	0.00253436	0.00251856	0.00254006	0.00251655	0.00256257	0.00251041	0.00254991	0.0025734	0.00250306	0.00251756	0.00254141	0.00252307	0.00253706	0.00254107	0.00254506	0.00253489	0.00251787	0.00252289	0.00251905	0.00254157	0.00251822	0.00253806	0.00251839	0.00254457
chr1A_TA299	66000001	67000000	0.00127851	0.00128334	0.00130285	0.00127751	0.00128668	0.00127335	0.00126501	0.00128834	0.00129217	0.00129217	0.00128818	0.00130118	0.000470012	0.00231802	0.00127585	0.00127018	0.00126801	0.00128951	0.00129168	0.00127434	0.00130036	0.00128318	0.00152003	0.00127035	0.00127169	0.00127601	0.00126501	0.00131736	0.00125218	0.00127284	0.00127801	0.00127302	0.00127584	0.00126718	0.00127452	0.00127068	0.00128219	0.00126668	0.00128986	0.00125567	0.00124967	0.00126602	0.00127301	0.00126802	0.00131536	0.00126651	0.00129568
chr1A_TA299	67000001	68000000	0.00233604	0.0023487	0.00235835	0.00232901	0.00233719	0.00235301	0.00233253	0.00233852	0.00233935	0.00232318	0.00234237	0.00234218	0.00211602	0.000424001	0.00235101	0.00234772	0.00235351	0.00230818	0.00232369	0.00231869	0.00232785	0.00234902	0.00155568	0.00231052	0.00232552	0.00233686	0.00234035	0.00234519	0.00232136	0.00233152	0.00233969	0.00231334	0.00230569	0.00232168	0.00232019	0.0023172	0.00231953	0.00232617	0.00233418	0.00232101	0.00231353	0.00231102	0.00236002	0.00230269	0.00232235	0.00231985	0.00232952
chr1A_TA299	68000001	69000000	0.000459335	0.000463167	0.000466335	0.000447669	0.000455	0.000460834	0.000454833	0.000452502	0.000454334	0.000458501	0.000469	0.000465334	0.000459333	0.00125534	0.000438	0.00043867	0.000460168	0.000452835	0.000452834	0.000425335	0.000459168	0.000465167	0.000173168	0.000449667	0.000427001	0.000461334	0.000447003	0.00142286	0.000455503	0.000460335	0.000463834	0.000422668	0.000444336	0.000450169	0.000452669	0.000458002	0.000453168	0.000460334	0.0004565	0.000445667	0.0004495	0.000464168	0.000467667	0.000421834	0.000448668	0.000454001	0.000446668
chr1A_TA299	69000001	70000000	0.001278	0.0012715	0.00128367	0.00126684	0.00126584	0.0012755	0.00126318	0.00126717	0.001263	0.00126667	0.00126	0.00128117	0.0012585	0.00273718	0.00126217	0.00125401	0.00128083	0.001199	0.00127117	0.00126801	0.00126767	0.00126684	0.0002195	0.001246	0.00125068	0.00126034	0.001265	0.00164152	0.00125733	0.001272	0.00121367	0.00126667	0.00124634	0.001263	0.00120533	0.00126284	0.0012075	0.00125933	0.00126451	0.0012455	0.00127284	0.00124784	0.00126984	0.00125551	0.00125084	0.00124767	0.00126417
chr1A_TA299	70000001	71000000	0.00273817	0.00273451	0.00274268	0.00272351	0.00273134	0.00271384	0.00270334	0.00273784	0.00272584	0.00274451	0.00272001	0.00273951	0.00271167	0.00250852	0.0027345	0.002741	0.0027515	0.00272068	0.00272468	0.00275284	0.00272334	0.0027465	0.000530836	0.00271868	0.002746	0.00273517	0.002722	0.00253751	0.00271268	0.00274	0.00272502	0.00272834	0.00269785	0.00274067	0.00270168	0.00271518	0.00271569	0.00272484	0.00273202	0.00273017	0.00273567	0.00270785	0.00272633	0.00272834	0.00271334	0.00271018	0.00272134
chr1A_TA299	71000001	72000000	0.00253002	0.00251369	0.00253072	0.0025082	0.00251218	0.00251854	0.00250503	0.00251785	0.00250002	0.00251352	0.00250669	0.00251987	0.00250338	0.0042182	0.00250785	0.00251286	0.00253637	0.00252086	0.00252768	0.00251135	0.00252754	0.00253603	0.00216185	0.0025177	0.00251887	0.00250752	0.0025127	0.0025147	0.00250653	0.00251303	0.00250903	0.00251019	0.00250836	0.00252386	0.00249952	0.0025152	0.00251436	0.0025237	0.00252052	0.00250803	0.00251134	0.0025022	0.00250935	0.00250486	0.0025262	0.00249419	0.00251253
chr1A_TA299	72000001	73000000	0.00423651	0.0042327	0.00426122	0.00423303	0.00424619	0.00424739	0.00421936	0.00425202	0.00423788	0.00425036	0.00423269	0.00423335	0.00417869	0.00424704	0.00422803	0.0042187	0.00426089	0.00424418	0.00426352	0.00422436	0.00424619	0.00423054	0.00397874	0.00420471	0.00421886	0.00423205	0.0042472	0.00423002	0.00421152	0.00423673	0.0042327	0.00422435	0.00421901	0.00423872	0.00423652	0.00422553	0.00423804	0.00422552	0.00424136	0.00421121	0.00423752	0.00422867	0.00422935	0.00422454	0.0042652	0.00420153	0.00421918
chr1A_TA299	73000001	74000000	0.00424957	0.00424687	0.00427028	0.00423985	0.0042262	0.00425138	0.00422968	0.00424821	0.00425675	0.00424938	0.00423155	0.00423671	0.00423918	0.0032707	0.00424202	0.0042347	0.00425772	0.0042537	0.00424802	0.00424938	0.00425587	0.00424919	0.00421155	0.00423672	0.00427172	0.00426838	0.00424172	0.0042677	0.00425356	0.00424318	0.00425605	0.00422821	0.00424286	0.00423535	0.00423235	0.00425021	0.00424886	0.00423369	0.00427172	0.0042202	0.0042037	0.00424587	0.00426253	0.00425387	0.00427452	0.00423121	0.00425189
chr1A_TA299	74000001	75000000	0.00324485	0.0032522	0.0032899	0.00324902	0.00325904	0.00326387	0.00325405	0.00326387	0.00324219	0.00326087	0.00324553	0.00327555	0.00326253	0.00465672	0.00327474	0.00326755	0.00324805	0.00326204	0.00327571	0.00325988	0.00324552	0.00328441	0.00323389	0.00323619	0.0032727	0.00326037	0.00327338	0.0032542	0.00326254	0.00325655	0.00326904	0.00326822	0.00325171	0.00326506	0.00324836	0.00326054	0.00326053	0.00327389	0.00326237	0.00324572	0.0032517	0.00326036	0.00329104	0.00327137	0.00326538	0.00327586	0.00324654
chr1A_TA299	75000001	76000000	0.00462957	0.00462774	0.00467861	0.00462308	0.00464246	0.00467955	0.00465971	0.00465509	0.0046286	0.00461472	0.00462423	0.00467756	0.00467657	0.00411705	0.00463805	0.00465811	0.00467274	0.00465509	0.00462984	0.0046816	0.00461541	0.00463722	0.00470801	0.00461253	0.00463958	0.00465789	0.00463976	0.00466093	0.00466257	0.00463778	0.00466892	0.00461789	0.00464339	0.0046504	0.00464942	0.00466756	0.0046589	0.00463423	0.00467357	0.00463357	0.00466007	0.00467242	0.0046168	0.0046199	0.00470105	0.00456292	0.00463738
chr1A_TA299	76000001	77000000	0.00412472	0.0041334	0.00414358	0.00410639	0.00410875	0.00411906	0.00411787	0.00413373	0.00412472	0.00413324	0.00411458	0.00413307	0.00412688	0.00345518	0.00411457	0.00412607	0.0041394	0.00411522	0.00413004	0.00411388	0.00413505	0.00412203	0.00401822	0.00411289	0.00412954	0.00413155	0.00413424	0.00413073	0.00412374	0.00414089	0.00412374	0.0041214	0.0041066	0.00412707	0.00411241	0.00412005	0.00412721	0.00412857	0.0041364	0.00414006	0.00413057	0.00411073	0.00412054	0.00409991	0.00413573	0.00410337	0.00413245
chr1A_TA299	77000001	78000000	0.00346351	0.00340934	0.00347651	0.00344634	0.00345785	0.00344667	0.00344034	0.00347034	0.00344933	0.00346151	0.00343651	0.00345334	0.00341467	0.002422	0.00346967	0.00344468	0.00346401	0.00343284	0.0034415	0.00345768	0.00344351	0.00345634	0.00352817	0.00344883	0.0034475	0.00344501	0.00343784	0.00344551	0.00343301	0.00345051	0.00342001	0.00342584	0.00342251	0.00345418	0.00342784	0.00344184	0.00342051	0.00345335	0.00345217	0.00345401	0.00346567	0.00342917	0.00343335	0.00344467	0.00343984	0.00343001	0.00344834
chr1A_TA299	78000001	79000000	0.00243834	0.00243417	0.00244884	0.0024215	0.00243583	0.002444	0.002432	0.00244734	0.00242217	0.00243467	0.00243834	0.00244584	0.00241867	0.00261627	0.00244683	0.00241634	0.0024625	0.00242834	0.00243167	0.00243133	0.00243533	0.00244684	0.00248634	0.00245017	0.002424	0.00243183	0.00242667	0.0024335	0.00243784	0.0024355	0.00244367	0.0024185	0.00242983	0.00242334	0.00243951	0.00243501	0.00244533	0.00242834	0.00243317	0.002435	0.00242917	0.00242117	0.00242767	0.002414	0.00243267	0.00241767	0.002456
chr1A_TA299	79000001	80000000	0.00263574	0.00262157	0.00267897	0.00264207	0.00264541	0.00266808	0.00265324	0.00266524	0.00266358	0.00262424	0.00261391	0.00264511	0.00262657	0.00324416	0.00261092	0.00263343	0.00265292	0.00262507	0.00263156	0.00260141	0.00264974	0.00265143	0.00252373	0.00260977	0.00261024	0.00260341	0.0026381	0.00262727	0.00261825	0.00264008	0.00261524	0.0026139	0.00259392	0.00263142	0.00260308	0.00261275	0.00261055	0.00261588	0.00263529	0.00262076	0.00265208	0.00259008	0.00262691	0.00261908	0.00262308	0.00259107	0.00260488
chr1A_TA299	80000001	81000000	0.00324168	0.00324835	0.00327526	0.0032368	0.00324047	0.00326937	0.00324432	0.00326905	0.00323616	0.00323716	0.00324735	0.0032488	0.00324682	0.00370451	0.00325132	0.00323515	0.00326099	0.00323998	0.00323283	0.00324279	0.0032268	0.00326633	0.00189541	0.00321563	0.00323795	0.00326504	0.00324864	0.00325867	0.00321546	0.00325133	0.00324701	0.00323694	0.00321661	0.00321234	0.00322031	0.00323681	0.00323969	0.00324168	0.00322521	0.00323867	0.00325432	0.00322915	0.00325836	0.0032555	0.00323782	0.00321813	0.00323179
chr1A_TA299	81000001	82000000	0.00371768	0.00375083	0.00378101	0.00371835	0.00374984	0.00375284	0.00371834	0.00375783	0.00372817	0.00374034	0.00371167	0.00374267	0.00368934	0.00424668	0.00375784	0.00374485	0.00376135	0.00374068	0.00368083	0.00371318	0.00369551	0.003764	0.0005885	0.00370935	0.00372252	0.00374151	0.00370484	0.00376717	0.00373984	0.003737	0.00373484	0.00370484	0.00368968	0.00370917	0.00372751	0.00372684	0.00373118	0.00373034	0.00372033	0.00369033	0.00373	0.00371001	0.00376167	0.00371983	0.00371084	0.00368402	0.00371333
chr1A_TA299	82000001	83000000	0.00422188	0.00424968	0.00428722	0.00418637	0.00423201	0.00427587	0.00422456	0.00426753	0.00424356	0.00422622	0.00423771	0.00428322	0.00425155	0.0032572	0.00428772	0.0042527	0.00427402	0.00424784	0.00424169	0.00424718	0.0042569	0.00425918	0.000677003	0.00421286	0.00425585	0.00422286	0.00425322	0.00429221	0.00424669	0.00424304	0.00428277	0.00421624	0.0042109	0.00422178	0.00425304	0.00425994	0.00426973	0.00423537	0.00424504	0.0042383	0.00424655	0.0042387	0.00426588	0.00421673	0.00423434	0.00420293	0.0042117
chr1A_TA299	83000001	84000000	0.00327952	0.00329702	0.00333751	0.00328502	0.00329219	0.00330369	0.0032872	0.00331469	0.00327618	0.00327684	0.00329302	0.00330518	0.00328318	0.00298735	0.00332319	0.00326685	0.00331551	0.0033052	0.0032807	0.0033087	0.00331469	0.00329735	0.000663834	0.00328352	0.00329085	0.00330768	0.00331052	0.00335001	0.0033142	0.0033107	0.00329601	0.00329302	0.00330702	0.00329719	0.00329304	0.00332705	0.0033052	0.00328536	0.00331003	0.00328937	0.00329939	0.00329555	0.00332053	0.00326302	0.0033007	0.00328586	0.00330352
chr1A_TA299	84000001	85000000	0.00297885	0.00297434	0.00303051	0.00296917	0.00296234	0.00296818	0.00298669	0.00299384	0.00299417	0.00298651	0.00297268	0.00297984	0.00296767	0.00169353	0.00301718	0.00298751	0.00300851	0.00297201	0.00298751	0.00299935	0.00298386	0.00301167	0.000672673	0.00298135	0.00300235	0.00299851	0.00300617	0.00302017	0.00300768	0.00301686	0.00299685	0.00299534	0.00297569	0.00300436	0.00298685	0.00301051	0.00299601	0.00299769	0.00300551	0.00298184	0.00300984	0.00299101	0.00302585	0.00298051	0.00299936	0.00297884	0.00300268
chr1A_TA299	85000001	86000000	0.00174571	0.00174249	0.00175844	0.0017348	0.00174984	0.0017407	0.00173234	0.00174804	0.00173284	0.001731	0.0017379	0.00173901	0.00173301	0.00186717	0.00172298	0.00173786	0.00174638	0.00174566	0.00173348	0.00170651	0.00173003	0.00175668	0.000520187	0.00172781	0.00169647	0.00173786	0.00174152	0.00175804	0.0017512	0.00174434	0.00173936	0.00173849	0.00175415	0.00172216	0.00173919	0.00174499	0.00174816	0.00174466	0.00174669	0.00173116	0.00174867	0.00174735	0.00176203	0.00172364	0.00175905	0.00174639	0.00173396
chr1A_TA299	86000001	87000000	0.0018625	0.00187934	0.00188834	0.00185667	0.00188267	0.001877	0.00186433	0.00187417	0.001861	0.00188234	0.001874	0.0018985	0.0018435	0.00216051	0.00188367	0.00187634	0.00189033	0.0018755	0.00186633	0.00187067	0.00186035	0.00188083	0.0016692	0.00186634	0.00188117	0.00188583	0.001866	0.00187667	0.001874	0.0018715	0.00188018	0.00185267	0.00187817	0.00187401	0.00189617	0.00188733	0.00188167	0.001862	0.00187184	0.00186467	0.00188434	0.00185834	0.00187884	0.0018735	0.00190267	0.00183968	0.00187084
chr1A_TA299	87000001	88000000	0.00216801	0.00216284	0.0021847	0.00217218	0.00216453	0.00215584	0.00216535	0.0021827	0.00214851	0.00217651	0.00215752	0.00218601	0.00216086	0.00366877	0.00219186	0.00218185	0.00218551	0.00215486	0.00216551	0.00215919	0.00216401	0.00216601	0.00208986	0.00215086	0.00216367	0.00215052	0.00214985	0.00218835	0.00216468	0.00216002	0.00216218	0.00215117	0.00216152	0.00215884	0.00216518	0.00216918	0.00216102	0.00214435	0.00217385	0.00214202	0.00218068	0.00217236	0.00218101	0.00215934	0.0021822	0.00214885	0.00216735
chr1A_TA299	88000001	89000000	0.0036456	0.00364428	0.00368132	0.00363709	0.00364727	0.00365061	0.00364359	0.00366211	0.00366492	0.00366107	0.00363377	0.00366042	0.00363276	0.00298785	0.00364647	0.00360946	0.0036581	0.00365395	0.00364826	0.00365909	0.00363345	0.00366696	0.00370864	0.00362211	0.00367362	0.00365075	0.00365661	0.00370013	0.00366863	0.00367144	0.00364661	0.00363958	0.00365644	0.00365525	0.00364893	0.00366843	0.00364556	0.00365708	0.00365912	0.00365142	0.00363962	0.00365194	0.00369612	0.00365327	0.00369429	0.00369095	0.0036671
chr1A_TA299	89000001	90000000	0.0029782	0.00298285	0.0029914	0.00298069	0.00298721	0.00298955	0.00296621	0.00297669	0.00297202	0.00298186	0.0029612	0.00299603	0.00298938	0.00376304	0.00300686	0.00300736	0.00299219	0.00297186	0.0029947	0.00297136	0.00297752	0.00298372	0.0027672	0.00297319	0.00298987	0.00297103	0.00296987	0.00300488	0.00297153	0.00299036	0.00297154	0.00296353	0.00297652	0.0029927	0.00297252	0.00299471	0.00296486	0.00300071	0.00300204	0.00297936	0.00298103	0.0029747	0.00299255	0.00296304	0.00298786	0.00296839	0.00298986
chr1A_TA299	90000001	91000000	0.00380596	0.0037668	0.00380374	0.0037851	0.00377878	0.00379343	0.00377805	0.0037809	0.00376988	0.00377935	0.00376202	0.00372592	0.00376863	0.0043847	0.00379767	0.00379642	0.00378842	0.00375489	0.00379475	0.00375658	0.00378004	0.00377693	0.00379018	0.00374827	0.003762	0.00376699	0.00375735	0.00376634	0.00374602	0.00376391	0.00376914	0.00375569	0.00375134	0.00374504	0.00376303	0.00375701	0.00376185	0.00376036	0.00376085	0.00374688	0.00377655	0.00375822	0.00378106	0.00374179	0.00376434	0.00377032	0.00375816
chr1A_TA299	91000001	92000000	0.0044059	0.00438478	0.00440999	0.00439239	0.00440226	0.00439609	0.00439674	0.00439373	0.00439466	0.00439787	0.00437971	0.00440555	0.00438752	0.00427178	0.00438553	0.0043912	0.0044047	0.0043829	0.00437033	0.00440921	0.004373	0.00441105	0.00329386	0.0043655	0.00439652	0.00439518	0.0043772	0.0043994	0.0043884	0.00439535	0.00439052	0.0043825	0.00437868	0.00439137	0.00439187	0.00440419	0.00438615	0.0043882	0.00439385	0.00437501	0.00439021	0.00438654	0.00441657	0.00437003	0.0043924	0.00438535	0.00438585
chr1A_TA299	92000001	93000000	0.00426406	0.00427562	0.0042993	0.00425741	0.00426293	0.00427141	0.0042534	0.00427557	0.00427475	0.00426777	0.00426048	0.00427496	0.00427424	0.00402759	0.00427508	0.00427925	0.00426792	0.00425427	0.00427911	0.00426106	0.00427705	0.00426475	0.00393092	0.00426679	0.00426612	0.00428477	0.00426442	0.00426626	0.00427176	0.00425245	0.00426678	0.00426023	0.00425594	0.00428091	0.00426324	0.00427294	0.00426742	0.00427778	0.00428157	0.00426792	0.00424741	0.00426392	0.00428991	0.0042796	0.00425274	0.0042541	0.00427294
chr1A_TA299	93000001	94000000	0.00405199	0.00402045	0.00407867	0.00403327	0.00402409	0.00404474	0.00403122	0.00404123	0.00404592	0.00405859	0.00403797	0.00405213	0.00403109	0.00465272	0.00405808	0.00404476	0.00404557	0.00405326	0.00404792	0.00404678	0.00405046	0.00404925	0.00398376	0.00402456	0.00404294	0.00405174	0.00403593	0.00405703	0.00402912	0.00403561	0.00403193	0.00402111	0.0040268	0.00403639	0.00403075	0.0040466	0.00404144	0.00402263	0.00405212	0.00402228	0.00402707	0.00403744	0.00405664	0.00403526	0.00405048	0.00404692	0.00403626
chr1A_TA299	94000001	95000000	0.00465654	0.00467506	0.00469713	0.00466466	0.00464883	0.00465517	0.00463571	0.00467435	0.00465614	0.00467233	0.00465502	0.00465218	0.00466497	0.00461022	0.00466538	0.00465117	0.00467271	0.00464769	0.00465901	0.00464148	0.00466183	0.0046572	0.00452705	0.0046629	0.00464646	0.00468434	0.00467687	0.0046699	0.00467569	0.00466462	0.0046617	0.00466096	0.00462351	0.00465035	0.00464619	0.00466183	0.00465988	0.00465985	0.00465702	0.00464363	0.00466467	0.00464284	0.00468481	0.00466035	0.00465419	0.00464283	0.00463462
chr1A_TA299	95000001	96000000	0.00461705	0.0046027	0.00463526	0.00460155	0.00461538	0.00463072	0.00461705	0.00462488	0.00462453	0.00463525	0.00458407	0.00463188	0.00464227	0.00477054	0.00462971	0.00462839	0.00463388	0.00462172	0.00460208	0.00461639	0.0046164	0.0046216	0.00447079	0.00460823	0.00460005	0.00462455	0.00463624	0.00461807	0.00461174	0.00464205	0.00463875	0.00460155	0.00462007	0.00462907	0.00461439	0.00464274	0.0046436	0.0046214	0.00464759	0.00461655	0.00461154	0.00462206	0.0046304	0.00460035	0.00462225	0.00460357	0.00460905
chr1A_TA299	96000001	97000000	0.00476963	0.00476225	0.0047948	0.00473875	0.00477801	0.004768	0.00476803	0.00479324	0.00477199	0.00478731	0.00476086	0.00477885	0.00475779	0.00100544	0.00478805	0.0047845	0.00478418	0.00476385	0.00479814	0.00477781	0.00478945	0.00478197	0.00473915	0.00473419	0.00478502	0.00477146	0.00478202	0.00477798	0.00476266	0.00479254	0.00479403	0.00476887	0.0047625	0.00478299	0.00476085	0.00478752	0.00477102	0.0047936	0.0047903	0.00476282	0.00475078	0.00476029	0.00478416	0.00477915	0.00477334	0.00478698	0.00476621
chr1A_TA299	97000001	98000000	0.00100579	0.000999437	0.00102199	0.000994426	0.00101111	0.00101112	0.00100829	0.00101245	0.00101293	0.00101796	0.00101631	0.00100796	0.00100793	0.00405499	0.0010071	0.00100278	0.0010061	0.00100911	0.000999082	0.00100261	0.00101376	0.00101061	0.00105298	0.000994905	0.00101528	0.00100312	0.00100893	0.00101163	0.00101094	0.00100893	0.00101962	0.00100475	0.00100964	0.00101477	0.00100411	0.00101159	0.00101743	0.00100244	0.00102561	0.0010086	0.000998759	0.00100307	0.00100913	0.00100878	0.00100026	0.00100126	0.00100528
chr1A_TA299	98000001	99000000	0.00405355	0.00405933	0.00408055	0.00404101	0.00405338	0.00405504	0.00403701	0.00407621	0.00405796	0.00405838	0.00405897	0.00406054	0.00408053	0.002367	0.00404494	0.0040552	0.00406408	0.0040355	0.00406385	0.00405791	0.00405173	0.00405433	0.00386622	0.00405936	0.00404867	0.00405884	0.00405334	0.00406105	0.00405321	0.00406602	0.00405392	0.00404899	0.00403555	0.00404085	0.00403922	0.00405458	0.00404907	0.00405666	0.00404853	0.00405615	0.00404745	0.00403716	0.00406036	0.00405031	0.00406855	0.00405156	0.00406186
chr1A_TA299	99000001	100000000	0.00239368	0.00237701	0.00241968	0.00238017	0.00238002	0.00238484	0.00237218	0.00238984	0.00240833	0.00239934	0.00237534	0.00237851	0.00237984	0.00250383	0.00241984	0.00241134	0.00240784	0.00235951	0.00238267	0.00237651	0.0023805	0.0023905	0.00231184	0.002389	0.00237867	0.00240217	0.00238734	0.00239751	0.00238834	0.00238601	0.00240301	0.00238835	0.00235817	0.00239	0.00239151	0.00238234	0.00238517	0.00238617	0.00240084	0.00238035	0.00239484	0.00239367	0.00241285	0.00236284	0.00237268	0.00236034	0.00239968
chr1A_TA299	100000001	101000000	0.00252267	0.00250884	0.00255451	0.00250134	0.00249817	0.00251951	0.00251784	0.00252467	0.00252901	0.00250868	0.00249218	0.00253534	0.0024935	0.00301834	0.00252135	0.00250918	0.00253384	0.00249484	0.00252235	0.00251684	0.00249384	0.00254617	0.00239917	0.00249168	0.00250901	0.00252985	0.00250601	0.00252584	0.00250567	0.00251468	0.00252634	0.00248451	0.00249702	0.00251517	0.0025165	0.00252002	0.00250968	0.00250918	0.00251334	0.00248817	0.00252517	0.00249518	0.00252834	0.00250551	0.00252901	0.00251069	0.00248817
chr1A_TA299	101000001	102000000	0.00298117	0.00299634	0.00305751	0.00298717	0.00298918	0.00299584	0.00297851	0.00299901	0.003023	0.00302067	0.00299368	0.00300768	0.00302817	0.00291867	0.00301434	0.00301218	0.00302434	0.00302901	0.00304052	0.00302167	0.00304101	0.00300867	0.00283551	0.00300851	0.00303551	0.00303285	0.00302551	0.00303117	0.00303434	0.00304184	0.00304418	0.00301201	0.00299784	0.00301734	0.00303151	0.00303218	0.003029	0.00301517	0.00302851	0.00302017	0.00302484	0.00302617	0.00305852	0.00300985	0.00302518	0.00303501	0.00302383
chr1A_TA299	102000001	103000000	0.002914	0.00290234	0.00293667	0.00290051	0.00291184	0.00290617	0.00290334	0.00292334	0.0029055	0.00289901	0.00289068	0.00292967	0.00290267	0.00218	0.00293167	0.002919	0.00292217	0.00291534	0.00291835	0.00291385	0.00293384	0.00291534	0.00274667	0.00288901	0.00290733	0.00290467	0.00291135	0.00294284	0.00292234	0.0029325	0.002924	0.00289417	0.00291234	0.00290334	0.00291933	0.00290517	0.00293401	0.00293434	0.00291767	0.002907	0.00291167	0.00290267	0.00293533	0.00289685	0.0029265	0.0029255	0.00294151
chr1A_TA299	103000001	104000000	0.00219701	0.00215533	0.00219884	0.002168	0.0021655	0.00217233	0.00215433	0.002173	0.00216484	0.00217417	0.00215184	0.00216267	0.00215851	0.00172111	0.00218368	0.00216584	0.00219	0.00216317	0.00213101	0.00216434	0.00213017	0.0021745	0.00213067	0.00214834	0.00217267	0.00217517	0.00217567	0.00217684	0.00216534	0.00216634	0.00216484	0.00216334	0.00216384	0.00219251	0.0021475	0.00217267	0.00215634	0.00216917	0.00217483	0.00216001	0.00219483	0.00214017	0.00216717	0.00214834	0.00216234	0.002139	0.0021505
chr1A_TA299	104000001	105000000	0.00170175	0.00170927	0.00175047	0.0016879	0.00171528	0.00172674	0.00171811	0.00173678	0.00171443	0.0017181	0.00171311	0.00171777	0.00171973	0.00235667	0.00170255	0.00172957	0.00173909	0.00172905	0.00170271	0.00174456	0.00172107	0.00173642	0.00171938	0.0016729	0.00171908	0.00172572	0.0016949	0.0017279	0.00171123	0.00169539	0.00171009	0.00171186	0.0016934	0.00172073	0.00168522	0.00171106	0.00169607	0.00170923	0.00171339	0.00168806	0.00174293	0.00170105	0.00175206	0.00170039	0.00159191	0.00171738	0.00169989
chr1A_TA299	105000001	106000000	0.00233567	0.00235184	0.00235867	0.00234434	0.00235767	0.00238368	0.00232118	0.002363	0.00233585	0.0023325	0.00234801	0.00236934	0.00235067	0.00289517	0.00235634	0.00234067	0.002366	0.00235034	0.00240767	0.00235784	0.00236834	0.002372	0.00235001	0.00236267	0.00235417	0.00235417	0.00237933	0.00238184	0.00235751	0.00235584	0.00237117	0.00235551	0.00233468	0.00236884	0.00235567	0.002369	0.0023545	0.00235634	0.00237767	0.00234101	0.00237034	0.0023465	0.00237384	0.00235617	0.00234634	0.00234417	0.00238418
chr1A_TA299	106000001	107000000	0.00290834	0.00287817	0.00290717	0.00288033	0.00288984	0.00289317	0.00288117	0.002901	0.00287184	0.00288667	0.00287167	0.002897	0.00289967	0.00260017	0.00288101	0.0028715	0.00290667	0.00285501	0.002872	0.00289968	0.00287968	0.002889	0.00261502	0.0028735	0.0028885	0.00289484	0.00289984	0.002893	0.00288617	0.00291167	0.0028212	0.002875	0.00288584	0.00288634	0.00282204	0.00291167	0.00285084	0.00289001	0.00288717	0.002882	0.00289584	0.00288467	0.00290817	0.00288467	0.0029065	0.00289033	0.00287184
chr1A_TA299	107000001	108000000	0.00260118	0.00261018	0.002634	0.00259917	0.00261218	0.002626	0.00260467	0.002623	0.00260767	0.002613	0.00259151	0.00263201	0.00262134	0.00221117	0.00260817	0.00258467	0.00262467	0.00260084	0.00261318	0.0026175	0.00260684	0.00261817	0.00259817	0.00260285	0.00261734	0.00260818	0.00263368	0.002634	0.00260317	0.00263084	0.00260301	0.00262034	0.00259817	0.002608	0.0025935	0.00262684	0.002612	0.00260567	0.00262334	0.00259683	0.00260217	0.00259785	0.00266351	0.002588	0.00262818	0.00262417	0.00262151
chr1A_TA299	108000001	109000000	0.00219534	0.00219551	0.00221884	0.00219468	0.00220034	0.00221001	0.00218768	0.00221901	0.002215	0.00218951	0.00219285	0.00218835	0.00221167	0.00252618	0.00219467	0.00220834	0.00222184	0.00220384	0.00219434	0.00220967	0.00219484	0.00220351	0.00217434	0.00219301	0.00221934	0.00221	0.00222418	0.00223467	0.002218	0.00222467	0.00221934	0.00220068	0.00219017	0.00220117	0.00219618	0.002221	0.00220767	0.00221435	0.00220868	0.00220318	0.00218735	0.00219118	0.00218384	0.00221001	0.00219685	0.00216201	0.00222451
chr1A_TA299	109000001	110000000	0.00254603	0.002532	0.00255851	0.00251518	0.00252035	0.00257086	0.00254035	0.00254186	0.00253102	0.00252218	0.00254485	0.00252317	0.00251236	0.00218984	0.00252785	0.00253534	0.00254951	0.00252735	0.00254718	0.00256002	0.00254318	0.00256918	0.00249802	0.00251685	0.00254802	0.00252652	0.00253551	0.00256183	0.00253034	0.00254702	0.00254868	0.00253201	0.00250601	0.00253634	0.00252934	0.0025507	0.00254218	0.00255768	0.00255385	0.00253352	0.00252734	0.00252569	0.00255584	0.00251735	0.00254901	0.00252618	0.00252785
chr1A_TA299	110000001	111000000	0.00218133	0.00214884	0.00218618	0.00216351	0.00217201	0.00216818	0.00216083	0.00218551	0.00216351	0.00217218	0.00216734	0.00215801	0.00214467	0.00200934	0.00212118	0.00214284	0.002194	0.00217268	0.00219201	0.00219767	0.00217868	0.00218567	0.00216451	0.00216867	0.00220117	0.00216934	0.002198	0.00219651	0.002165	0.00217684	0.00216468	0.00216084	0.00217217	0.002179	0.00215784	0.00215984	0.00216867	0.00219334	0.002194	0.00217201	0.00218384	0.0021525	0.00219134	0.00211919	0.0021715	0.00217251	0.00218817
chr1A_TA299	111000001	112000000	0.00198368	0.00199717	0.00201668	0.00196934	0.00198834	0.00197617	0.00195067	0.00198384	0.00200385	0.00200517	0.00198101	0.00199767	0.00197501	0.0027025	0.00200202	0.00199517	0.00198067	0.00199617	0.00199467	0.00200168	0.002015	0.00200568	0.00189468	0.00202317	0.00199535	0.00199569	0.00200834	0.00202351	0.00197134	0.00200702	0.00199317	0.00198551	0.00197168	0.00196467	0.00199619	0.00199318	0.00200617	0.00201785	0.00197751	0.00199034	0.00200601	0.00198867	0.00202284	0.0019785	0.00199817	0.00197884	0.0020085
chr1A_TA299	112000001	113000000	0.00272184	0.00272668	0.00273967	0.00270267	0.00272367	0.0027235	0.002706	0.00272201	0.00269267	0.00270283	0.002713	0.00273167	0.00271017	0.00287468	0.002708	0.00271001	0.0027325	0.00270534	0.0027215	0.00270834	0.00269951	0.00271867	0.00257968	0.00269817	0.00271817	0.00272617	0.002723	0.0027305	0.00271084	0.0027165	0.0027145	0.002691	0.002688	0.0027055	0.002692	0.0027005	0.00270883	0.002703	0.002719	0.00271201	0.0027075	0.00268517	0.00272067	0.00268618	0.00271317	0.00270534	0.00271884
chr1A_TA299	113000001	114000000	0.00286134	0.00288251	0.00288834	0.00283835	0.00288635	0.00288184	0.00286119	0.00287753	0.00287835	0.00287368	0.00285035	0.00286969	0.00286052	0.00239617	0.00290618	0.00287384	0.00288184	0.00287151	0.00284851	0.00287018	0.00286868	0.00288269	0.00281652	0.00286969	0.00286085	0.00288319	0.0029015	0.00288984	0.00286834	0.00288869	0.00288968	0.00286918	0.00285185	0.00288685	0.00286768	0.00289318	0.00286167	0.00288285	0.00285418	0.00285717	0.00289651	0.00287268	0.00287569	0.0028815	0.00286217	0.00283368	0.00288284
chr1A_TA299	114000001	115000000	0.00238084	0.00238185	0.00241467	0.00238034	0.0024005	0.00237635	0.00234984	0.00238601	0.00238917	0.00238184	0.00237119	0.00239584	0.00237418	0.00246434	0.00243951	0.00241334	0.00240818	0.00236667	0.002395	0.00239601	0.00238967	0.00240467	0.00234051	0.00237001	0.00238952	0.00239484	0.00241584	0.00242967	0.00241584	0.0023975	0.002379	0.00237534	0.00237769	0.0023905	0.00236601	0.00239484	0.00238584	0.00241834	0.00239967	0.00239885	0.0023805	0.00237234	0.00241634	0.00239334	0.00240801	0.00239367	0.00239419
chr1A_TA299	115000001	116000000	0.002458	0.00244134	0.00247217	0.00242084	0.0024345	0.00245134	0.00244834	0.00244867	0.00244634	0.00244117	0.0024205	0.00243817	0.0024435	0.002617	0.00243267	0.00243884	0.00244184	0.00243467	0.00243434	0.00243701	0.00242051	0.00244534	0.0023815	0.00241817	0.00245584	0.0024425	0.0024445	0.00246067	0.00243584	0.002434	0.00244817	0.00242384	0.00243684	0.00241867	0.00242417	0.00244584	0.0024425	0.00245034	0.00244583	0.0024165	0.00242267	0.00243867	0.00247367	0.00243534	0.00242267	0.00242268	0.00241717
chr1A_TA299	116000001	117000000	0.00262184	0.00260434	0.00263417	0.00261751	0.00261484	0.00260434	0.00260767	0.00263317	0.0026055	0.00261084	0.00260917	0.00264168	0.00260135	0.00262417	0.002633	0.00261834	0.00263584	0.00263151	0.00258084	0.00262551	0.00258117	0.00263117	0.00244801	0.00252234	0.002621	0.002619	0.00259484	0.00264767	0.0026575	0.00262634	0.00265267	0.00260483	0.00264084	0.00263033	0.00264384	0.00264084	0.002644	0.002641	0.0026205	0.00259984	0.002596	0.00263434	0.0026035	0.002604	0.002613	0.00260284	0.00255167
chr1A_TA299	117000001	118000000	0.00264034	0.00261634	0.00264367	0.00262117	0.00264617	0.0026395	0.00263601	0.00263751	0.0026055	0.00261184	0.00262668	0.00264667	0.00261717	0.0029645	0.002606	0.002602	0.0026345	0.00258485	0.00263384	0.00263234	0.00261617	0.00262934	0.00259118	0.00260851	0.0026115	0.0026215	0.00263701	0.00264067	0.00260134	0.0026345	0.00259001	0.00261867	0.00260068	0.00260701	0.00258167	0.00262802	0.0025825	0.00262834	0.00262567	0.0026075	0.00261218	0.0025785	0.00262217	0.00259983	0.00262117	0.00257268	0.002619
chr1A_TA299	118000001	119000000	0.00289034	0.00288901	0.00301051	0.00289234	0.00289334	0.00289334	0.00289884	0.00289884	0.0029645	0.00296367	0.00286601	0.00289984	0.00294967	0.00251634	0.00296567	0.00296217	0.00289651	0.002944	0.0029875	0.00297117	0.00296817	0.00290701	0.00290317	0.0029215	0.00297783	0.00296634	0.00299767	0.0029905	0.00296384	0.00298883	0.00296767	0.00294417	0.00294485	0.00298817	0.00295934	0.00296334	0.00296017	0.00297567	0.00298284	0.00295533	0.00296151	0.00290284	0.00297733	0.00288467	0.00293717	0.00295717	0.00295483
chr1A_TA299	119000001	120000000	0.00249467	0.00252167	0.00255568	0.00250701	0.00250001	0.00255567	0.00253717	0.00253635	0.00249884	0.00254017	0.00252718	0.0025385	0.002513	0.00226067	0.00250901	0.002505	0.00252784	0.00251967	0.00255084	0.002501	0.0025325	0.00256467	0.00249251	0.00246934	0.00249384	0.00252767	0.00253834	0.00252217	0.00254783	0.00257167	0.00248167	0.00251384	0.002461	0.00254351	0.002475	0.00248917	0.00248984	0.002565	0.00253567	0.00247917	0.00250118	0.00248367	0.00251817	0.00252634	0.00258134	0.00250784	0.00250984
chr1A_TA299	120000001	121000000	0.00224167	0.00223618	0.00226184	0.00220451	0.00222351	0.00223267	0.002236	0.00224867	0.00222484	0.00223718	0.00224484	0.00223184	0.00224601	0.001849	0.0022245	0.00222484	0.00224617	0.002217	0.00223451	0.00222367	0.00225018	0.00224417	0.00220867	0.00222384	0.0022535	0.00221384	0.0022575	0.00220367	0.0022075	0.00223734	0.0022075	0.00223267	0.00219417	0.00223501	0.00220634	0.00220334	0.00222251	0.0022205	0.002226	0.0022345	0.00220001	0.00220617	0.0022485	0.00222951	0.0022095	0.00220318	0.00224784
chr1A_TA299	121000001	122000000	0.00185167	0.00184117	0.00186083	0.00184067	0.00183767	0.00184983	0.00183783	0.0018415	0.0018235	0.00182133	0.00184201	0.00183283	0.00184633	0.00197933	0.001847	0.00185683	0.00184667	0.00180634	0.001852	0.00185367	0.00183417	0.00185184	0.00204537	0.00185601	0.00183851	0.00182817	0.00187467	0.00185183	0.00181484	0.001857	0.00181167	0.001846	0.0018075	0.00185934	0.00182033	0.00187934	0.00181183	0.00184484	0.00187084	0.00186367	0.00185351	0.001826	0.001857	0.0018345	0.0018295	0.00186133	0.00185784
chr1A_TA299	122000001	123000000	0.00197667	0.00196967	0.00199033	0.00196867	0.00196767	0.00198917	0.00196817	0.00195002	0.001982	0.00194001	0.00196868	0.00198667	0.00197534	0.00219418	0.00201134	0.001975	0.00197667	0.00197334	0.00199451	0.001989	0.001943	0.00197151	0.0022305	0.0019915	0.00198734	0.00199017	0.00196267	0.00198667	0.001932	0.00200051	0.00198117	0.00199217	0.00198484	0.00192734	0.00197817	0.00198933	0.00199684	0.00193517	0.00192767	0.00198567	0.001917	0.001995	0.00199384	0.0019315	0.00199417	0.001993	0.00197317
chr1A_TA299	123000001	124000000	0.00220417	0.00219117	0.00223951	0.00218084	0.00216334	0.00220667	0.00218268	0.0022265	0.00218484	0.00220584	0.0021755	0.00218784	0.00219317	0.00245751	0.00219551	0.0022105	0.00219767	0.00216601	0.00217701	0.00221134	0.00218334	0.00218417	0.00203967	0.00218934	0.00220067	0.00220584	0.00220901	0.00222634	0.00217917	0.002197	0.00216818	0.00219417	0.00214751	0.0021955	0.00215801	0.00217484	0.0021715	0.00219317	0.00221034	0.00217267	0.00218717	0.00216101	0.002203	0.00220734	0.00219567	0.0022	0.00218534
chr1A_TA299	124000001	125000000	0.00245301	0.00244834	0.00247902	0.00241651	0.00244285	0.00244834	0.00243735	0.00246167	0.00245301	0.00246801	0.00243667	0.00243968	0.00246401	0.00250501	0.00247951	0.00246584	0.00245934	0.00245067	0.00246784	0.00247934	0.00246784	0.00247867	0.00228335	0.00245384	0.00246634	0.00245151	0.00247651	0.00247701	0.00247884	0.00247117	0.00247084	0.00245151	0.00245567	0.00244068	0.00247568	0.00248435	0.00246017	0.002463	0.00246517	0.00245367	0.00248234	0.00245985	0.00248867	0.00244434	0.00248467	0.00247435	0.00246268
chr1A_TA299	125000001	126000000	0.00250718	0.00249901	0.00254051	0.0024795	0.00250433	0.00250217	0.0024895	0.00249017	0.00250767	0.00250401	0.00248435	0.00251518	0.002494	0.00226551	0.00248934	0.00248517	0.00250567	0.00245135	0.00250451	0.00250951	0.00249067	0.00249451	0.00239701	0.00249417	0.00249534	0.00252218	0.0025045	0.00252767	0.002474	0.00251434	0.00246968	0.00249017	0.00246467	0.00249534	0.00248618	0.00247551	0.00246651	0.00250835	0.00250217	0.00248133	0.00252434	0.00246884	0.002495	0.00246934	0.002497	0.00250617	0.00249334
chr1A_TA299	126000001	127000000	0.00228334	0.00225484	0.00229301	0.00226301	0.0022585	0.002296	0.00227417	0.00227484	0.00226901	0.00228284	0.00227617	0.00225667	0.00226617	0.00188217	0.00225702	0.00223151	0.00228418	0.00223267	0.00225617	0.002287	0.002277	0.00227467	0.00222534	0.002276	0.00227951	0.00230167	0.0022755	0.00232751	0.00222784	0.00229084	0.00223434	0.00225484	0.00222534	0.00228834	0.00222884	0.00225017	0.00221568	0.00226884	0.00228601	0.00226251	0.00229952	0.0022315	0.00229868	0.00228167	0.00229918	0.00229951	0.00227868
chr1A_TA299	127000001	128000000	0.00185468	0.00188134	0.00185801	0.00182434	0.00185051	0.00188634	0.00185551	0.00185917	0.00188818	0.0018655	0.00183734	0.00183617	0.00193851	0.00207167	0.00189734	0.00186951	0.00188535	0.00186702	0.00190384	0.00187518	0.00187434	0.00187568	0.00186901	0.00186667	0.00187384	0.00187501	0.00187668	0.00186585	0.00188434	0.00188301	0.00187502	0.00187418	0.00186602	0.00188401	0.00184835	0.00184835	0.00185252	0.00188484	0.00186751	0.00185301	0.00187768	0.00185652	0.00186951	0.00187318	0.00186418	0.00183168	0.00185734
chr1A_TA299	128000001	129000000	0.00207134	0.00208067	0.00209417	0.00206817	0.00206784	0.00208434	0.00205667	0.00207667	0.00207467	0.0020975	0.00206333	0.00208817	0.00236252	0.00236034	0.002081	0.00207301	0.0020975	0.00207	0.0020815	0.00207384	0.00206884	0.0020725	0.00244718	0.002067	0.00208551	0.00208034	0.00207934	0.00209117	0.00207634	0.00208034	0.00206717	0.00205634	0.00204934	0.00207234	0.00206184	0.00206734	0.002064	0.00209033	0.002072	0.00206618	0.00207634	0.00207151	0.00207933	0.00205151	0.00207667	0.0020845	0.00207667
chr1A_TA299	129000001	130000000	0.00234967	0.002348	0.00238084	0.002341	0.00234183	0.0023565	0.00235317	0.00238101	0.00234151	0.00233717	0.00234167	0.0023555	0.00260934	0.00213918	0.00234134	0.00235334	0.0023715	0.00234867	0.00234217	0.00234834	0.00235334	0.00235417	0.00271217	0.0023225	0.00234817	0.0023455	0.00234684	0.00236267	0.00234617	0.00236001	0.00234734	0.00233717	0.00233234	0.00235084	0.00232517	0.00236117	0.002341	0.00236667	0.00236917	0.002348	0.00237184	0.00236184	0.002356	0.00234833	0.00234352	0.00234917	0.00235734
chr1A_TA299	130000001	131000000	0.002171	0.00216468	0.00219167	0.00213985	0.00216318	0.00217451	0.00215734	0.00219767	0.00216917	0.00216201	0.00217167	0.00218067	0.00233101	0.00246367	0.00217951	0.00217534	0.00218834	0.00216051	0.00216834	0.00216685	0.00216417	0.00216384	0.00255336	0.00214767	0.0021725	0.0021825	0.00216734	0.00216617	0.00215551	0.00217102	0.00216934	0.00213201	0.00215784	0.00216685	0.00214967	0.00216518	0.00216067	0.00215468	0.00219851	0.002164	0.00215467	0.00217051	0.0021815	0.00215234	0.00216617	0.00215068	0.00215967
chr1A_TA299	131000001	132000000	0.00246234	0.00244917	0.0024935	0.00243117	0.00243484	0.00243534	0.00244084	0.00244834	0.00247484	0.00247734	0.0024525	0.00245134	0.00265253	0.00231767	0.00246867	0.0024445	0.002462	0.00247484	0.00248017	0.00245167	0.0024675	0.002449	0.00305067	0.002464	0.00245667	0.00248334	0.00246917	0.00249934	0.00242485	0.00248201	0.00246667	0.00245567	0.00245267	0.00246851	0.0024485	0.002467	0.002461	0.00245901	0.00248817	0.002467	0.00248283	0.00244467	0.00247967	0.00245984	0.00247134	0.00247884	0.002472
chr1A_TA299	132000001	133000000	0.00234368	0.00234433	0.00235967	0.00234101	0.00235984	0.00235317	0.00233567	0.00233883	0.00232167	0.002346	0.00232883	0.00235234	0.0025575	0.00198951	0.00235984	0.00236035	0.002361	0.00233167	0.002331	0.0023135	0.00232384	0.00237684	0.0027405	0.00230501	0.00233034	0.00236267	0.002309	0.00235867	0.00230884	0.00230267	0.00232701	0.00229517	0.00231618	0.00230434	0.00230034	0.00233784	0.0023185	0.00234867	0.00232634	0.00229751	0.00232001	0.002322	0.00234735	0.00230934	0.00233717	0.00232534	0.00229334
chr1A_TA299	133000001	134000000	0.00199868	0.00198651	0.00200934	0.00198134	0.001986	0.00200667	0.00197184	0.00199017	0.00198618	0.00199284	0.001984	0.00198167	0.00221984	0.00277617	0.00198684	0.00197318	0.00199501	0.00199117	0.00197384	0.00199417	0.00199034	0.00197134	0.00216252	0.00198601	0.00198752	0.00197835	0.00200151	0.00199284	0.00197268	0.00201351	0.00198834	0.00199485	0.00196451	0.00199601	0.00199101	0.00199934	0.00198601	0.00198067	0.00199434	0.00200768	0.00199334	0.00198217	0.00199084	0.00197117	0.00199267	0.00198801	0.0019845
chr1A_TA299	134000001	135000000	0.00278801	0.00278584	0.0027935	0.00276634	0.00277383	0.00278283	0.00276534	0.00278817	0.00277734	0.0027745	0.00277	0.00278852	0.00312318	0.00215884	0.00279167	0.00279767	0.00279817	0.00275184	0.0027795	0.00277567	0.00276617	0.00277667	0.00314185	0.00275583	0.00276667	0.00278401	0.00277018	0.0027805	0.00277936	0.00278967	0.00278519	0.00275601	0.00275985	0.00279117	0.00276667	0.00276601	0.002772	0.00279134	0.00278484	0.00277584	0.00279333	0.00276001	0.0027925	0.00274984	0.00278951	0.0027505	0.002786
chr1A_TA299	135000001	136000000	0.00219051	0.00216634	0.00220235	0.00216084	0.00216235	0.00218786	0.00217251	0.00218067	0.00214284	0.00218018	0.00216401	0.00218001	0.00235685	0.00233485	0.00216434	0.00213601	0.00216134	0.00214717	0.00217318	0.00214767	0.00217401	0.00217118	0.00229102	0.00220102	0.00215117	0.00218534	0.00216034	0.00218567	0.002134	0.00217718	0.00216535	0.00215551	0.00215818	0.00216784	0.00216517	0.00217634	0.00216386	0.00216319	0.00216802	0.00216968	0.00217901	0.00214118	0.002204	0.00213034	0.00219484	0.00216134	0.00220168
chr1A_TA299	136000001	137000000	0.00230652	0.00230668	0.0023542	0.00229869	0.00231236	0.00233453	0.00228935	0.00232251	0.00231602	0.00232951	0.00231052	0.00233804	0.00245803	0.00280634	0.00235403	0.00233086	0.00232521	0.00229801	0.00231987	0.00234452	0.00231286	0.00229768	0.00251072	0.00232817	0.00233952	0.00233386	0.00235602	0.00235035	0.00230152	0.00234619	0.00230803	0.00233385	0.00229837	0.00233969	0.00229335	0.0023192	0.00230302	0.0023227	0.00235368	0.0023412	0.00233136	0.00228667	0.00233136	0.00234235	0.00228968	0.00228668	0.00232068
chr1A_TA299	137000001	138000000	0.002841	0.002842	0.00283167	0.00281867	0.00280768	0.00282734	0.0028195	0.00282433	0.00281084	0.00280317	0.00282167	0.00282484	0.00315467	0.00244685	0.00281517	0.00280184	0.00283133	0.0028075	0.00282517	0.00280601	0.00282467	0.0028265	0.00311667	0.00279867	0.00281201	0.00279367	0.0028265	0.00282917	0.00281017	0.00283117	0.00280851	0.002815	0.00282017	0.002774	0.0027975	0.00280084	0.00280567	0.00283234	0.00277318	0.00282017	0.002823	0.00279883	0.00284184	0.00281933	0.00279484	0.00280785	0.002813
chr1A_TA299	138000001	139000000	0.0024845	0.0024925	0.00252334	0.00247901	0.00248684	0.00249284	0.00248084	0.0025035	0.00250667	0.00251217	0.00249134	0.00248751	0.00264518	0.00210734	0.002504	0.00249034	0.00249184	0.0024875	0.00249301	0.00249884	0.00249284	0.00249333	0.00266368	0.00246834	0.00250017	0.00250933	0.00248951	0.00251884	0.00250483	0.00248817	0.002489	0.00246434	0.002469	0.00249	0.00248484	0.00249317	0.00248284	0.00248984	0.00248067	0.00248301	0.002484	0.00248367	0.002522	0.002483	0.00251534	0.0025015	0.002476
chr1A_TA299	139000001	140000000	0.002072	0.002078	0.002103	0.00206934	0.00209684	0.00209984	0.00208217	0.002098	0.00205484	0.002089	0.00206518	0.0021045	0.00236567	0.00234668	0.00207617	0.00208683	0.00208967	0.002087	0.00209267	0.00208	0.00208667	0.0020985	0.00232284	0.00206501	0.002071	0.002075	0.00210867	0.00210533	0.00207334	0.00210301	0.00208451	0.0020825	0.00207483	0.00210117	0.00207717	0.00208433	0.00207483	0.00209567	0.00209733	0.00207867	0.00208867	0.0020625	0.00208734	0.00207667	0.00205917	0.00206834	0.0020605
chr1A_TA299	140000001	141000000	0.00234952	0.00235885	0.00241	0.00234918	0.00236852	0.00236168	0.00236167	0.00237952	0.00236585	0.002365	0.00237034	0.00237017	0.00259368	0.002153	0.00239217	0.00238767	0.00237184	0.00236717	0.00236435	0.00237335	0.00234951	0.00236435	0.00265103	0.00236501	0.00236	0.00236018	0.00237486	0.00238184	0.00235535	0.00236952	0.00236769	0.00235251	0.00234019	0.00238169	0.00233952	0.00235751	0.00236218	0.00237436	0.00236767	0.00234486	0.00235684	0.00236702	0.00236801	0.00235551	0.0023485	0.00232851	0.00236318
chr1A_TA299	141000001	142000000	0.00214767	0.002149	0.0021665	0.00213184	0.00213433	0.00213351	0.00213317	0.0021735	0.00214083	0.00215217	0.00212784	0.00213884	0.00239368	0.0019805	0.00217434	0.00217783	0.00217167	0.00214067	0.00213683	0.00215051	0.00215884	0.00213534	0.00242084	0.00212733	0.00216351	0.00217084	0.00215984	0.00216934	0.00213883	0.00216567	0.00215717	0.0021415	0.00213884	0.00215601	0.00215484	0.00214967	0.0021605	0.00216184	0.002149	0.002143	0.00212534	0.00214067	0.00215434	0.00214984	0.002155	0.00213701	0.00214734
chr1A_TA299	142000001	143000000	0.00195201	0.00195485	0.00198567	0.0019475	0.0019595	0.00196767	0.0019655	0.00196651	0.00195367	0.00196983	0.00195134	0.001948	0.00217884	0.001899	0.00197484	0.00197535	0.00196617	0.00196084	0.001946	0.00198301	0.00194117	0.00198467	0.00217834	0.00196351	0.00197234	0.00197502	0.00198301	0.00197984	0.00196834	0.00198134	0.0019705	0.00195983	0.00195234	0.00196567	0.001951	0.00197584	0.00195819	0.001994	0.00197834	0.00196701	0.00196417	0.00195517	0.001964	0.00198201	0.00197801	0.00194933	0.001974
chr1A_TA299	143000001	144000000	0.00187484	0.00188901	0.00187084	0.00187817	0.00187867	0.00188501	0.00187384	0.00189267	0.00184934	0.00185467	0.00187134	0.00187767	0.00199484	0.00245984	0.00188267	0.00185867	0.00189901	0.00185951	0.00187467	0.00186767	0.001875	0.00189117	0.00198201	0.00186084	0.00186367	0.00187268	0.00185384	0.00189267	0.00185451	0.00188001	0.00186134	0.00184867	0.00186352	0.00188435	0.0018575	0.00187467	0.00187317	0.001885	0.00188584	0.00183634	0.00186501	0.00183568	0.0018885	0.00187401	0.00187918	0.00188767	0.00185734
chr1A_TA299	144000001	145000000	0.00244851	0.00244885	0.00245969	0.002427	0.00241967	0.00243335	0.002424	0.00245151	0.00241634	0.00244518	0.00241285	0.00244417	0.00270935	0.002188	0.002436	0.00243967	0.00245168	0.00243851	0.0024205	0.00242051	0.00240884	0.002439	0.00269668	0.00242617	0.00244134	0.00244651	0.00244402	0.00244467	0.00242517	0.00244084	0.00245017	0.00240951	0.00241768	0.00244667	0.00240802	0.00242634	0.00244634	0.00242584	0.00242234	0.00242951	0.00242984	0.00242717	0.00244134	0.00241201	0.00241968	0.0024175	0.00243452
chr1A_TA299	145000001	146000000	0.00219701	0.00217034	0.00218417	0.00216118	0.0021695	0.00214933	0.00214717	0.00216584	0.00215284	0.00216417	0.00215617	0.00216234	0.00245552	0.00236318	0.00215617	0.00217151	0.00217334	0.00214267	0.002146	0.00216268	0.0021535	0.00215417	0.00242518	0.00215051	0.00216584	0.00216384	0.00217018	0.00217151	0.002163	0.00218001	0.00218417	0.00214067	0.00215851	0.00217267	0.00213884	0.00217434	0.00216351	0.00215401	0.00218934	0.00214934	0.00218184	0.00214634	0.00217134	0.00213834	0.00218384	0.00215967	0.00216834
chr1A_TA299	146000001	147000000	0.00237618	0.00237617	0.00239518	0.00236367	0.00238617	0.00238418	0.002367	0.00238034	0.00237084	0.00238751	0.00237234	0.002389	0.00263035	0.00189417	0.00239134	0.00238601	0.00238533	0.002377	0.00239717	0.0023855	0.00237584	0.00239884	0.00265051	0.00235634	0.00238633	0.00238651	0.002395	0.00239217	0.0023905	0.00238884	0.00239834	0.00236517	0.00236717	0.00239801	0.00237717	0.00238967	0.0023805	0.00239534	0.00239467	0.00236351	0.00237201	0.0023905	0.0023865	0.0023665	0.00237934	0.00236783	0.00238234
chr1A_TA299	147000001	148000000	0.00190601	0.00191868	0.00192268	0.00189517	0.00187934	0.00191002	0.00189584	0.00191734	0.00190618	0.00188384	0.00190667	0.0018945	0.00200552	0.00258834	0.00191969	0.00191134	0.0019025	0.00191167	0.00186284	0.00191751	0.00190352	0.00190968	0.00201667	0.00189319	0.00190185	0.0019035	0.00191651	0.00192417	0.0019105	0.0018945	0.00190401	0.001882	0.00189268	0.00189068	0.00190968	0.00191017	0.00190184	0.00189235	0.00189735	0.00188584	0.00189018	0.00190434	0.00191534	0.00189618	0.00190651	0.00189368	0.00189134
chr1A_TA299	148000001	149000000	0.00259567	0.00260001	0.00260818	0.002589	0.00258219	0.00261567	0.00258418	0.00260652	0.00257101	0.00257717	0.00259784	0.00261068	0.00281903	0.002452	0.00259833	0.00258234	0.002619	0.00256384	0.00259834	0.00258584	0.00258684	0.00260301	0.00285884	0.00258901	0.00260084	0.00258834	0.00261283	0.00261401	0.00257984	0.00261184	0.00256718	0.00258701	0.00256134	0.00259851	0.00256234	0.00258035	0.00255884	0.00259217	0.00259335	0.00257535	0.00258834	0.00256917	0.00255851	0.00257451	0.00255634	0.00251601	0.00258718
chr1A_TA299	149000001	150000000	0.00246351	0.00243867	0.00250283	0.00243784	0.00244267	0.00246335	0.00245501	0.002473	0.00247367	0.00246167	0.00245317	0.00248267	0.00268954	0.00192867	0.00241684	0.00242867	0.00248234	0.0024675	0.00248067	0.00248318	0.00246417	0.00245851	0.00241055	0.00244101	0.002469	0.00245784	0.002466	0.00245917	0.0024645	0.00245734	0.00247284	0.00245851	0.00246335	0.00246017	0.00246217	0.00247033	0.00246601	0.00245268	0.00245383	0.00245034	0.00245067	0.00246201	0.00247884	0.00244984	0.00244451	0.00243218	0.00244184
chr1A_TA299	150000001	151000000	0.00191934	0.00193701	0.00196134	0.00190967	0.00192451	0.00191067	0.0019135	0.001936	0.00190751	0.00193451	0.00190801	0.00192552	0.00210017	0.0020585	0.00193036	0.00194469	0.00193967	0.00193167	0.00192467	0.00195951	0.00191967	0.00195617	0.00205101	0.00193467	0.001936	0.00194467	0.00194634	0.001929	0.00193551	0.00192434	0.00192801	0.00192067	0.00191151	0.00192834	0.00192884	0.00193134	0.00192784	0.00193901	0.00194167	0.00191667	0.00192667	0.00192468	0.00195917	0.00192683	0.00194134	0.00192467	0.001956
chr1A_TA299	151000001	152000000	0.00206417	0.00207783	0.00209817	0.00204884	0.00207034	0.00205467	0.00204784	0.00206817	0.00206184	0.00206567	0.00208434	0.00205884	0.0022082	0.0018655	0.0020845	0.00207684	0.0020905	0.00203401	0.00206484	0.0020575	0.00208767	0.00207967	0.00200517	0.00205884	0.0020525	0.00207484	0.002065	0.00206033	0.00204884	0.00206817	0.00206118	0.00204734	0.00204801	0.00205217	0.00205317	0.00207817	0.00206868	0.00208	0.00206633	0.002048	0.00205534	0.00205717	0.00206067	0.00205667	0.002068	0.00203434	0.00206467
chr1A_TA299	152000001	153000000	0.001867	0.001864	0.00187134	0.0018585	0.0018635	0.00187333	0.00186183	0.00187367	0.00185817	0.00186633	0.00186134	0.00187667	0.00207651	0.002109	0.00186267	0.00188267	0.00189467	0.00185767	0.0018775	0.0018705	0.001871	0.00186617	0.00180701	0.001854	0.0018505	0.00186817	0.001855	0.00186834	0.00184367	0.00184167	0.00185884	0.00183383	0.0018555	0.00184583	0.00185234	0.00186567	0.00183234	0.001869	0.00184867	0.001833	0.0018675	0.00184933	0.00188634	0.001857	0.001857	0.00185834	0.00184767
chr1A_TA299	153000001	154000000	0.00206817	0.00208217	0.002124	0.00204367	0.00208884	0.00211751	0.0020655	0.00207701	0.00210917	0.00207568	0.00204185	0.00206451	0.00224934	0.00243034	0.0020825	0.00209734	0.00212034	0.00209351	0.00204517	0.00210217	0.00204251	0.002109	0.00202703	0.00203718	0.00211334	0.00205967	0.00207168	0.00208651	0.00209234	0.00206367	0.00206185	0.0020545	0.00206801	0.00207067	0.00204235	0.00207501	0.00207018	0.00208186	0.00206134	0.00204917	0.00205367	0.00205567	0.00208884	0.00204034	0.00206251	0.00205801	0.00209467
chr1A_TA299	154000001	155000000	0.00243217	0.00244534	0.00244035	0.00242851	0.00246735	0.00244835	0.00242951	0.00246	0.00241284	0.00242685	0.00243968	0.0024555	0.00273018	0.00248601	0.00244467	0.0024495	0.00248701	0.00242883	0.00244734	0.00242918	0.00242934	0.00245317	0.00243134	0.00242884	0.00243067	0.00244834	0.00246001	0.00244734	0.00244967	0.00243751	0.0024305	0.00244084	0.00241384	0.00242584	0.00240834	0.002437	0.00241768	0.00240635	0.002439	0.00242534	0.00246585	0.002419	0.00242684	0.00242367	0.00242751	0.00239567	0.00243568
chr1A_TA299	155000001	156000000	0.00249334	0.00248967	0.00251634	0.00247367	0.00248484	0.00249517	0.00248217	0.00250717	0.00249784	0.00249768	0.00247101	0.002502	0.00283068	0.0026495	0.00248534	0.002492	0.00250634	0.00248217	0.002495	0.00251117	0.002478	0.0024965	0.00253018	0.00248034	0.0025075	0.00249767	0.00251117	0.00250784	0.00248817	0.00248867	0.00247718	0.00248284	0.00246901	0.0024755	0.00246302	0.00250801	0.00248584	0.00251217	0.00247818	0.00248551	0.00248635	0.00248084	0.00253935	0.002486	0.00250967	0.00249034	0.00249885
chr1A_TA299	156000001	157000000	0.00264967	0.00263618	0.00266651	0.00264152	0.00264984	0.002645	0.00262901	0.00264934	0.00265417	0.00265467	0.00264267	0.002644	0.00298751	0.00268468	0.00264984	0.00265367	0.0026575	0.00266017	0.00262034	0.002617	0.00262667	0.002646	0.00296942	0.00260401	0.00260485	0.00265484	0.00263184	0.00264685	0.0026485	0.00262802	0.00266401	0.00259684	0.00264567	0.00262334	0.00265668	0.00267067	0.00264834	0.00265301	0.00261151	0.00260484	0.00261735	0.002647	0.0026655	0.00259784	0.00265968	0.00263701	0.00260802
chr1A_TA299	157000001	158000000	0.0026795	0.00268234	0.00272751	0.00266651	0.00268017	0.00269468	0.0026635	0.00267967	0.00270567	0.00271217	0.00266751	0.00269501	0.00286469	0.00243933	0.00270167	0.00271384	0.00268351	0.00267617	0.00269551	0.00270535	0.00268934	0.00267934	0.00263069	0.00268634	0.00271201	0.00271884	0.00269034	0.00271434	0.00268217	0.00268784	0.00268451	0.00268518	0.00268784	0.002685	0.0026795	0.002694	0.00267734	0.00269217	0.00268917	0.00268034	0.00266401	0.00265917	0.00270733	0.00267934	0.00270184	0.00267951	0.00270067
chr1A_TA299	158000001	159000000	0.00243751	0.00243584	0.00246101	0.00243867	0.00244001	0.00245885	0.00243684	0.00243984	0.00241551	0.00242217	0.00244167	0.00246434	0.00263601	0.00260684	0.00245217	0.00245867	0.00245084	0.00244301	0.00244834	0.002456	0.00242784	0.00246818	0.00246101	0.00244567	0.00245917	0.00241484	0.00245017	0.00245967	0.00244467	0.00246401	0.00246034	0.00244234	0.00243584	0.00244467	0.00243717	0.00245017	0.00244884	0.00247217	0.00244735	0.00244583	0.00244484	0.0024415	0.00246367	0.00241617	0.00246134	0.00243517	0.00244584
chr1A_TA299	159000001	160000000	0.00262634	0.00261617	0.0026355	0.002618	0.0026365	0.00263433	0.00261	0.00263383	0.00261368	0.00261567	0.00261468	0.002621	0.00278084	0.00209101	0.00263251	0.00261367	0.00262884	0.0026275	0.00264584	0.00261134	0.00261317	0.0026255	0.00265334	0.0026175	0.00259317	0.00261617	0.00261201	0.002612	0.00261534	0.00258917	0.00263134	0.00259551	0.00259301	0.00261184	0.00261868	0.00264517	0.00263734	0.00260684	0.00259167	0.00259635	0.00262533	0.00263384	0.00260117	0.00259484	0.00259417	0.00260434	0.00262584
chr1A_TA299	160000001	161000000	0.00209835	0.00208867	0.00211285	0.00208651	0.00209086	0.00208917	0.00206268	0.00210318	0.002075	0.00208485	0.00206968	0.00209501	0.00241085	0.002271	0.00210167	0.00209351	0.00208419	0.00208734	0.00207984	0.002093	0.00208351	0.00210336	0.00208484	0.00208551	0.00209419	0.00209784	0.00210268	0.00211685	0.00208401	0.00210185	0.00208352	0.00208784	0.002092	0.00209918	0.00206617	0.00210017	0.00208501	0.00209284	0.00212586	0.00208684	0.00210401	0.00209435	0.00211717	0.00207701	0.00210985	0.00211102	0.00210085
chr1A_TA299	161000001	162000000	0.00227184	0.00229301	0.00229351	0.00225635	0.00227554	0.00227369	0.00225901	0.00227535	0.00227152	0.00227617	0.00226351	0.00227852	0.00260835	0.00216417	0.00226101	0.00226384	0.00227051	0.00225984	0.00227184	0.00227802	0.00228468	0.00227518	0.00234104	0.00227052	0.00228051	0.00227185	0.00229984	0.00227568	0.00227584	0.00226735	0.00228467	0.00227017	0.00226384	0.00226101	0.00226853	0.00229018	0.00228401	0.00227234	0.00227052	0.00226035	0.00228417	0.00226084	0.002271	0.00224701	0.002265	0.00224702	0.00228834
chr1A_TA299	162000001	163000000	0.00219951	0.00219034	0.00218684	0.002189	0.00218951	0.00221317	0.00216451	0.00219033	0.00215101	0.00217167	0.00219167	0.00220834	0.00238484	0.00207234	0.00215267	0.00218467	0.00221351	0.00217817	0.00218534	0.00219001	0.00218484	0.0021935	0.00223137	0.00216584	0.00217701	0.00215568	0.00219151	0.0021865	0.002173	0.00216801	0.00220368	0.00216417	0.00217034	0.00217134	0.00218967	0.00218967	0.00218867	0.00221367	0.0021755	0.00216834	0.00217034	0.00215934	0.002194	0.00217883	0.00216684	0.00213951	0.00218767
chr1A_TA299	163000001	164000000	0.00208867	0.00205601	0.00209434	0.00206	0.00205384	0.002068	0.00206418	0.0020805	0.00207417	0.002052	0.00204434	0.00208184	0.00218634	0.00198735	0.00208334	0.00209434	0.002076	0.00206168	0.00208351	0.00207567	0.00205984	0.00206217	0.00211451	0.00207284	0.00208401	0.0020605	0.00207251	0.00209334	0.00208951	0.0020945	0.002075	0.00207434	0.00208284	0.00205717	0.00207484	0.00207884	0.00206067	0.00209351	0.0020825	0.00207001	0.00206817	0.00207684	0.00211034	0.00206568	0.00208984	0.00209068	0.00207301
chr1A_TA299	164000001	165000000	0.00201517	0.00201167	0.0020035	0.00199434	0.002017	0.00201184	0.00199933	0.00199617	0.00199467	0.0019985	0.00201634	0.0020085	0.00214802	0.00188218	0.00196984	0.00196834	0.00201017	0.00199384	0.00199467	0.00200967	0.00200217	0.00202967	0.00202701	0.0019795	0.001997	0.0020035	0.00199967	0.00200167	0.00197417	0.00200967	0.00202367	0.00198317	0.00198367	0.00200317	0.00198834	0.001997	0.00199367	0.00199917	0.00200601	0.00199117	0.0019755	0.00197983	0.0020035	0.0019625	0.001999	0.00200851	0.00199717
chr1A_TA299	165000001	166000000	0.00189034	0.00188717	0.00191934	0.00187183	0.00188433	0.00188784	0.0018705	0.00188233	0.001877	0.00189184	0.00187317	0.00187217	0.00207617	0.00222368	0.00190834	0.00189933	0.001894	0.00187	0.00189717	0.00190017	0.00188034	0.00188201	0.0019155	0.00185584	0.00189234	0.00189234	0.00190417	0.00189817	0.00188668	0.00188584	0.00189567	0.00188033	0.00187751	0.00188983	0.00187451	0.00182051	0.00189451	0.00188918	0.00189483	0.00188718	0.001911	0.00187867	0.00189217	0.00188717	0.00189167	0.00186968	0.00188967
chr1A_TA299	166000001	167000000	0.002218	0.00220151	0.00224052	0.00220501	0.00221417	0.00222534	0.00222951	0.00222784	0.00223935	0.00223301	0.00221134	0.00219934	0.00246436	0.002092	0.00224234	0.00221668	0.00222934	0.00221384	0.00223317	0.00221935	0.00220934	0.00223917	0.00220118	0.00216017	0.00222167	0.00223267	0.00217968	0.002229	0.002217	0.00219885	0.00222618	0.00218568	0.00221334	0.00220567	0.00221051	0.00223501	0.00222534	0.00223984	0.00221717	0.00219268	0.00221317	0.00219585	0.00223434	0.00221617	0.00221884	0.00221384	0.00217752
chr1A_TA299	167000001	168000000	0.00210117	0.00207734	0.00211934	0.0020865	0.002077	0.00212167	0.00209418	0.00210967	0.00208601	0.0021035	0.0021035	0.00208467	0.00223351	0.00243501	0.00209301	0.00210401	0.00210484	0.0020815	0.00211417	0.00210767	0.00209068	0.002108	0.00216533	0.0021085	0.00213134	0.00210334	0.00211284	0.00211317	0.00209684	0.00211001	0.00209001	0.00209101	0.00210384	0.00178856	0.00209351	0.00208934	0.002102	0.00212	0.00179472	0.00209618	0.00210751	0.00210817	0.0021075	0.00209334	0.00209484	0.00208584	0.00211351
chr1A_TA299	168000001	169000000	0.00244134	0.00244217	0.002472	0.00243201	0.00243734	0.00244284	0.00242101	0.00243051	0.00243484	0.00244117	0.00243734	0.00245834	0.00231201	0.00269383	0.00243783	0.00246	0.00247483	0.002431	0.002463	0.00245567	0.00243234	0.002463	0.00241883	0.00244234	0.00244801	0.0024475	0.00246584	0.00247683	0.00244134	0.00245667	0.00244217	0.002454	0.00242834	0.002464	0.002427	0.00244267	0.00243301	0.0024505	0.00247267	0.00244467	0.00245317	0.00242084	0.00245983	0.00244584	0.00244767	0.00244068	0.00244567
chr1A_TA299	169000001	170000000	0.00268834	0.0026965	0.00271917	0.0026795	0.00268917	0.00270417	0.002682	0.00269883	0.0026815	0.00268133	0.00270067	0.0027035	0.00259734	0.00281534	0.00263269	0.00261886	0.00271417	0.00264402	0.00270084	0.0026985	0.00270318	0.00270583	0.0027475	0.00267984	0.00268917	0.00269	0.00271233	0.00269667	0.00262836	0.00268717	0.00264052	0.00268267	0.00261353	0.00268967	0.00262219	0.00264602	0.00262019	0.00267717	0.00267817	0.00268001	0.00269317	0.00261802	0.00271234	0.00268133	0.00267934	0.00266784	0.002683
chr1A_TA299	170000001	171000000	0.002816	0.0028235	0.00283733	0.00280017	0.00281233	0.0028155	0.002802	0.00281284	0.00280834	0.00281767	0.00281884	0.0028125	0.00274117	0.0023555	0.00283917	0.00281735	0.00283167	0.00281684	0.002835	0.0028405	0.00282367	0.00282835	0.00278334	0.00279934	0.00282284	0.00282467	0.00282251	0.00281734	0.00281417	0.0028245	0.00282467	0.00279567	0.002811	0.002816	0.00281567	0.0028225	0.00282451	0.00282284	0.002832	0.00280484	0.00281317	0.00282567	0.00283133	0.002828	0.0028525	0.00281751	0.00283117
chr1A_TA299	171000001	172000000	0.00234101	0.002354	0.00238	0.00232334	0.00235317	0.00234951	0.00235033	0.00236101	0.00234483	0.00234817	0.00236217	0.00234234	0.00224367	0.00233868	0.0023725	0.00235167	0.00235584	0.00234551	0.00235834	0.00235384	0.00235001	0.00235984	0.0023335	0.00234134	0.00233217	0.00233767	0.00236484	0.00238634	0.00235734	0.00235501	0.002363	0.00234301	0.00234617	0.00235867	0.00233484	0.0023515	0.00234717	0.00236917	0.00236484	0.00234368	0.00233584	0.00233084	0.00235967	0.00234784	0.00234117	0.00233167	0.00238017
chr1A_TA299	172000001	173000000	0.0023395	0.00233067	0.00234634	0.00231551	0.00233667	0.00234684	0.00232934	0.00233617	0.00233101	0.00232051	0.002329	0.00233501	0.00222567	0.00233918	0.00233433	0.00237301	0.002343	0.00231818	0.0023355	0.00233734	0.00234118	0.00234117	0.002404	0.00231651	0.00233534	0.00232934	0.00234484	0.002347	0.00234467	0.00234134	0.00232918	0.00233067	0.00234234	0.00233601	0.00233251	0.00233484	0.00233618	0.00233784	0.00232967	0.00233701	0.00233351	0.00232684	0.00234983	0.00234134	0.00233917	0.00232201	0.00233367
chr1A_TA299	173000001	174000000	0.00227584	0.00229734	0.00233234	0.0022665	0.00229234	0.00228517	0.00229267	0.00229867	0.00229517	0.00230134	0.00228617	0.0023095	0.00219434	0.00250017	0.00232667	0.00232351	0.00231051	0.00229784	0.00228484	0.00228568	0.00228517	0.002294	0.00225733	0.00227201	0.00229267	0.00231601	0.00233617	0.002318	0.00230034	0.00230767	0.002308	0.00229617	0.00229768	0.00229967	0.00228652	0.00229517	0.00229484	0.00229951	0.00231917	0.00229284	0.00228434	0.00231184	0.00229668	0.00229184	0.002306	0.00226817	0.00230484
chr1A_TA299	174000001	175000000	0.0025195	0.00253883	0.00254635	0.00250817	0.0025365	0.0025515	0.00254184	0.00255683	0.00252617	0.00253784	0.00255968	0.00255867	0.00240535	0.00256017	0.00254201	0.00249667	0.002573	0.00251767	0.0024995	0.00250567	0.00250734	0.00254217	0.00261134	0.00248267	0.002516	0.00252017	0.00249051	0.002541	0.00252517	0.00251	0.00250084	0.00248267	0.00251067	0.00253183	0.00248951	0.00252867	0.00252451	0.00249417	0.002538	0.00249784	0.00249933	0.00252567	0.00252517	0.00250034	0.0025165	0.00248617	0.00249117
chr1A_TA299	175000001	176000000	0.00254517	0.00255169	0.00257051	0.00254951	0.00255417	0.00256584	0.00256052	0.00256118	0.00253867	0.00256051	0.00256434	0.0025565	0.00249635	0.002743	0.00256517	0.00255551	0.002578	0.00254867	0.00255834	0.00256351	0.002568	0.00257318	0.00258225	0.002552	0.00258601	0.00254934	0.00256151	0.00257951	0.00256301	0.00258101	0.0025705	0.0025505	0.00254201	0.00254885	0.00255701	0.00256917	0.0025365	0.00255201	0.002579	0.00255434	0.00255251	0.00255117	0.00257235	0.00254951	0.00254484	0.00255584	0.00254701
chr1A_TA299	176000001	177000000	0.00276534	0.0027475	0.00276668	0.002718	0.00274084	0.00274767	0.00273417	0.00275017	0.00275101	0.00274401	0.0027455	0.00277134	0.00258267	0.00250205	0.00274467	0.00274784	0.00276233	0.00272733	0.00275084	0.00273668	0.002746	0.00274934	0.00278567	0.00273183	0.00274934	0.00273884	0.0027495	0.00276534	0.00271267	0.0027355	0.00273984	0.00274284	0.00270168	0.00273983	0.00271234	0.00273917	0.00271884	0.00272967	0.00274183	0.00272784	0.0027615	0.00270967	0.00274417	0.00272084	0.00274	0.0027265	0.00273467
chr1A_TA299	177000001	178000000	0.00245938	0.00247088	0.00253275	0.00244788	0.0024762	0.00248772	0.0024582	0.00247655	0.00251572	0.00250204	0.00247954	0.00248754	0.00238657	0.00294918	0.00251739	0.00249373	0.00247756	0.00250453	0.00249106	0.00251839	0.00250321	0.00248038	0.00268401	0.00250085	0.00250121	0.00250904	0.00250521	0.00252971	0.00250838	0.00250755	0.00250057	0.00248288	0.00248722	0.00250222	0.00248738	0.00251158	0.0025082	0.00251288	0.00252323	0.00249421	0.0025147	0.00251386	0.00252056	0.00248689	0.00252389	0.00250671	0.00250937
chr1A_TA299	178000001	179000000	0.00297234	0.002958	0.00298051	0.00295434	0.00295584	0.00297884	0.00294734	0.00298868	0.00296985	0.00296819	0.00295403	0.002975	0.00286903	0.00286017	0.00298601	0.00297051	0.002968	0.00297701	0.00294717	0.00293818	0.00294851	0.00296284	0.00317186	0.002943	0.00293951	0.00297702	0.00294967	0.00297751	0.00296069	0.00295402	0.00298019	0.002953	0.00294418	0.00295	0.00295351	0.00297151	0.00298668	0.00297035	0.00294618	0.00294401	0.00299367	0.00296318	0.00297368	0.00289735	0.00298018	0.00295051	0.00293218
chr1A_TA299	179000001	180000000	0.00281417	0.0028245	0.00288617	0.00282133	0.002822	0.00283384	0.00280033	0.0028295	0.00284784	0.00283633	0.002816	0.00282334	0.00264367	0.00251701	0.00283834	0.00284234	0.00284134	0.0028485	0.0028475	0.002835	0.00283617	0.00283583	0.00305167	0.00283284	0.00284	0.002845	0.00284234	0.00284383	0.002844	0.002855	0.002838	0.00282634	0.002825	0.00285067	0.00283183	0.00286601	0.00283734	0.0028435	0.00286217	0.00283683	0.00284017	0.00283783	0.00284884	0.00283683	0.002828	0.0028445	0.00284233
chr1A_TA299	180000001	181000000	0.00250851	0.00250184	0.00254202	0.00250484	0.00248985	0.002513	0.0024865	0.00249701	0.00249017	0.00251984	0.00251084	0.00251068	0.00238886	0.00270301	0.002519	0.00250151	0.00251617	0.00249018	0.00250985	0.00250401	0.002504	0.00253034	0.002647	0.00246401	0.00249667	0.00253117	0.00249984	0.00250718	0.00249918	0.00250934	0.00251167	0.00248867	0.00250118	0.00251751	0.00248717	0.00250801	0.00250684	0.00251201	0.00253084	0.002462	0.00250384	0.00249484	0.00250784	0.00248567	0.00249617	0.00249767	0.00248968
chr1A_TA299	181000001	182000000	0.00270251	0.00269433	0.00271051	0.002701	0.00267518	0.00270334	0.0026825	0.00271684	0.00269535	0.00269418	0.00270617	0.00269767	0.00259968	0.00254135	0.0027205	0.00270685	0.0027145	0.0026965	0.00269234	0.00270651	0.002702	0.00271401	0.0027272	0.00268767	0.0027075	0.00271218	0.00270984	0.00240336	0.00270784	0.00269568	0.00270718	0.00268384	0.00271067	0.00267734	0.00270034	0.002699	0.00269201	0.00269851	0.00270884	0.00269117	0.00271067	0.00271351	0.00270617	0.00269718	0.00269684	0.00269186	0.0027025
chr1A_TA299	182000001	183000000	0.00253817	0.002533	0.00252668	0.00250867	0.00251884	0.00254668	0.00252001	0.00253984	0.00250669	0.00250418	0.00253733	0.00252668	0.00247884	0.00234967	0.002552	0.00253967	0.00250302	0.0025077	0.00252851	0.00256218	0.00253368	0.00253118	0.00274117	0.00253717	0.00254634	0.00250035	0.00257334	0.00253767	0.00251968	0.002547	0.00252052	0.00252934	0.00249968	0.00255018	0.00250518	0.00252818	0.00250352	0.00252734	0.00255568	0.00255367	0.00252901	0.00253019	0.00255117	0.00254401	0.00253484	0.00254218	0.00255051
chr1A_TA299	183000001	184000000	0.00233084	0.00232817	0.00236617	0.00231817	0.00232668	0.00234034	0.00230717	0.00234034	0.00234001	0.00234117	0.00233051	0.00233233	0.00228551	0.00326785	0.00234567	0.00232117	0.00234817	0.00231784	0.00234201	0.00235484	0.00233817	0.00233551	0.002563	0.00233117	0.00233951	0.002341	0.00233867	0.00233834	0.00232567	0.00236284	0.00233	0.00232884	0.00233534	0.002323	0.00229467	0.002336	0.00231417	0.002338	0.00232801	0.00232834	0.00232751	0.00231517	0.00234568	0.0023415	0.00232267	0.00231784	0.0023255
chr1A_TA299	184000001	185000000	0.00327485	0.00326351	0.00328517	0.00326818	0.00328152	0.00327767	0.00324901	0.0032875	0.00326601	0.00327685	0.00327401	0.00327969	0.00318651	0.00292603	0.00323002	0.00322952	0.00328084	0.00326803	0.00328534	0.00324601	0.00327968	0.00328735	0.0023354	0.00316984	0.00324501	0.00327435	0.00321185	0.00326401	0.003268	0.00320383	0.00326318	0.0031895	0.00323135	0.00325101	0.00323467	0.00326434	0.00325133	0.0032737	0.00325303	0.00319583	0.00326167	0.00324385	0.00327785	0.00323984	0.00327067	0.00326469	0.00318884
chr1A_TA299	185000001	186000000	0.00298469	0.00298083	0.00298122	0.00298384	0.00298587	0.00300003	0.00297919	0.00299836	0.0029407	0.00293219	0.0029807	0.00300036	0.0028132	0.00296985	0.00299419	0.00299436	0.00298903	0.00296536	0.00296535	0.00293653	0.00296086	0.00298983	0.00318737	0.00292769	0.00295051	0.00293404	0.00294403	0.00299934	0.00298335	0.00295686	0.0029762	0.00293985	0.00295651	0.00294136	0.0029457	0.00297869	0.00298403	0.00298351	0.00297054	0.00294535	0.00295152	0.00297486	0.00301153	0.00295453	0.00297652	0.00297702	0.00294385
chr1A_TA299	186000001	187000000	0.00294984	0.00296201	0.00297335	0.00295335	0.00295167	0.00296817	0.00292536	0.00296201	0.00293784	0.0029615	0.00296667	0.00296118	0.00275204	0.00284467	0.00298617	0.00297034	0.00298751	0.00296184	0.00297586	0.00295635	0.00296851	0.00296951	0.00309134	0.00296101	0.002971	0.00295485	0.00297751	0.00298467	0.00296901	0.00295885	0.00296618	0.00293183	0.00293019	0.00295534	0.00296534	0.00296985	0.00296335	0.00294817	0.002954	0.00297485	0.00295818	0.00295184	0.00296234	0.00296252	0.00295801	0.00292768	0.00296735
chr1A_TA299	187000001	188000000	0.00281334	0.0028295	0.00286134	0.00280934	0.0028165	0.002841	0.00279967	0.002826	0.00284367	0.00283417	0.00282218	0.00283401	0.0026315	0.003084	0.00282934	0.00282551	0.00283351	0.00283133	0.0028395	0.00283184	0.00283533	0.00283867	0.00308051	0.00280484	0.00282383	0.00284301	0.00283434	0.00283802	0.002841	0.00283684	0.00284718	0.00282667	0.00284867	0.00280601	0.00283367	0.00285134	0.0028475	0.00283767	0.00283567	0.00282001	0.00279352	0.00283951	0.00281617	0.00284317	0.0028225	0.0027885	0.00283018
chr1A_TA299	188000001	189000000	0.0030885	0.0030855	0.00310034	0.00306133	0.00306667	0.00307567	0.00306633	0.00308067	0.0030805	0.00309317	0.00308983	0.00308467	0.0029365	0.00325167	0.0031015	0.00309967	0.00309551	0.00308901	0.00309567	0.00308434	0.003089	0.00309067	0.00329101	0.00307634	0.00306467	0.00308617	0.00309733	0.00310984	0.00308268	0.00308783	0.00308184	0.00307517	0.00307935	0.00309117	0.00308518	0.00309085	0.00308585	0.00308184	0.0030935	0.00307517	0.00310133	0.00307002	0.00310633	0.00307617	0.0030855	0.00308217	0.00307767
chr1A_TA299	189000001	190000000	0.00318401	0.00317501	0.00327134	0.0031815	0.00318334	0.00321168	0.00318219	0.00320351	0.00324751	0.00325283	0.00318885	0.00321418	0.00312051	0.0028065	0.00326184	0.00327218	0.00321984	0.00324001	0.00325984	0.00323517	0.00323518	0.00319084	0.00336367	0.00323867	0.00324317	0.0032555	0.00325284	0.00314967	0.00324735	0.00326701	0.00325202	0.00324502	0.00324667	0.00325867	0.00323551	0.00325617	0.00326701	0.00325217	0.00325667	0.00324552	0.00325184	0.00324984	0.00319585	0.00323184	0.00319936	0.00317952	0.00325817
chr1A_TA299	190000001	191000000	0.00280184	0.00279501	0.00283868	0.00279467	0.00280367	0.00281618	0.00279617	0.00282085	0.00280918	0.00281218	0.00279984	0.00281602	0.00258252	0.00288751	0.00281201	0.00278868	0.00282985	0.00279501	0.00279835	0.0028105	0.00278634	0.00281017	0.00284335	0.00280634	0.00279919	0.00280735	0.00279501	0.00280768	0.00280368	0.00280351	0.00281884	0.00278384	0.00277551	0.00280419	0.00281235	0.00279435	0.00279002	0.00279101	0.00280917	0.00279017	0.00279451	0.00280851	0.00283717	0.00279318	0.00282317	0.00281134	0.00280185
[truncated: 4,921 more rows]
[truncated: 14 more columns]

## Sheet: Supplementary Table 12
	Supplementary Table 12. T. monococcum introgressions into bread wheat.
[truncated: 202 more rows]

[truncated: 3 more sheets: Supplementary Table 13, Supplementary Table 16, Supplementary Table 17]
