# Supplementary material for: Einkorn genomics sheds light on history of the oldest domesticated wheat
Source: Nature. 2023 Aug 2;620(7975):830–8. doi: 10.1038/s41586-023-06389-7 (PMC10447253; doi:10.1038/s41586-023-06389-7)
Supplement: Supplementary file 5 — Source Data Extended Data Fig. 9 [file 41586_2023_6389_MOESM5_ESM.xlsx]

## Sheet: source_data_Extended_Fig. 9
k-mer maapping based approach to detect T. monococcum introgressions into bread wheat.
The overall introgression (%) was calculated as the total introgression size divided by the total A-genome size. The highlighted cells in yellow represent the putative introgression in 1 Mb sliding windows.
Depth (monococcum) or depth (urartu) = the average depth of k-mers from T. monococcum and T. urartu, respectively, that mapped to the 1 Mb sliding window.
ArinaLrFor						Chinese Spring						Jagger						Julius						LongReach Lancer						CDC Landmakr						Mace						SY Mattis						Norin 61
chromosome	start	end	size	from the overall introg (%)		chromosome	start	end	size	from the overall introg (%)		chromosome	start	end	size	from the overall introg (%)		chromosome	start	end	size	from the overall introg (%)		chromosome	start	end	size	from the overall introg (%)		chromosome	start	end	size	from the overall introg (%)		chromosome	start	end	size	from the overall introg (%)		chromosome	start	end	size	from the overall introg (%)		chromosome	start
chr1A	1	22000000	21999999	23.0934		chr1A	9000000	10000000	1000000	2.51265		chr2A	39000000	40000000	1000000	2.45139		chr1A	1	1000000	999999	1.59023		chr5A	457000000	473000000	16000000	23.9335		chr1A	20000000	23000000	3000000	8.10811		chr1A	8000000	9000000	1000000	1.66701		chr1A	1	13000000	12999999	23.8068		chr1A	1
chr2A	760000000	766000000	6000000	6.2982		chr2A	759000000	761000000	2000000	5.02531		chr2A	791000000	792000000	1000000	2.45139		chr1A	4000000	5000000	1000000	1.59024		chr5A	511000000	516000000	5000000	7.47921		chr2A	784000000	787000000	3000000	8.10811		chr1A	14000000	15000000	1000000	1.66701		chr2A	764000000	767000000	3000000	5.49388		chr1A	16000000
chr2A	779000000	781000000	2000000	2.0994		chr2A	763000000	767000000	4000000	10.0506		chr2A	799000000	801000000	2000000	4.90278		chr2A	718000000	721000000	3000000	4.77071		chr6A	5000000	8000000	3000000	4.48753		chr2A	788000000	790000000	2000000	5.40541		chr2A	759000000	764000000	5000000	8.33503		chr3A	13000000	14000000	1000000	1.83129		chr2A	758000000
chr3A	1000000	3000000	2000000	2.0994		chr2A	776000000	780798557	4798557	12.0571		chr5A	462000000	471000000	9000000	22.0625		chr3A	1	2000000	1999999	3.18047		chr6A	10000000	14000000	4000000	5.98337		chr3A	3000000	8000000	5000000	13.5135		chr2A	777000000	780000000	3000000	5.00102		chr3A	718000000	720000000	2000000	3.66259		chr2A	763000000
chr3A	16000000	17000000	1000000	1.0497		chr6A	15000000	38000000	23000000	57.791		chr6A	18000000	27000000	9000000	22.0625		chr3A	17000000	18000000	1000000	1.59024		chr6A	17000000	27000000	10000000	14.9584		chr3A	16000000	17000000	1000000	2.7027		chr3A	2000000	3000000	1000000	1.66701		chr5A	457000000	467000000	10000000	18.3129		chr2A	772000000
chr5A	532000000	539000000	7000000	7.3479		chr6A	611000000	616000000	5000000	12.5633		chr6A	617000000	625793224	8793224	21.5556		chr5A	464000000	473000000	9000000	14.3121		chr6A	93000000	94000000	1000000	1.49584		chr3A	722000000	724000000	2000000	5.40541		chr3A	5000000	8000000	3000000	5.00102		chr5A	693000000	702606209	9606209	17.5918		chr2A	779000000
chr5A	700000000	710124532	10124532	10.6277			total introgression size		39798557			chr7A	16000000	22000000	6000000	14.7083		chr6A	1	5000000	4999999	7.95118		chr6A	595000000	597000000	2000000	2.99168		chr6A	5000000	7000000	2000000	5.40541		chr6A	4000000	7000000	3000000	5.00102		chr6A	2000000	6000000	4000000	7.32517		chr6A	15000000
chr6A	1000000	3000000	2000000	2.0994			overall introgression (%)		0.806473			chr7A	65000000	69000000	4000000	9.80555		chr6A	10000000	13000000	3000000	4.77071		chr6A	599000000	600000000	1000000	1.49584		chr6A	11000000	13000000	2000000	5.40541		chr6A	9000000	12000000	3000000	5.00102		chr6A	14000000	18000000	4000000	7.32517		chr6A	609000000
chr6A	10000000	14000000	4000000	4.1988									total introgression size		40793224			chr6A	17000000	21000000	4000000	6.36094		chr6A	604000000	610851963	6851963	10.2495		chr6A	26000000	36000000	10000000	27.027		chr6A	13000000	14000000	1000000	1.66701		chr6A	32000000	35000000	3000000	5.49388		chr6A	618000000
chr6A	16000000	23000000	7000000	7.3479									overall introgression (%)		0.818622			chr6A	24000000	34000000	10000000	15.9024		chr7A	7000000	10000000	3000000	4.48753		chr6A	609000000	616000000	7000000	18.9189		chr6A	18000000	35000000	17000000	28.3391		chr6A	94000000	95000000	1000000	1.83129			total introgression size
chr6A	29000000	38000000	9000000	9.4473														chr6A	611000000	620883766	9883766	15.7175		chr7A	19000000	22000000	3000000	4.48753			total introgression size		37000000			chr6A	602000000	608000000	6000000	10.002		chr6A	606000000	610000000	4000000	7.32517			overall introgression (%)
chr6A	97000000	98000000	1000000	1.0497														chr7A	7000000	10000000	3000000	4.77071		chr7A	709000000	719000000	10000000	14.9584			overall introgression (%)		0.745058			chr6A	609000000	612987783	3987783	6.64766			total introgression size		54606208
chr6A	609000000	620140791	11140791	11.6945														chr7A	17000000	23000000	6000000	9.54141		chr7A	729000000	730000000	1000000	1.49584								chr7A	706000000	716000000	10000000	16.6701			overall introgression (%)		1.10683
chr7A	17000000	23000000	6000000	6.2982														chr7A	68000000	72000000	4000000	6.36094			total introgression size		65851963									chr7A	721000000	723000000	2000000	3.33401
chr7A	85000000	89000000	4000000	4.1988															total introgression size		61883763				overall introgression (%)		1.34195										total introgression size		59987783
chr7A	750000000	751000000	1000000	1.0497															overall introgression (%)		1.24651																overall introgression (%)		1.22481
	total introgression size		95265322
	overall introgression (%)		1.91683
ArinaLrFor						Chinese Spring						Jagger						Julius						LongReach Lancer						CDC Landmakr						Mace						SY Mattis						Norin 61
chromosome	start	end	depth (monococcum)	depth (urartu)		chromosome	start	end	depth (monococcum)	depth (urartu)		chromosome	start	end	depth (monococcum)	depth (urartu)		chromosome	start	end	depth (monococcum)	depth (urartu)		chromosome	start	end	depth (monococcum)	depth (urartu)		chromosome	start	end	depth (monococcum)	depth (urartu)		chromosome	start	end	depth (monococcum)	depth (urartu)		chromosome	start	end	depth (monococcum)	depth (urartu)		chromosome	start
chr1A	0	1000000	11.65	0.18		chr1A	0	1000000	0.81	3.71		chr1A	0	1000000	0.8	3.72		chr1A	0	1000000	11.06	3.5		chr1A	0	1000000	0.83	3.84		chr1A	0	1000000	0.83	3.6		chr1A	0	1000000	0.67	6.48		chr1A	0	1000000	3.54	0.24		chr1A	0
chr1A	1000000	2000000	11.4	0		chr1A	1000000	2000000	1.61	5.71		chr1A	1000000	2000000	0.65	7.71		chr1A	1000000	2000000	1.02	7.27		chr1A	1000000	2000000	0.96	7.48		chr1A	1000000	2000000	0.64	7.46		chr1A	1000000	2000000	4.08	4.09		chr1A	1000000	2000000	12.2	0.05		chr1A	1000000
chr1A	2000000	3000000	16.24	0.13		chr1A	2000000	3000000	4.63	4.14		chr1A	2000000	3000000	0.98	4.63		chr1A	2000000	3000000	1.59	6.96		chr1A	2000000	3000000	0.81	10.54		chr1A	2000000	3000000	2.18	4.66		chr1A	2000000	3000000	1.92	5.77		chr1A	2000000	3000000	17.71	0.03		chr1A	2000000
chr1A	3000000	4000000	19.52	0.04		chr1A	3000000	4000000	1.4	6.62		chr1A	3000000	4000000	1.11	7.2		chr1A	3000000	4000000	0.99	6.61		chr1A	3000000	4000000	0.97	5.51		chr1A	3000000	4000000	4.56	4.25		chr1A	3000000	4000000	1.57	6.39		chr1A	3000000	4000000	20.72	0.09		chr1A	3000000
chr1A	4000000	5000000	15.28	0.02		chr1A	4000000	5000000	0.9	7.2		chr1A	4000000	5000000	1.38	6.23		chr1A	4000000	5000000	5.89	1.78		chr1A	4000000	5000000	1.22	6.67		chr1A	4000000	5000000	0.89	6.44		chr1A	4000000	5000000	0.97	6.16		chr1A	4000000	5000000	10.2	0.26		chr1A	4000000
chr1A	5000000	6000000	5	0.2		chr1A	5000000	6000000	1.12	3.85		chr1A	5000000	6000000	4.58	4.51		chr1A	5000000	6000000	2.84	5.87		chr1A	5000000	6000000	1.41	6.39		chr1A	5000000	6000000	0.86	6.65		chr1A	5000000	6000000	0.76	9.32		chr1A	5000000	6000000	11.93	0		chr1A	5000000
chr1A	6000000	7000000	7.99	0.38		chr1A	6000000	7000000	0.97	6.7		chr1A	6000000	7000000	2.14	5.79		chr1A	6000000	7000000	1.21	5.38		chr1A	6000000	7000000	4.59	5.15		chr1A	6000000	7000000	0.87	8.81		chr1A	6000000	7000000	1.06	5.23		chr1A	6000000	7000000	5.56	4.78		chr1A	6000000
chr1A	7000000	8000000	15.6	0.06		chr1A	7000000	8000000	0.89	8.02		chr1A	7000000	8000000	0.86	8.29		chr1A	7000000	8000000	0.58	12.94		chr1A	7000000	8000000	1.9	3.94		chr1A	7000000	8000000	1.21	5.5		chr1A	7000000	8000000	1.47	7.05		chr1A	7000000	8000000	9.38	1.68		chr1A	7000000
chr1A	8000000	9000000	17.7	0		chr1A	8000000	9000000	1.15	6.79		chr1A	8000000	9000000	1.16	6.61		chr1A	8000000	9000000	0.96	6.53		chr1A	8000000	9000000	1.28	5.98		chr1A	8000000	9000000	0.77	6.8		chr1A	8000000	9000000	7.43	1.74		chr1A	8000000	9000000	17.02	0		chr1A	8000000
chr1A	9000000	10000000	12.63	0		chr1A	9000000	10000000	6.55	1.69		chr1A	9000000	10000000	6.45	1.82		chr1A	9000000	10000000	1.14	7.39		chr1A	9000000	10000000	0.55	10.53		chr1A	9000000	10000000	1.2	5.86		chr1A	9000000	10000000	1.01	6.05		chr1A	9000000	10000000	16.24	0.01		chr1A	9000000
chr1A	10000000	11000000	1.28	7.02		chr1A	10000000	11000000	2.43	3.13		chr1A	10000000	11000000	1.74	4.39		chr1A	10000000	11000000	1.17	7.58		chr1A	10000000	11000000	0.74	8.15		chr1A	10000000	11000000	0.66	9.72		chr1A	10000000	11000000	1.58	7.55		chr1A	10000000	11000000	10.69	1.16		chr1A	10000000
chr1A	11000000	12000000	5.89	3.35		chr1A	11000000	12000000	1.43	7.44		chr1A	11000000	12000000	1.58	7.08		chr1A	11000000	12000000	0.8	4.4		chr1A	11000000	12000000	1.35	9.18		chr1A	11000000	12000000	0.2	12.43		chr1A	11000000	12000000	1.45	4.19		chr1A	11000000	12000000	4.87	3.2		chr1A	11000000
chr1A	12000000	13000000	16.45	0.04		chr1A	12000000	13000000	1.32	8.08		chr1A	12000000	13000000	1.09	6.18		chr1A	12000000	13000000	0.57	7.45		chr1A	12000000	13000000	0.75	4.55		chr1A	12000000	13000000	1.14	12.68		chr1A	12000000	13000000	0.74	5.3		chr1A	12000000	13000000	3.88	2.2		chr1A	12000000
chr1A	13000000	14000000	16.62	0.01		chr1A	13000000	14000000	1.83	6.81		chr1A	13000000	14000000	1.72	6.16		chr1A	13000000	14000000	0.8	3.95		chr1A	13000000	14000000	1.39	4.38		chr1A	13000000	14000000	1.48	4.79		chr1A	13000000	14000000	1.23	6.74		chr1A	13000000	14000000	0.99	7.46		chr1A	13000000
chr1A	14000000	15000000	11.68	0.01		chr1A	14000000	15000000	0.88	7.9		chr1A	14000000	15000000	0.81	8.07		chr1A	14000000	15000000	1.87	5.5		chr1A	14000000	15000000	1.17	13.3		chr1A	14000000	15000000	0.82	6.23		chr1A	14000000	15000000	9.26	2.85		chr1A	14000000	15000000	1.89	7.24		chr1A	14000000
chr1A	15000000	16000000	15.08	0.01		chr1A	15000000	16000000	0.87	6.37		chr1A	15000000	16000000	0.89	6.64		chr1A	15000000	16000000	0.69	4.6		chr1A	15000000	16000000	0.48	10.57		chr1A	15000000	16000000	1.23	8.21		chr1A	15000000	16000000	4.76	6.26		chr1A	15000000	16000000	1.07	6.64		chr1A	15000000
chr1A	16000000	17000000	15.43	0.01		chr1A	16000000	17000000	0.73	9.57		chr1A	16000000	17000000	0.82	9.56		chr1A	16000000	17000000	0.89	9.33		chr1A	16000000	17000000	0.83	7.63		chr1A	16000000	17000000	0.82	4.52		chr1A	16000000	17000000	1.02	5.52		chr1A	16000000	17000000	1.55	6.43		chr1A	16000000
chr1A	17000000	18000000	12.47	0.02		chr1A	17000000	18000000	0.92	7.07		chr1A	17000000	18000000	1.02	5.41		chr1A	17000000	18000000	0.99	6.38		chr1A	17000000	18000000	1	8.82		chr1A	17000000	18000000	0.95	8.82		chr1A	17000000	18000000	1.01	5.23		chr1A	17000000	18000000	0.89	6.79		chr1A	17000000
chr1A	18000000	19000000	12.72	0.87		chr1A	18000000	19000000	0.93	4.9		chr1A	18000000	19000000	0.61	3.07		chr1A	18000000	19000000	0.69	4.51		chr1A	18000000	19000000	0.85	6.56		chr1A	18000000	19000000	0.76	7.83		chr1A	18000000	19000000	0.81	7.5		chr1A	18000000	19000000	0.7	4.74		chr1A	18000000
chr1A	19000000	20000000	13.56	0.01		chr1A	19000000	20000000	0.5	1.88		chr1A	19000000	20000000	1.04	6.85		chr1A	19000000	20000000	0.26	1.24		chr1A	19000000	20000000	0.54	2.37		chr1A	19000000	20000000	0.93	4.9		chr1A	19000000	20000000	0.54	7.99		chr1A	19000000	20000000	0.9	9.46		chr1A	19000000
chr1A	20000000	21000000	15.02	0		chr1A	20000000	21000000	1.19	5.59		chr1A	20000000	21000000	0.63	8.6		chr1A	20000000	21000000	1.04	6.6		chr1A	20000000	21000000	1.25	5.56		chr1A	20000000	21000000	16.08	0.59		chr1A	20000000	21000000	0.89	5.39		chr1A	20000000	21000000	1.01	6.44		chr1A	20000000
chr1A	21000000	22000000	10.46	2.1		chr1A	21000000	22000000	0.67	10.31		chr1A	21000000	22000000	0.73	7.16		chr1A	21000000	22000000	0.67	5.19		chr1A	21000000	22000000	0.62	8.54		chr1A	21000000	22000000	12.75	0.02		chr1A	21000000	22000000	0.83	7.02		chr1A	21000000	22000000	0.65	4.36		chr1A	21000000
chr1A	22000000	23000000	0.85	9.06		chr1A	22000000	23000000	0.74	4.75		chr1A	22000000	23000000	0.9	6.55		chr1A	22000000	23000000	0.57	7.99		chr1A	22000000	23000000	0.72	5.9		chr1A	22000000	23000000	13.68	0.02		chr1A	22000000	23000000	1.24	5.24		chr1A	22000000	23000000	0.88	3.23		chr1A	22000000
chr1A	23000000	24000000	0.66	7.76		chr1A	23000000	24000000	0.8	8.49		chr1A	23000000	24000000	1.2	6.33		chr1A	23000000	24000000	0.81	5.24		chr1A	23000000	24000000	0.98	7.2		chr1A	23000000	24000000	2.6	6.05		chr1A	23000000	24000000	0.94	6.14		chr1A	23000000	24000000	0.94	7.36		chr1A	23000000
chr1A	24000000	25000000	0.91	6.01		chr1A	24000000	25000000	1.08	6.01		chr1A	24000000	25000000	0.96	5.2		chr1A	24000000	25000000	0.82	6.87		chr1A	24000000	25000000	0.84	8.15		chr1A	24000000	25000000	0.53	7.72		chr1A	24000000	25000000	0.85	3.8		chr1A	24000000	25000000	0.55	7.95		chr1A	24000000
chr1A	25000000	26000000	0.67	7.89		chr1A	25000000	26000000	0.91	6.04		chr1A	25000000	26000000	0.79	4.88		chr1A	25000000	26000000	1.24	5.07		chr1A	25000000	26000000	1.1	6.37		chr1A	25000000	26000000	1.34	4.87		chr1A	25000000	26000000	0.94	5.55		chr1A	25000000	26000000	0.77	5.77		chr1A	25000000
chr1A	26000000	27000000	1.3	4.42		chr1A	26000000	27000000	0.98	2.11		chr1A	26000000	27000000	0.7	6.5		chr1A	26000000	27000000	0.89	6.01		chr1A	26000000	27000000	1.01	1.85		chr1A	26000000	27000000	1.03	3.06		chr1A	26000000	27000000	0.65	1.26		chr1A	26000000	27000000	0.97	6.99		chr1A	26000000
chr1A	27000000	28000000	0.97	5.08		chr1A	27000000	28000000	0.68	7.8		chr1A	27000000	28000000	0.61	7.75		chr1A	27000000	28000000	0.85	3.56		chr1A	27000000	28000000	0.83	7.67		chr1A	27000000	28000000	0.64	6.92		chr1A	27000000	28000000	1.41	1.4		chr1A	27000000	28000000	1.13	5.95		chr1A	27000000
chr1A	28000000	29000000	0.8	5.28		chr1A	28000000	29000000	0.63	7.31		chr1A	28000000	29000000	0.74	6.15		chr1A	28000000	29000000	0.87	8.3		chr1A	28000000	29000000	1.14	1.19		chr1A	28000000	29000000	0.63	7.7		chr1A	28000000	29000000	1.1	3.15		chr1A	28000000	29000000	0.9	6.23		chr1A	28000000
chr1A	29000000	30000000	0.89	3.9		chr1A	29000000	30000000	0.71	6.05		chr1A	29000000	30000000	1.06	4.55		chr1A	29000000	30000000	0.62	7.95		chr1A	29000000	30000000	1.73	2.7		chr1A	29000000	30000000	0.85	5.29		chr1A	29000000	30000000	0.65	7.59		chr1A	29000000	30000000	0.96	2.32		chr1A	29000000
chr1A	30000000	31000000	0.55	0.79		chr1A	30000000	31000000	0.99	5.6		chr1A	30000000	31000000	0.98	4.62		chr1A	30000000	31000000	0.88	6.82		chr1A	30000000	31000000	0.7	7.26		chr1A	30000000	31000000	0.83	5.7		chr1A	30000000	31000000	0.75	6.87		chr1A	30000000	31000000	0.85	7.04		chr1A	30000000
chr1A	31000000	32000000	0.66	0.71		chr1A	31000000	32000000	1.24	3.66		chr1A	31000000	32000000	0.63	8.75		chr1A	31000000	32000000	1.16	4.03		chr1A	31000000	32000000	0.75	5.65		chr1A	31000000	32000000	1.14	3.58		chr1A	31000000	32000000	1.23	4.45		chr1A	31000000	32000000	1.18	1.16		chr1A	31000000
chr1A	32000000	33000000	1.75	1.68		chr1A	32000000	33000000	0.6	9.3		chr1A	32000000	33000000	0.83	4.91		chr1A	32000000	33000000	0.81	8.33		chr1A	32000000	33000000	0.97	5.01		chr1A	32000000	33000000	0.78	8.5		chr1A	32000000	33000000	0.92	7.03		chr1A	32000000	33000000	1.67	2.49		chr1A	32000000
chr1A	33000000	34000000	0.74	4.76		chr1A	33000000	34000000	0.87	5.78		chr1A	33000000	34000000	1.04	4.09		chr1A	33000000	34000000	0.77	6.63		chr1A	33000000	34000000	1.26	4.04		chr1A	33000000	34000000	0.78	6.51		chr1A	33000000	34000000	0.72	7.57		chr1A	33000000	34000000	0.66	5.92		chr1A	33000000
chr1A	34000000	35000000	0.66	7.03		chr1A	34000000	35000000	0.95	3.49		chr1A	34000000	35000000	0.79	5.94		chr1A	34000000	35000000	0.85	4.15		chr1A	34000000	35000000	0.63	9.2		chr1A	34000000	35000000	0.85	3.83		chr1A	34000000	35000000	0.87	4.35		chr1A	34000000	35000000	0.7	5.97		chr1A	34000000
chr1A	35000000	36000000	1	5.5		chr1A	35000000	36000000	0.87	5.88		chr1A	35000000	36000000	0.77	6.53		chr1A	35000000	36000000	1.07	4.79		chr1A	35000000	36000000	0.88	5.31		chr1A	35000000	36000000	1.04	4.87		chr1A	35000000	36000000	1.11	4.41		chr1A	35000000	36000000	1.01	5.94		chr1A	35000000
chr1A	36000000	37000000	1.23	3.34		chr1A	36000000	37000000	0.75	6.64		chr1A	36000000	37000000	0.84	5.84		chr1A	36000000	37000000	0.73	6.22		chr1A	36000000	37000000	1.02	3.54		chr1A	36000000	37000000	0.73	6.13		chr1A	36000000	37000000	0.69	6.53		chr1A	36000000	37000000	1.25	3.71		chr1A	36000000
chr1A	37000000	38000000	0.61	9.18		chr1A	37000000	38000000	0.92	6.09		chr1A	37000000	38000000	0.83	6.11		chr1A	37000000	38000000	0.86	6.12		chr1A	37000000	38000000	0.82	6.13		chr1A	37000000	38000000	0.86	5.79		chr1A	37000000	38000000	0.9	6.12		chr1A	37000000	38000000	0.58	9.23		chr1A	37000000
chr1A	38000000	39000000	0.88	5.95		chr1A	38000000	39000000	0.76	5.77		chr1A	38000000	39000000	1.16	6.07		chr1A	38000000	39000000	0.83	6.73		chr1A	38000000	39000000	0.75	6.8		chr1A	38000000	39000000	0.72	6.09		chr1A	38000000	39000000	0.75	6.17		chr1A	38000000	39000000	0.92	5.26		chr1A	38000000
chr1A	39000000	40000000	0.87	4.09		chr1A	39000000	40000000	0.76	6.34		chr1A	39000000	40000000	1.07	3.5		chr1A	39000000	40000000	0.78	6.05		chr1A	39000000	40000000	0.91	5.99		chr1A	39000000	40000000	0.86	7.2		chr1A	39000000	40000000	0.88	7.32		chr1A	39000000	40000000	0.97	3.26		chr1A	39000000
chr1A	40000000	41000000	1.07	5.01		chr1A	40000000	41000000	1.31	2.95		chr1A	40000000	41000000	0.83	7.55		chr1A	40000000	41000000	1.28	3.5		chr1A	40000000	41000000	0.79	5.71		chr1A	40000000	41000000	1.28	3.45		chr1A	40000000	41000000	1.32	3.54		chr1A	40000000	41000000	0.92	5.81		chr1A	40000000
chr1A	41000000	42000000	0.75	6.4		chr1A	41000000	42000000	0.81	7.67		chr1A	41000000	42000000	1.18	4.43		chr1A	41000000	42000000	0.86	7.06		chr1A	41000000	42000000	1.09	6.82		chr1A	41000000	42000000	0.88	5.98		chr1A	41000000	42000000	0.86	6.04		chr1A	41000000	42000000	0.74	6.9		chr1A	41000000
chr1A	42000000	43000000	0.85	6.25		chr1A	42000000	43000000	1.27	4.73		chr1A	42000000	43000000	1.13	3.83		chr1A	42000000	43000000	1.03	4.84		chr1A	42000000	43000000	1.15	3.04		chr1A	42000000	43000000	0.98	5.55		chr1A	42000000	43000000	0.93	5.19		chr1A	42000000	43000000	0.91	6.18		chr1A	42000000
chr1A	43000000	44000000	0.83	6.59		chr1A	43000000	44000000	1.13	3.41		chr1A	43000000	44000000	1.51	2.01		chr1A	43000000	44000000	1.09	4.76		chr1A	43000000	44000000	0.84	7.29		chr1A	43000000	44000000	1.11	4.46		chr1A	43000000	44000000	1.17	4.8		chr1A	43000000	44000000	0.83	6.24		chr1A	43000000
chr1A	44000000	45000000	0.8	6.23		chr1A	44000000	45000000	1.22	1.89		chr1A	44000000	45000000	1.19	3.47		chr1A	44000000	45000000	1.19	3.04		chr1A	44000000	45000000	1.22	4.73		chr1A	44000000	45000000	1.12	3.2		chr1A	44000000	45000000	1.2	3.81		chr1A	44000000	45000000	0.8	6.42		chr1A	44000000
chr1A	45000000	46000000	1.33	3.3		chr1A	45000000	46000000	1.3	3.14		chr1A	45000000	46000000	1.26	1.73		chr1A	45000000	46000000	1.58	2.3		chr1A	45000000	46000000	1.13	4.06		chr1A	45000000	46000000	1.63	1.92		chr1A	45000000	46000000	1.5	1.93		chr1A	45000000	46000000	1.36	3.08		chr1A	45000000
chr1A	46000000	47000000	0.88	7.42		chr1A	46000000	47000000	1.21	1.7		chr1A	46000000	47000000	0.82	6.88		chr1A	46000000	47000000	1.16	2.85		chr1A	46000000	47000000	1.42	2.34		chr1A	46000000	47000000	1.06	3.65		chr1A	46000000	47000000	1.25	3.31		chr1A	46000000	47000000	0.82	7.84		chr1A	46000000
chr1A	47000000	48000000	1.11	4.85		chr1A	47000000	48000000	1.01	5.67		chr1A	47000000	48000000	0.68	7.09		chr1A	47000000	48000000	1.17	3.3		chr1A	47000000	48000000	1.24	3.47		chr1A	47000000	48000000	1.27	2.44		chr1A	47000000	48000000	1.26	2.14		chr1A	47000000	48000000	1.11	3.34		chr1A	47000000
chr1A	48000000	49000000	1.06	4.73		chr1A	48000000	49000000	0.79	7.02		chr1A	48000000	49000000	0.86	6.05		chr1A	48000000	49000000	0.74	6.81		chr1A	48000000	49000000	1.2	1.73		chr1A	48000000	49000000	0.72	7.07		chr1A	48000000	49000000	0.79	6.96		chr1A	48000000	49000000	1.15	4.86		chr1A	48000000
chr1A	49000000	50000000	1.26	2.97		chr1A	49000000	50000000	0.75	7.58		chr1A	49000000	50000000	1.13	2.27		chr1A	49000000	50000000	0.75	7.77		chr1A	49000000	50000000	0.98	6.33		chr1A	49000000	50000000	0.7	7.44		chr1A	49000000	50000000	0.75	7.77		chr1A	49000000	50000000	1.27	3.01		chr1A	49000000
chr1A	50000000	51000000	1.5	2.28		chr1A	50000000	51000000	1.51	2.45		chr1A	50000000	51000000	1	3.48		chr1A	50000000	51000000	1.13	3.68		chr1A	50000000	51000000	0.73	7.29		chr1A	50000000	51000000	1.05	4.43		chr1A	50000000	51000000	0.99	5.06		chr1A	50000000	51000000	1.49	2.23		chr1A	50000000
chr1A	51000000	52000000	1.18	2.79		chr1A	51000000	52000000	1.02	4.61		chr1A	51000000	52000000	0.91	5.25		chr1A	51000000	52000000	1.35	3.71		chr1A	51000000	52000000	0.83	6.58		chr1A	51000000	52000000	1.42	3.58		chr1A	51000000	52000000	1.46	3.33		chr1A	51000000	52000000	1.18	2.8		chr1A	51000000
chr1A	52000000	53000000	1.17	3.69		chr1A	52000000	53000000	0.75	6.84		chr1A	52000000	53000000	0.65	7.95		chr1A	52000000	53000000	0.73	7.05		chr1A	52000000	53000000	1.53	2.78		chr1A	52000000	53000000	0.8	5.74		chr1A	52000000	53000000	0.94	5.14		chr1A	52000000	53000000	1.16	3.65		chr1A	52000000
chr1A	53000000	54000000	0.74	6.89		chr1A	53000000	54000000	0.65	7.91		chr1A	53000000	54000000	0.71	7.76		chr1A	53000000	54000000	0.72	7.95		chr1A	53000000	54000000	0.96	5.2		chr1A	53000000	54000000	0.68	8.2		chr1A	53000000	54000000	0.66	7.88		chr1A	53000000	54000000	0.75	6.87		chr1A	53000000
chr1A	54000000	55000000	0.75	7.82		chr1A	54000000	55000000	0.96	5.72		chr1A	54000000	55000000	0.99	5.15		chr1A	54000000	55000000	0.89	6.72		chr1A	54000000	55000000	0.71	7.05		chr1A	54000000	55000000	0.76	6.93		chr1A	54000000	55000000	0.73	7.94		chr1A	54000000	55000000	0.74	7.74		chr1A	54000000
chr1A	55000000	56000000	1.29	3.46		chr1A	55000000	56000000	0.78	6.3		chr1A	55000000	56000000	0.72	7.63		chr1A	55000000	56000000	0.85	5.81		chr1A	55000000	56000000	0.7	8.05		chr1A	55000000	56000000	0.97	5.09		chr1A	55000000	56000000	0.99	5.22		chr1A	55000000	56000000	1.15	3.54		chr1A	55000000
chr1A	56000000	57000000	1.27	3.75		chr1A	56000000	57000000	0.73	7.63		chr1A	56000000	57000000	0.79	6.82		chr1A	56000000	57000000	0.71	7.66		chr1A	56000000	57000000	0.99	5.58		chr1A	56000000	57000000	0.71	7.67		chr1A	56000000	57000000	0.73	7.64		chr1A	56000000	57000000	1.42	3.68		chr1A	56000000
chr1A	57000000	58000000	0.74	7.15		chr1A	57000000	58000000	0.78	6.68		chr1A	57000000	58000000	1.1	5.79		chr1A	57000000	58000000	0.81	6.4		chr1A	57000000	58000000	0.72	7.72		chr1A	57000000	58000000	0.76	6.32		chr1A	57000000	58000000	0.81	6.8		chr1A	57000000	58000000	0.73	7.18		chr1A	57000000
chr1A	58000000	59000000	0.7	8.09		chr1A	58000000	59000000	1.19	5.29		chr1A	58000000	59000000	0.93	5.98		chr1A	58000000	59000000	1.17	5.34		chr1A	58000000	59000000	0.82	6.76		chr1A	58000000	59000000	1.25	5.48		chr1A	58000000	59000000	1.13	5.7		chr1A	58000000	59000000	0.72	8.02		chr1A	58000000
chr1A	59000000	60000000	0.91	6.69		chr1A	59000000	60000000	0.75	8.43		chr1A	59000000	60000000	0.77	7.3		chr1A	59000000	60000000	0.82	7.85		chr1A	59000000	60000000	0.79	6.68		chr1A	59000000	60000000	0.84	7.11		chr1A	59000000	60000000	0.92	6.49		chr1A	59000000	60000000	0.89	6.76		chr1A	59000000
chr1A	60000000	61000000	0.83	5.84		chr1A	60000000	61000000	0.87	6.46		chr1A	60000000	61000000	0.72	8.36		chr1A	60000000	61000000	0.85	6.96		chr1A	60000000	61000000	1.25	5.43		chr1A	60000000	61000000	0.8	6.88		chr1A	60000000	61000000	0.79	7.38		chr1A	60000000	61000000	0.85	5.82		chr1A	60000000
chr1A	61000000	62000000	0.73	7.64		chr1A	61000000	62000000	0.76	7.53		chr1A	61000000	62000000	0.74	7.23		chr1A	61000000	62000000	0.7	8.29		chr1A	61000000	62000000	0.81	7.07		chr1A	61000000	62000000	0.67	8.64		chr1A	61000000	62000000	0.7	8.52		chr1A	61000000	62000000	0.72	7.69		chr1A	61000000
chr1A	62000000	63000000	0.82	6.47		chr1A	62000000	63000000	0.7	6.89		chr1A	62000000	63000000	0.86	6.27		chr1A	62000000	63000000	0.75	6.73		chr1A	62000000	63000000	0.74	8.39		chr1A	62000000	63000000	0.76	6.83		chr1A	62000000	63000000	0.76	7.13		chr1A	62000000	63000000	0.82	6.51		chr1A	62000000
chr1A	63000000	64000000	1.18	5.54		chr1A	63000000	64000000	0.79	7.11		chr1A	63000000	64000000	0.64	6.81		chr1A	63000000	64000000	0.82	6.35		chr1A	63000000	64000000	0.74	7.19		chr1A	63000000	64000000	0.88	6.11		chr1A	63000000	64000000	0.86	6.4		chr1A	63000000	64000000	1.17	5.44		chr1A	63000000
chr1A	64000000	65000000	0.81	7.91		chr1A	64000000	65000000	0.71	5.99		chr1A	64000000	65000000	0.63	6.03		chr1A	64000000	65000000	0.7	5.99		chr1A	64000000	65000000	0.85	6.71		chr1A	64000000	65000000	0.67	6.24		chr1A	64000000	65000000	0.7	6.44		chr1A	64000000	65000000	0.82	7.89		chr1A	64000000
chr1A	65000000	66000000	0.88	6.84		chr1A	65000000	66000000	0.71	6.43		chr1A	65000000	66000000	0.85	6.93		chr1A	65000000	66000000	0.75	6.5		chr1A	65000000	66000000	0.67	6.98		chr1A	65000000	66000000	0.64	6.82		chr1A	65000000	66000000	0.65	6.91		chr1A	65000000	66000000	0.87	6.93		chr1A	65000000
chr1A	66000000	67000000	0.7	8.34		chr1A	66000000	67000000	0.88	6.37		chr1A	66000000	67000000	0.82	5.85		chr1A	66000000	67000000	0.86	6.44		chr1A	66000000	67000000	0.67	6.19		chr1A	66000000	67000000	0.89	6.33		chr1A	66000000	67000000	0.86	6.45		chr1A	66000000	67000000	0.71	8.38		chr1A	66000000
chr1A	67000000	68000000	0.75	6.73		chr1A	67000000	68000000	0.84	5.31		chr1A	67000000	68000000	0.86	5.38		chr1A	67000000	68000000	0.83	5.4		chr1A	67000000	68000000	0.87	6.98		chr1A	67000000	68000000	0.81	5.72		chr1A	67000000	68000000	0.84	5.77		chr1A	67000000	68000000	0.75	6.7		chr1A	67000000
chr1A	68000000	69000000	0.82	6.92		chr1A	68000000	69000000	0.94	5.12		chr1A	68000000	69000000	0.93	5.74		chr1A	68000000	69000000	0.95	5.24		chr1A	68000000	69000000	0.82	5.92		chr1A	68000000	69000000	0.89	5.69		chr1A	68000000	69000000	0.9	5.71		chr1A	68000000	69000000	0.82	6.9		chr1A	68000000
chr1A	69000000	70000000	0.7	6.19		chr1A	69000000	70000000	0.85	5.74		chr1A	69000000	70000000	0.85	5.28		chr1A	69000000	70000000	0.83	5.92		chr1A	69000000	70000000	0.88	5.43		chr1A	69000000	70000000	0.9	5.22		chr1A	69000000	70000000	0.9	5.33		chr1A	69000000	70000000	0.7	6.12		chr1A	69000000
chr1A	70000000	71000000	0.69	6.94		chr1A	70000000	71000000	0.9	5.56		chr1A	70000000	71000000	0.91	5.79		chr1A	70000000	71000000	0.93	5.41		chr1A	70000000	71000000	0.94	5.76		chr1A	70000000	71000000	0.85	5.71		chr1A	70000000	71000000	0.88	5.81		chr1A	70000000	71000000	0.69	7.03		chr1A	70000000
chr1A	71000000	72000000	0.91	6.2		chr1A	71000000	72000000	0.76	6.73		chr1A	71000000	72000000	0.71	6.17		chr1A	71000000	72000000	0.73	6.65		chr1A	71000000	72000000	0.87	5.3		chr1A	71000000	72000000	0.86	6.41		chr1A	71000000	72000000	0.88	6.47		chr1A	71000000	72000000	0.91	6.17		chr1A	71000000
chr1A	72000000	73000000	0.84	5.54		chr1A	72000000	73000000	0.71	6.08		chr1A	72000000	73000000	0.73	7.3		chr1A	72000000	73000000	0.73	6.28		chr1A	72000000	73000000	0.91	5.91		chr1A	72000000	73000000	0.7	5.76		chr1A	72000000	73000000	0.7	5.94		chr1A	72000000	73000000	0.84	5.54		chr1A	72000000
chr1A	73000000	74000000	0.94	5.07		chr1A	73000000	74000000	0.77	6.55		chr1A	73000000	74000000	0.75	5.88		chr1A	73000000	74000000	0.73	6.4		chr1A	73000000	74000000	0.71	6.27		chr1A	73000000	74000000	0.73	6.67		chr1A	73000000	74000000	0.76	6.78		chr1A	73000000	74000000	0.93	5.16		chr1A	73000000
chr1A	74000000	75000000	0.86	5.74		chr1A	74000000	75000000	0.84	5.41		chr1A	74000000	75000000	0.88	5.52		chr1A	74000000	75000000	0.86	5.15		chr1A	74000000	75000000	0.75	7.35		chr1A	74000000	75000000	0.8	5.7		chr1A	74000000	75000000	0.8	5.8		chr1A	74000000	75000000	0.86	5.73		chr1A	74000000
chr1A	75000000	76000000	0.91	5.52		chr1A	75000000	76000000	0.84	6.13		chr1A	75000000	76000000	0.84	5.8		chr1A	75000000	76000000	0.8	6.45		chr1A	75000000	76000000	0.77	5.85		chr1A	75000000	76000000	0.83	6.04		chr1A	75000000	76000000	0.87	6.14		chr1A	75000000	76000000	0.9	5.5		chr1A	75000000
chr1A	76000000	77000000	0.79	6.95		chr1A	76000000	77000000	0.8	5.84		chr1A	76000000	77000000	0.74	6.84		chr1A	76000000	77000000	0.79	5.87		chr1A	76000000	77000000	0.89	5.73		chr1A	76000000	77000000	0.84	5.43		chr1A	76000000	77000000	0.84	5.6		chr1A	76000000	77000000	0.8	6.98		chr1A	76000000
chr1A	77000000	78000000	0.72	6.08		chr1A	77000000	78000000	0.75	7.36		chr1A	77000000	78000000	0.82	6.09		chr1A	77000000	78000000	0.79	7.19		chr1A	77000000	78000000	0.84	5.9		chr1A	77000000	78000000	0.75	7.19		chr1A	77000000	78000000	0.75	7.32		chr1A	77000000	78000000	0.7	6.04		chr1A	77000000
chr1A	78000000	79000000	0.78	6.6		chr1A	78000000	79000000	0.88	5.61		chr1A	78000000	79000000	0.94	5.57		chr1A	78000000	79000000	0.86	5.71		chr1A	78000000	79000000	0.74	6.95		chr1A	78000000	79000000	0.84	5.85		chr1A	78000000	79000000	0.85	5.8		chr1A	78000000	79000000	0.79	6.56		chr1A	78000000
chr1A	79000000	80000000	0.84	5.46		chr1A	79000000	80000000	1.03	5.06		chr1A	79000000	80000000	0.96	5.14		chr1A	79000000	80000000	1.02	4.83		chr1A	79000000	80000000	0.83	6.2		chr1A	79000000	80000000	0.97	5.3		chr1A	79000000	80000000	0.99	5.31		chr1A	79000000	80000000	0.83	5.47		chr1A	79000000
chr1A	80000000	81000000	0.85	6.2		chr1A	80000000	81000000	0.79	5.59		chr1A	80000000	81000000	0.73	6.36		chr1A	80000000	81000000	0.77	5.74		chr1A	80000000	81000000	0.98	5.27		chr1A	80000000	81000000	0.85	5.47		chr1A	80000000	81000000	0.85	5.74		chr1A	80000000	81000000	0.85	6.2		chr1A	80000000
chr1A	81000000	82000000	0.81	5.88		chr1A	81000000	82000000	0.8	5.7		chr1A	81000000	82000000	0.77	6.13		chr1A	81000000	82000000	0.79	6.02		chr1A	81000000	82000000	0.94	5.36		chr1A	81000000	82000000	0.8	5.78		chr1A	81000000	82000000	0.81	5.56		chr1A	81000000	82000000	0.8	5.88		chr1A	81000000
chr1A	82000000	83000000	0.74	7.44		chr1A	82000000	83000000	0.7	7.44		chr1A	82000000	83000000	0.74	7.09		chr1A	82000000	83000000	0.69	7.14		chr1A	82000000	83000000	0.75	6.1		chr1A	82000000	83000000	0.71	6.76		chr1A	82000000	83000000	0.73	7.12		chr1A	82000000	83000000	0.75	7.41		chr1A	82000000
chr1A	83000000	84000000	0.89	5.63		chr1A	83000000	84000000	0.76	6.06		chr1A	83000000	84000000	0.79	6.08		chr1A	83000000	84000000	0.77	6.56		chr1A	83000000	84000000	0.78	6.45		chr1A	83000000	84000000	0.75	6.32		chr1A	83000000	84000000	0.77	6.66		chr1A	83000000	84000000	0.89	5.66		chr1A	83000000
chr1A	84000000	85000000	1.04	5.12		chr1A	84000000	85000000	0.86	5.95		chr1A	84000000	85000000	0.83	6.27		chr1A	84000000	85000000	0.85	6.07		chr1A	84000000	85000000	0.74	6.74		chr1A	84000000	85000000	0.76	6.72		chr1A	84000000	85000000	0.8	6.42		chr1A	84000000	85000000	1.03	5.1		chr1A	84000000
chr1A	85000000	86000000	0.79	5.75		chr1A	85000000	86000000	0.8	6.65		chr1A	85000000	86000000	0.87	5.92		chr1A	85000000	86000000	0.86	6.11		chr1A	85000000	86000000	0.79	6.72		chr1A	85000000	86000000	0.84	5.63		chr1A	85000000	86000000	0.85	6.12		chr1A	85000000	86000000	0.79	5.74		chr1A	85000000
chr1A	86000000	87000000	0.8	5.82		chr1A	86000000	87000000	0.89	6.09		chr1A	86000000	87000000	0.93	4.82		chr1A	86000000	87000000	0.88	5.64		chr1A	86000000	87000000	0.85	5.99		chr1A	86000000	87000000	0.88	6.42		chr1A	86000000	87000000	0.91	6.04		chr1A	86000000	87000000	0.8	5.84		chr1A	86000000
chr1A	87000000	88000000	0.69	7.35		chr1A	87000000	88000000	0.96	3.33		chr1A	87000000	88000000	0.95	3.75		chr1A	87000000	88000000	0.96	3.67		chr1A	87000000	88000000	0.87	6.5		chr1A	87000000	88000000	0.92	3.81		chr1A	87000000	88000000	0.93	3.7		chr1A	87000000	88000000	0.7	7.38		chr1A	87000000
chr1A	88000000	89000000	0.76	6.46		chr1A	88000000	89000000	0.97	4.99		chr1A	88000000	89000000	0.99	5.14		chr1A	88000000	89000000	1	5.05		chr1A	88000000	89000000	0.95	3.97		chr1A	88000000	89000000	0.98	3.99		chr1A	88000000	89000000	1.04	4.85		chr1A	88000000	89000000	0.76	6.47		chr1A	88000000
chr1A	89000000	90000000	0.86	6.08		chr1A	89000000	90000000	0.98	4.98		chr1A	89000000	90000000	0.87	5.6		chr1A	89000000	90000000	0.95	4.78		chr1A	89000000	90000000	1.03	4.14		chr1A	89000000	90000000	0.95	5.26		chr1A	89000000	90000000	0.98	5.09		chr1A	89000000	90000000	0.86	6.08		chr1A	89000000
chr1A	90000000	91000000	0.85	6.27		chr1A	90000000	91000000	0.82	5.35		chr1A	90000000	91000000	0.79	5.18		chr1A	90000000	91000000	0.76	5.73		chr1A	90000000	91000000	0.97	5.4		chr1A	90000000	91000000	0.84	5.34		chr1A	90000000	91000000	0.82	5.36		chr1A	90000000	91000000	0.85	6.27		chr1A	90000000
chr1A	91000000	92000000	0.87	5.8		chr1A	91000000	92000000	0.85	5.25		chr1A	91000000	92000000	0.98	3.96		chr1A	91000000	92000000	0.9	4.87		chr1A	91000000	92000000	0.86	5.45		chr1A	91000000	92000000	0.79	5.53		chr1A	91000000	92000000	0.86	5.3		chr1A	91000000	92000000	0.86	5.77		chr1A	91000000
chr1A	92000000	93000000	0.99	3.55		chr1A	92000000	93000000	1.04	3.81		chr1A	92000000	93000000	1.11	4.3		chr1A	92000000	93000000	1.13	3.85		chr1A	92000000	93000000	0.83	5.63		chr1A	92000000	93000000	1.02	3.69		chr1A	92000000	93000000	1.04	3.85		chr1A	92000000	93000000	0.99	3.65		chr1A	92000000
chr1A	93000000	94000000	0.99	4.93		chr1A	93000000	94000000	1.06	4.57		chr1A	93000000	94000000	0.95	4.73		chr1A	93000000	94000000	0.98	4.96		chr1A	93000000	94000000	1.03	3.78		chr1A	93000000	94000000	1.12	4.46		chr1A	93000000	94000000	1.07	4.57		chr1A	93000000	94000000	1	5.03		chr1A	93000000
chr1A	94000000	95000000	0.96	4.97		chr1A	94000000	95000000	1.2	3.72		chr1A	94000000	95000000	1.11	4.75		chr1A	94000000	95000000	1.15	4.03		chr1A	94000000	95000000	1.13	4.46		chr1A	94000000	95000000	1.1	4.1		chr1A	94000000	95000000	1.23	3.81		chr1A	94000000	95000000	0.97	4.87		chr1A	94000000
chr1A	95000000	96000000	0.78	5.47		chr1A	95000000	96000000	0.75	6.81		chr1A	95000000	96000000	0.72	8.02		chr1A	95000000	96000000	0.76	6.48		chr1A	95000000	96000000	1.18	4.06		chr1A	95000000	96000000	0.93	5.32		chr1A	95000000	96000000	0.78	6.45		chr1A	95000000	96000000	0.77	5.67		chr1A	95000000
chr1A	96000000	97000000	0.91	5.07		chr1A	96000000	97000000	0.72	7.08		chr1A	96000000	97000000	0.84	3.21		chr1A	96000000	97000000	0.71	6.19		chr1A	96000000	97000000	0.85	5.68		chr1A	96000000	97000000	0.71	7.9		chr1A	96000000	97000000	0.7	7.61		chr1A	96000000	97000000	0.92	5		chr1A	96000000
chr1A	97000000	98000000	1.08	4		chr1A	97000000	98000000	1.26	2.75		chr1A	97000000	98000000	1.2	4.93		chr1A	97000000	98000000	1.29	3.3		chr1A	97000000	98000000	0.72	8.19		chr1A	97000000	98000000	1.01	2.62		chr1A	97000000	98000000	1.29	1.87		chr1A	97000000	98000000	1.12	3.83		chr1A	97000000
chr1A	98000000	99000000	1.03	4.55		chr1A	98000000	99000000	0.75	6.4		chr1A	98000000	99000000	0.7	7.5		chr1A	98000000	99000000	0.7	6.82		chr1A	98000000	99000000	1.1	2.05		chr1A	98000000	99000000	1.03	6.35		chr1A	98000000	99000000	0.74	7.25		chr1A	98000000	99000000	0.98	4.97		chr1A	98000000
chr1A	99000000	100000000	1.16	4.29		chr1A	99000000	100000000	0.72	8.69		chr1A	99000000	100000000	0.81	6.93		chr1A	99000000	100000000	0.76	7.35		chr1A	99000000	100000000	0.94	6.77		chr1A	99000000	100000000	0.72	6.82		chr1A	99000000	100000000	0.71	7.26		chr1A	99000000	100000000	1.16	4.14		chr1A	99000000
chr1A	100000000	101000000	0.77	6.46		chr1A	100000000	101000000	0.85	7.24		chr1A	100000000	101000000	0.91	4.95		chr1A	100000000	101000000	0.93	6.06		chr1A	100000000	101000000	0.73	7.14		chr1A	100000000	101000000	0.82	7.09		chr1A	100000000	101000000	0.92	6.93		chr1A	100000000	101000000	0.77	6.56		chr1A	100000000
chr1A	101000000	102000000	0.74	6.69		chr1A	101000000	102000000	0.97	4.48		chr1A	101000000	102000000	0.83	4.79		chr1A	101000000	102000000	0.92	4.46		chr1A	101000000	102000000	0.87	7.11		chr1A	101000000	102000000	0.96	4.25		chr1A	101000000	102000000	0.97	4.11		chr1A	101000000	102000000	0.72	6.21		chr1A	101000000
chr1A	102000000	103000000	1.28	3.22		chr1A	102000000	103000000	0.8	5.14		chr1A	102000000	103000000	0.85	5.71		chr1A	102000000	103000000	0.8	5.42		chr1A	102000000	103000000	0.95	4.16		chr1A	102000000	103000000	0.76	4.84		chr1A	102000000	103000000	0.82	5.42		chr1A	102000000	103000000	1.31	3.33		chr1A	102000000
chr1A	103000000	104000000	0.73	6.96		chr1A	103000000	104000000	0.82	5.7		chr1A	103000000	104000000	0.8	5.2		chr1A	103000000	104000000	0.77	6.15		chr1A	103000000	104000000	0.82	5.37		chr1A	103000000	104000000	0.81	5.56		chr1A	103000000	104000000	0.8	6.17		chr1A	103000000	104000000	0.71	7.4		chr1A	103000000
chr1A	104000000	105000000	0.74	7.33		chr1A	104000000	105000000	0.79	5.24		chr1A	104000000	105000000	0.82	5.26		chr1A	104000000	105000000	0.83	4.5		chr1A	104000000	105000000	0.82	5.73		chr1A	104000000	105000000	0.8	5.16		chr1A	104000000	105000000	0.81	4.96		chr1A	104000000	105000000	0.78	6.99		chr1A	104000000
chr1A	105000000	106000000	0.96	6.14		chr1A	105000000	106000000	0.84	5.14		chr1A	105000000	106000000	0.86	5.53		chr1A	105000000	106000000	0.88	5.18		chr1A	105000000	106000000	0.8	5.52		chr1A	105000000	106000000	0.82	5.26		chr1A	105000000	106000000	0.92	5.34		chr1A	105000000	106000000	0.92	5.94		chr1A	105000000
chr1A	106000000	107000000	0.92	4.39		chr1A	106000000	107000000	0.88	5.32		chr1A	106000000	107000000	0.76	6.36		chr1A	106000000	107000000	0.76	5.35		chr1A	106000000	107000000	0.93	4.8		chr1A	106000000	107000000	0.87	5.24		chr1A	106000000	107000000	0.77	5.27		chr1A	106000000	107000000	0.93	4.57		chr1A	106000000
chr1A	107000000	108000000	0.81	5.52		chr1A	107000000	108000000	0.73	6.54		chr1A	107000000	108000000	0.98	5.31		chr1A	107000000	108000000	0.91	5.91		chr1A	107000000	108000000	0.79	5.7		chr1A	107000000	108000000	0.76	6.43		chr1A	107000000	108000000	0.87	5.95		chr1A	107000000	108000000	0.83	5.43		chr1A	107000000
chr1A	108000000	109000000	0.76	6.18		chr1A	108000000	109000000	0.99	5.76		chr1A	108000000	109000000	0.91	6.49		chr1A	108000000	109000000	0.99	6.88		chr1A	108000000	109000000	0.81	6.34		chr1A	108000000	109000000	0.96	5.51		chr1A	108000000	109000000	1	6.91		chr1A	108000000	109000000	0.77	6.19		chr1A	108000000
chr1A	109000000	110000000	0.85	4.59		chr1A	109000000	110000000	0.92	6.1		chr1A	109000000	110000000	0.93	4.76		chr1A	109000000	110000000	0.82	5		chr1A	109000000	110000000	1	6.25		chr1A	109000000	110000000	0.95	6.17		chr1A	109000000	110000000	0.86	5.23		chr1A	109000000	110000000	0.87	4.85		chr1A	109000000
chr1A	110000000	111000000	0.91	5.21		chr1A	110000000	111000000	0.94	4.29		chr1A	110000000	111000000	0.84	6.09		chr1A	110000000	111000000	0.94	4.95		chr1A	110000000	111000000	0.87	5.5		chr1A	110000000	111000000	0.95	4.36		chr1A	110000000	111000000	0.95	4.65		chr1A	110000000	111000000	0.86	5.12		chr1A	110000000
chr1A	111000000	112000000	0.77	5.62		chr1A	111000000	112000000	0.86	6.21		chr1A	111000000	112000000	0.98	4.29		chr1A	111000000	112000000	0.87	5.56		chr1A	111000000	112000000	0.96	4.58		chr1A	111000000	112000000	0.84	6.24		chr1A	111000000	112000000	0.88	6		chr1A	111000000	112000000	0.79	5.96		chr1A	111000000
chr1A	112000000	113000000	0.94	5.79		chr1A	112000000	113000000	0.95	4.73		chr1A	112000000	113000000	0.73	6.7		chr1A	112000000	113000000	0.88	5.72		chr1A	112000000	113000000	0.87	6.05		chr1A	112000000	113000000	0.94	4.7		chr1A	112000000	113000000	0.89	5.59		chr1A	112000000	113000000	0.99	5.46		chr1A	112000000
chr1A	113000000	114000000	0.97	6.96		chr1A	113000000	114000000	0.77	6.62		chr1A	113000000	114000000	0.93	5.4		chr1A	113000000	114000000	0.87	5.75		chr1A	113000000	114000000	0.94	5.35		chr1A	113000000	114000000	0.76	6.54		chr1A	113000000	114000000	0.86	5.91		chr1A	113000000	114000000	0.93	7.08		chr1A	113000000
chr1A	114000000	115000000	0.84	4.91		chr1A	114000000	115000000	0.93	5.16		chr1A	114000000	115000000	0.91	5.12		chr1A	114000000	115000000	0.81	5.31		chr1A	114000000	115000000	0.78	6.11		chr1A	114000000	115000000	0.94	5.12		chr1A	114000000	115000000	0.83	5.38		chr1A	114000000	115000000	0.88	4.95		chr1A	114000000
chr1A	115000000	116000000	0.93	5.1		chr1A	115000000	116000000	0.89	5.64		chr1A	115000000	116000000	0.74	5.7		chr1A	115000000	116000000	0.93	5.62		chr1A	115000000	116000000	0.92	5.13		chr1A	115000000	116000000	0.89	5.38		chr1A	115000000	116000000	0.94	5.65		chr1A	115000000	116000000	0.88	5.55		chr1A	115000000
chr1A	116000000	117000000	0.9	5.54		chr1A	116000000	117000000	0.72	5.51		chr1A	116000000	117000000	0.68	6.61		chr1A	116000000	117000000	0.68	6.54		chr1A	116000000	117000000	0.89	6.1		chr1A	116000000	117000000	0.72	5.67		chr1A	116000000	117000000	0.68	6.67		chr1A	116000000	117000000	0.94	4.94		chr1A	116000000
chr1A	117000000	118000000	0.88	6.05		chr1A	117000000	118000000	0.66	7.24		chr1A	117000000	118000000	0.86	3.83		chr1A	117000000	118000000	0.75	5.3		chr1A	117000000	118000000	0.75	5.77		chr1A	117000000	118000000	0.68	7.2		chr1A	117000000	118000000	0.76	5.21		chr1A	117000000	118000000	0.83	6.46		chr1A	117000000
chr1A	118000000	119000000	0.89	5.44		chr1A	118000000	119000000	0.88	3.35		chr1A	118000000	119000000	0.72	7.5		chr1A	118000000	119000000	0.81	5.19		chr1A	118000000	119000000	0.69	6.44		chr1A	118000000	119000000	0.87	3.35		chr1A	118000000	119000000	0.81	5.39		chr1A	118000000	119000000	0.94	5.47		chr1A	118000000
chr1A	119000000	120000000	0.81	5.9		chr1A	119000000	120000000	0.73	7.75		chr1A	119000000	120000000	0.8	6.57		chr1A	119000000	120000000	0.74	7.52		chr1A	119000000	120000000	0.84	4.45		chr1A	119000000	120000000	0.73	7.65		chr1A	119000000	120000000	0.76	7.45		chr1A	119000000	120000000	0.78	5.59		chr1A	119000000
chr1A	120000000	121000000	0.88	5.08		chr1A	120000000	121000000	0.77	6.61		chr1A	120000000	121000000	0.71	7.7		chr1A	120000000	121000000	0.79	6.86		chr1A	120000000	121000000	0.76	7.69		chr1A	120000000	121000000	0.77	6.59		chr1A	120000000	121000000	0.77	7.22		chr1A	120000000	121000000	0.88	5.17		chr1A	120000000
chr1A	121000000	122000000	0.7	6.87		chr1A	121000000	122000000	0.73	7.63		chr1A	121000000	122000000	0.74	7.19		chr1A	121000000	122000000	0.7	7.93		chr1A	121000000	122000000	0.76	6.78		chr1A	121000000	122000000	0.72	7.56		chr1A	121000000	122000000	0.71	7.7		chr1A	121000000	122000000	0.69	6.84		chr1A	121000000
chr1A	122000000	123000000	0.82	4.62		chr1A	122000000	123000000	0.71	6.84		chr1A	122000000	123000000	0.74	5.28		chr1A	122000000	123000000	0.78	5.96		chr1A	122000000	123000000	0.74	7.5		chr1A	122000000	123000000	0.71	6.92		chr1A	122000000	123000000	0.79	5.9		chr1A	122000000	123000000	0.84	4.5		chr1A	122000000
chr1A	123000000	124000000	0.78	6.15		chr1A	123000000	124000000	0.78	5.44		chr1A	123000000	124000000	0.76	6.38		chr1A	123000000	124000000	0.74	5.68		chr1A	123000000	124000000	0.74	6.56		chr1A	123000000	124000000	0.77	5.42		chr1A	123000000	124000000	0.73	5.57		chr1A	123000000	124000000	0.77	6.37		chr1A	123000000
chr1A	124000000	125000000	0.78	7.11		chr1A	124000000	125000000	0.79	6.43		chr1A	124000000	125000000	0.82	6.04		chr1A	124000000	125000000	0.74	6.69		chr1A	124000000	125000000	0.78	5.65		chr1A	124000000	125000000	0.78	6.45		chr1A	124000000	125000000	0.77	6.81		chr1A	124000000	125000000	0.78	7.1		chr1A	124000000
chr1A	125000000	126000000	0.72	8.11		chr1A	125000000	126000000	0.8	6.33		chr1A	125000000	126000000	0.74	7.21		chr1A	125000000	126000000	0.87	6.18		chr1A	125000000	126000000	0.76	6.71		chr1A	125000000	126000000	0.79	6.21		chr1A	125000000	126000000	0.86	6.14		chr1A	125000000	126000000	0.73	8.06		chr1A	125000000
chr1A	126000000	127000000	0.7	7.46		chr1A	126000000	127000000	0.76	7.29		chr1A	126000000	127000000	0.85	5.94		chr1A	126000000	127000000	0.72	7.22		chr1A	126000000	127000000	0.85	6.1		chr1A	126000000	127000000	0.76	7.31		chr1A	126000000	127000000	0.75	7.23		chr1A	126000000	127000000	0.7	7.45		chr1A	126000000
chr1A	127000000	128000000	0.79	5.47		chr1A	127000000	128000000	0.82	5.72		chr1A	127000000	128000000	0.66	7.47		chr1A	127000000	128000000	0.82	6.44		chr1A	127000000	128000000	0.73	7.26		chr1A	127000000	128000000	0.83	5.69		chr1A	127000000	128000000	0.77	6.61		chr1A	127000000	128000000	0.78	5.42		chr1A	127000000
chr1A	128000000	129000000	0.78	6.2		chr1A	128000000	129000000	0.65	8.1		chr1A	128000000	129000000	0.61	9.31		chr1A	128000000	129000000	0.62	8.15		chr1A	128000000	129000000	0.81	6.33		chr1A	128000000	129000000	0.64	7.95		chr1A	128000000	129000000	0.63	8.69		chr1A	128000000	129000000	0.77	6.22		chr1A	128000000
chr1A	129000000	130000000	0.77	6.18		chr1A	129000000	130000000	0.65	9.26		chr1A	129000000	130000000	0.75	7.16		chr1A	129000000	130000000	0.63	9.18		chr1A	129000000	130000000	0.65	8.16		chr1A	129000000	130000000	0.62	8.99		chr1A	129000000	130000000	0.69	8.06		chr1A	129000000	130000000	0.78	6.16		chr1A	129000000
chr1A	130000000	131000000	0.83	6.71		chr1A	130000000	131000000	0.68	7.78		chr1A	130000000	131000000	0.72	7.01		chr1A	130000000	131000000	0.76	6.89		chr1A	130000000	131000000	0.65	8.92		chr1A	130000000	131000000	0.7	7.77		chr1A	130000000	131000000	0.77	7.32		chr1A	130000000	131000000	0.83	6.73		chr1A	130000000
chr1A	131000000	132000000	0.78	6.49		chr1A	131000000	132000000	0.79	6.55		chr1A	131000000	132000000	0.89	5.8		chr1A	131000000	132000000	0.76	6.88		chr1A	131000000	132000000	0.75	7.3		chr1A	131000000	132000000	0.79	6.38		chr1A	131000000	132000000	0.82	6.65		chr1A	131000000	132000000	0.79	6.5		chr1A	131000000
chr1A	132000000	133000000	0.7	7.17		chr1A	132000000	133000000	0.86	6.35		chr1A	132000000	133000000	1.13	4.36		chr1A	132000000	133000000	0.91	5.61		chr1A	132000000	133000000	0.8	6.65		chr1A	132000000	133000000	0.85	6.62		chr1A	132000000	133000000	0.93	5.26		chr1A	132000000	133000000	0.68	7.34		chr1A	132000000
chr1A	133000000	134000000	0.62	9.21		chr1A	133000000	134000000	1.01	4.91		chr1A	133000000	134000000	1.04	4.36		chr1A	133000000	134000000	1.13	4.52		chr1A	133000000	134000000	0.92	5.55		chr1A	133000000	134000000	0.99	4.95		chr1A	133000000	134000000	1.09	4.29		chr1A	133000000	134000000	0.64	9.37		chr1A	133000000
chr1A	134000000	135000000	0.71	7.96		chr1A	134000000	135000000	1.04	4.06		chr1A	134000000	135000000	1.11	4.92		chr1A	134000000	135000000	1.03	4.25		chr1A	134000000	135000000	1.14	4.49		chr1A	134000000	135000000	1.03	4.08		chr1A	134000000	135000000	1.09	4.89		chr1A	134000000	135000000	0.7	7.71		chr1A	134000000
chr1A	135000000	136000000	0.8	6.93		chr1A	135000000	136000000	1.1	5.1		chr1A	135000000	136000000	1.2	4.32		chr1A	135000000	136000000	1.17	4.99		chr1A	135000000	136000000	1.01	4.74		chr1A	135000000	136000000	1.1	5.06		chr1A	135000000	136000000	1.24	4.27		chr1A	135000000	136000000	0.8	6.54		chr1A	135000000
chr1A	136000000	137000000	0.82	6.61		chr1A	136000000	137000000	1.21	4.09		chr1A	136000000	137000000	1.34	2.92		chr1A	136000000	137000000	1.19	4.35		chr1A	136000000	137000000	1.2	4.33		chr1A	136000000	137000000	1.22	3.87		chr1A	136000000	137000000	1.25	3.7		chr1A	136000000	137000000	0.85	6.7		chr1A	136000000
chr1A	137000000	138000000	0.96	5.08		chr1A	137000000	138000000	1.39	2.86		chr1A	137000000	138000000	0.78	6.79		chr1A	137000000	138000000	1.25	2.95		chr1A	137000000	138000000	1.19	4.24		chr1A	137000000	138000000	1.34	3.1		chr1A	137000000	138000000	1.09	5.11		chr1A	137000000	138000000	1.01	5.11		chr1A	137000000
chr1A	138000000	139000000	1.11	4.23		chr1A	138000000	139000000	0.81	6.48		chr1A	138000000	139000000	0.87	6.21		chr1A	138000000	139000000	0.81	6.85		chr1A	138000000	139000000	1.25	3.76		chr1A	138000000	139000000	0.88	6.3		chr1A	138000000	139000000	0.84	6.65		chr1A	138000000	139000000	1.05	4.13		chr1A	138000000
chr1A	139000000	140000000	1.07	4.87		chr1A	139000000	140000000	0.86	6.49		chr1A	139000000	140000000	1	5.17		chr1A	139000000	140000000	0.86	6.44		chr1A	139000000	140000000	0.83	6.92		chr1A	139000000	140000000	0.84	6.33		chr1A	139000000	140000000	0.98	5.63		chr1A	139000000	140000000	1.1	5.15		chr1A	139000000
chr1A	140000000	141000000	1.26	4.21		chr1A	140000000	141000000	0.97	5.32		chr1A	140000000	141000000	1.06	4.41		chr1A	140000000	141000000	1.03	4.78		chr1A	140000000	141000000	0.89	6.19		chr1A	140000000	141000000	0.96	5.28		chr1A	140000000	141000000	1	4.79		chr1A	140000000	141000000	1.24	4.06		chr1A	140000000
chr1A	141000000	142000000	1.34	3.29		chr1A	141000000	142000000	1.07	4.55		chr1A	141000000	142000000	1.01	5.26		chr1A	141000000	142000000	1.02	4.64		chr1A	141000000	142000000	1.06	4.62		chr1A	141000000	142000000	1.05	4.75		chr1A	141000000	142000000	1.03	4.84		chr1A	141000000	142000000	1.4	2.95		chr1A	141000000
chr1A	142000000	143000000	0.92	6.04		chr1A	142000000	143000000	0.98	4.82		chr1A	142000000	143000000	1.02	5.29		chr1A	142000000	143000000	1.01	5.58		chr1A	142000000	143000000	1.01	4.8		chr1A	142000000	143000000	0.98	4.73		chr1A	142000000	143000000	1.02	5.27		chr1A	142000000	143000000	0.83	6.45		chr1A	142000000
chr1A	143000000	144000000	0.82	6.21		chr1A	143000000	144000000	0.99	5.36		chr1A	143000000	144000000	1.12	5.46		chr1A	143000000	144000000	1.1	5.05		chr1A	143000000	144000000	1.05	5.52		chr1A	143000000	144000000	1	5.25		chr1A	143000000	144000000	1.1	5.74		chr1A	143000000	144000000	0.87	6.58		chr1A	143000000
chr1A	144000000	145000000	1	5.77		chr1A	144000000	145000000	1.12	5.58		chr1A	144000000	145000000	1	5.32		chr1A	144000000	145000000	1.07	5.46		chr1A	144000000	145000000	1.09	5.42		chr1A	144000000	145000000	1.12	5.57		chr1A	144000000	145000000	1.1	5.35		chr1A	144000000	145000000	0.98	5.35		chr1A	144000000
chr1A	145000000	146000000	1.06	4.8		chr1A	145000000	146000000	1.05	5.38		chr1A	145000000	146000000	0.96	4.83		chr1A	145000000	146000000	1.01	5.43		chr1A	145000000	146000000	1.08	5.4		chr1A	145000000	146000000	1.05	5.41		chr1A	145000000	146000000	0.95	4.82		chr1A	145000000	146000000	1.07	4.53		chr1A	145000000
chr1A	146000000	147000000	1	4.79		chr1A	146000000	147000000	0.95	4.86		chr1A	146000000	147000000	1.12	4.67		chr1A	146000000	147000000	0.91	4.4		chr1A	146000000	147000000	0.96	5		chr1A	146000000	147000000	0.91	4.57		chr1A	146000000	147000000	1.16	4.61		chr1A	146000000	147000000	1.03	4.94		chr1A	146000000
chr1A	147000000	148000000	1.02	5.35		chr1A	147000000	148000000	1.13	4.44		chr1A	147000000	148000000	0.95	4.63		chr1A	147000000	148000000	1.18	4.75		chr1A	147000000	148000000	1.12	4.36		chr1A	147000000	148000000	1.15	4.51		chr1A	147000000	148000000	0.97	4.8		chr1A	147000000	148000000	0.98	5.48		chr1A	147000000
chr1A	148000000	149000000	1.12	5.61		chr1A	148000000	149000000	0.95	4.6		chr1A	148000000	149000000	0.94	4.99		chr1A	148000000	149000000	0.98	4.65		chr1A	148000000	149000000	1.02	5.02		chr1A	148000000	149000000	0.93	4.62		chr1A	148000000	149000000	0.92	5.5		chr1A	148000000	149000000	1.14	5.64		chr1A	148000000
chr1A	149000000	150000000	1.07	5.49		chr1A	149000000	150000000	0.88	5.58		chr1A	149000000	150000000	1.02	5.51		chr1A	149000000	150000000	0.98	5.64		chr1A	149000000	150000000	0.94	5.33		chr1A	149000000	150000000	0.9	5.69		chr1A	149000000	150000000	1.06	4.89		chr1A	149000000	150000000	1	5.29		chr1A	149000000
chr1A	150000000	151000000	0.93	4.66		chr1A	150000000	151000000	1.08	5.11		chr1A	150000000	151000000	1	5		chr1A	150000000	151000000	1.03	5.09		chr1A	150000000	151000000	1.01	5		chr1A	150000000	151000000	1.07	5.1		chr1A	150000000	151000000	1	5.36		chr1A	150000000	151000000	1	5.02		chr1A	150000000
chr1A	151000000	152000000	1.17	4.59		chr1A	151000000	152000000	1	5.14		chr1A	151000000	152000000	1.04	5.88		chr1A	151000000	152000000	0.96	5.54		chr1A	151000000	152000000	1.05	5.27		chr1A	151000000	152000000	1.01	5.11		chr1A	151000000	152000000	1.04	5.63		chr1A	151000000	152000000	1.13	4.42		chr1A	151000000
chr1A	152000000	153000000	0.94	4.74		chr1A	152000000	153000000	1.02	5.49		chr1A	152000000	153000000	0.89	4.82		chr1A	152000000	153000000	1.04	5.62		chr1A	152000000	153000000	1.01	5.35		chr1A	152000000	153000000	1.02	5.45		chr1A	152000000	153000000	0.92	5.07		chr1A	152000000	153000000	0.94	4.7		chr1A	152000000
chr1A	153000000	154000000	0.89	5.72		chr1A	153000000	154000000	0.9	5.11		chr1A	153000000	154000000	0.96	4.56		chr1A	153000000	154000000	0.89	4.59		chr1A	153000000	154000000	0.98	5.89		chr1A	153000000	154000000	0.91	5.04		chr1A	153000000	154000000	0.98	4.76		chr1A	153000000	154000000	0.88	5.56		chr1A	153000000
chr1A	154000000	155000000	1.1	5.07		chr1A	154000000	155000000	1	4.52		chr1A	154000000	155000000	0.98	4.08		chr1A	154000000	155000000	1.01	4.37		chr1A	154000000	155000000	0.89	4.48		chr1A	154000000	155000000	0.96	4.6		chr1A	154000000	155000000	1.01	4.64		chr1A	154000000	155000000	1.09	5.29		chr1A	154000000
chr1A	155000000	156000000	1.01	5.19		chr1A	155000000	156000000	0.99	4.64		chr1A	155000000	156000000	0.97	4.79		chr1A	155000000	156000000	0.96	4.37		chr1A	155000000	156000000	1.02	4.4		chr1A	155000000	156000000	1.02	4.66		chr1A	155000000	156000000	1.02	4.55		chr1A	155000000	156000000	1	5.05		chr1A	155000000
chr1A	156000000	157000000	1.04	5.52		chr1A	156000000	157000000	1.01	4.48		chr1A	156000000	157000000	0.99	5.25		chr1A	156000000	157000000	0.96	5.46		chr1A	156000000	157000000	1.03	4.71		chr1A	156000000	157000000	1	4.56		chr1A	156000000	157000000	0.93	4.91		chr1A	156000000	157000000	1.05	5.52		chr1A	156000000
chr1A	157000000	158000000	0.92	5.22		chr1A	157000000	158000000	0.91	5.1		chr1A	157000000	158000000	0.95	5.11		chr1A	157000000	158000000	1.01	5.11		chr1A	157000000	158000000	0.95	5.03		chr1A	157000000	158000000	0.89	4.78		chr1A	157000000	158000000	0.94	5.65		chr1A	157000000	158000000	0.95	5.77		chr1A	157000000
chr1A	158000000	159000000	1	4.48		chr1A	158000000	159000000	0.97	5.44		chr1A	158000000	159000000	0.89	4.9		chr1A	158000000	159000000	0.92	4.61		chr1A	158000000	159000000	0.99	5.37		chr1A	158000000	159000000	0.94	5.57		chr1A	158000000	159000000	1.01	4.77		chr1A	158000000	159000000	0.98	4.51		chr1A	158000000
chr1A	159000000	160000000	0.98	4.67		chr1A	159000000	160000000	0.99	4.74		chr1A	159000000	160000000	0.75	5.16		chr1A	159000000	160000000	0.9	5.29		chr1A	159000000	160000000	1	4.72		chr1A	159000000	160000000	0.99	4.68		chr1A	159000000	160000000	0.76	5.55		chr1A	159000000	160000000	1.01	4.28		chr1A	159000000
chr1A	160000000	161000000	1.01	4.47		chr1A	160000000	161000000	0.74	5.44		chr1A	160000000	161000000	0.83	4		chr1A	160000000	161000000	0.68	4.41		chr1A	160000000	161000000	0.76	5.85		chr1A	160000000	161000000	0.75	5.41		chr1A	160000000	161000000	0.84	3.57		chr1A	160000000	161000000	0.99	4.82		chr1A	160000000
chr1A	161000000	162000000	0.94	5.15		chr1A	161000000	162000000	0.84	3.7		chr1A	161000000	162000000	0.94	4.58		chr1A	161000000	162000000	1.04	4.52		chr1A	161000000	162000000	0.82	3.57		chr1A	161000000	162000000	0.85	3.64		chr1A	161000000	162000000	1.03	5.16		chr1A	161000000	162000000	1.01	5.34		chr1A	161000000
chr1A	162000000	163000000	0.96	5.28		chr1A	162000000	163000000	0.98	5.05		chr1A	162000000	163000000	1.02	4.5		chr1A	162000000	163000000	0.87	4.55		chr1A	162000000	163000000	0.97	4.99		chr1A	162000000	163000000	0.99	5.03		chr1A	162000000	163000000	0.94	4.22		chr1A	162000000	163000000	0.95	5.15		chr1A	162000000
chr1A	163000000	164000000	0.96	4.8		chr1A	163000000	164000000	0.93	4.13		chr1A	163000000	164000000	0.97	4.86		chr1A	163000000	164000000	1.07	4.63		chr1A	163000000	164000000	0.94	4.43		chr1A	163000000	164000000	0.92	4.22		chr1A	163000000	164000000	1.03	5.13		chr1A	163000000	164000000	0.91	5.12		chr1A	163000000
chr1A	164000000	165000000	0.77	5.4		chr1A	164000000	165000000	1.04	5.11		chr1A	164000000	165000000	0.83	5.14		chr1A	164000000	165000000	1	4.87		chr1A	164000000	165000000	1.07	4.66		chr1A	164000000	165000000	1.04	4.94		chr1A	164000000	165000000	0.84	4.81		chr1A	164000000	165000000	0.77	5.09		chr1A	164000000
chr1A	165000000	166000000	0.84	3.81		chr1A	165000000	166000000	0.81	4.99		chr1A	165000000	166000000	1	3.72		chr1A	165000000	166000000	0.81	4.91		chr1A	165000000	166000000	0.91	5.08		chr1A	165000000	166000000	0.86	4.95		chr1A	165000000	166000000	1.03	4.1		chr1A	165000000	166000000	0.91	4.2		chr1A	165000000
chr1A	166000000	167000000	0.97	4.86		chr1A	166000000	167000000	1.03	3.91		chr1A	166000000	167000000	1.19	4.06		chr1A	166000000	167000000	1.03	4.06		chr1A	166000000	167000000	0.99	4.4		chr1A	166000000	167000000	1.02	4.04		chr1A	166000000	167000000	1.08	4.29		chr1A	166000000	167000000	0.94	4.61		chr1A	166000000
chr1A	167000000	168000000	0.98	4.28		chr1A	167000000	168000000	1.08	4.23		chr1A	167000000	168000000	1.5	3.03		chr1A	167000000	168000000	1.24	3.7		chr1A	167000000	168000000	1.04	4.31		chr1A	167000000	168000000	1.04	4.14		chr1A	167000000	168000000	1.5	3.47		chr1A	167000000	168000000	1.06	4.49		chr1A	167000000
chr1A	168000000	169000000	1.04	5.11		chr1A	168000000	169000000	1.47	3.41		chr1A	168000000	169000000	1.11	3.93		chr1A	168000000	169000000	1.43	2.83		chr1A	168000000	169000000	1.42	3.85		chr1A	168000000	169000000	1.48	3.7		chr1A	168000000	169000000	1.16	3.21		chr1A	168000000	169000000	0.98	4.96		chr1A	168000000
chr1A	169000000	170000000	0.8	4.62		chr1A	169000000	170000000	1.15	3.15		chr1A	169000000	170000000	1.23	4.15		chr1A	169000000	170000000	1.16	3.94		chr1A	169000000	170000000	1.26	2.8		chr1A	169000000	170000000	1.19	3.14		chr1A	169000000	170000000	1.3	4.45		chr1A	169000000	170000000	0.86	5.08		chr1A	169000000
chr1A	170000000	171000000	1.03	4.09		chr1A	170000000	171000000	1.29	4.36		chr1A	170000000	171000000	0.94	4.46		chr1A	170000000	171000000	1.17	4.16		chr1A	170000000	171000000	1.3	4.33		chr1A	170000000	171000000	1.29	4.29		chr1A	170000000	171000000	1	4.44		chr1A	170000000	171000000	1.02	3.95		chr1A	170000000
chr1A	171000000	172000000	1.09	4.3		chr1A	171000000	172000000	0.98	4.41		chr1A	171000000	172000000	1.26	3.71		chr1A	171000000	172000000	1	4.33		chr1A	171000000	172000000	0.99	4.34		chr1A	171000000	172000000	0.99	4.36		chr1A	171000000	172000000	1.22	3.61		chr1A	171000000	172000000	1.19	3.92		chr1A	171000000
chr1A	172000000	173000000	1.5	3.42		chr1A	172000000	173000000	1.19	3.4		chr1A	172000000	173000000	1.23	4.81		chr1A	172000000	173000000	1.25	3.77		chr1A	172000000	173000000	1.13	3.75		chr1A	172000000	173000000	1.19	3.52		chr1A	172000000	173000000	1.21	4.53		chr1A	172000000	173000000	1.54	3.12		chr1A	172000000
chr1A	173000000	174000000	1.16	3.24		chr1A	173000000	174000000	1.19	4.46		chr1A	173000000	174000000	1.07	4.58		chr1A	173000000	174000000	1.22	4.89		chr1A	173000000	174000000	1.3	4.42		chr1A	173000000	174000000	1.2	4.5		chr1A	173000000	174000000	1.09	4.91		chr1A	173000000	174000000	1.14	3.93		chr1A	173000000
chr1A	174000000	175000000	1.31	4.47		chr1A	174000000	175000000	1.09	5.04		chr1A	174000000	175000000	1.28	3.54		chr1A	174000000	175000000	1.08	4.63		chr1A	174000000	175000000	1.1	5.01		chr1A	174000000	175000000	1.07	4.99		chr1A	174000000	175000000	1.37	3.98		chr1A	174000000	175000000	1.23	4.12		chr1A	174000000
chr1A	175000000	176000000	1	4.38		chr1A	175000000	176000000	1.37	4.01		chr1A	175000000	176000000	1.37	2.81		chr1A	175000000	176000000	1.27	3.57		chr1A	175000000	176000000	1.28	4.34		chr1A	175000000	176000000	1.35	4.07		chr1A	175000000	176000000	1.26	3.03		chr1A	175000000	176000000	0.94	4.44		chr1A	175000000
chr1A	176000000	177000000	1.23	3.65		chr1A	176000000	177000000	1.11	3.19		chr1A	176000000	177000000	1.32	4.41		chr1A	176000000	177000000	1.39	2.8		chr1A	176000000	177000000	1.35	3.11		chr1A	176000000	177000000	1.14	3.16		chr1A	176000000	177000000	1.39	3.77		chr1A	176000000	177000000	1.29	3.73		chr1A	176000000
chr1A	177000000	178000000	1.2	4.57		chr1A	177000000	178000000	1.44	3.7		chr1A	177000000	178000000	1.14	3.45		chr1A	177000000	178000000	1.31	4		chr1A	177000000	178000000	1.39	3.65		chr1A	177000000	178000000	1.47	3.61		chr1A	177000000	178000000	1.2	3.58		chr1A	177000000	178000000	1.22	4.86		chr1A	177000000
chr1A	178000000	179000000	1.11	4.85		chr1A	178000000	179000000	1.23	3.16		chr1A	178000000	179000000	1.05	4.69		chr1A	178000000	179000000	1.14	3.93		chr1A	178000000	179000000	1.25	3.42		chr1A	178000000	179000000	1.25	3.33		chr1A	178000000	179000000	1.08	4.17		chr1A	178000000	179000000	1.08	4.58		chr1A	178000000
chr1A	179000000	180000000	1.38	3.97		chr1A	179000000	180000000	1.06	4.25		chr1A	179000000	180000000	1.17	4.41		chr1A	179000000	180000000	1.09	4.59		chr1A	179000000	180000000	1.04	4.23		chr1A	179000000	180000000	1.04	4.11		chr1A	179000000	180000000	1.15	4.55		chr1A	179000000	180000000	1.28	3.53		chr1A	179000000
chr1A	180000000	181000000	1.25	2.99		chr1A	180000000	181000000	1.13	4.68		chr1A	180000000	181000000	1.29	4.38		chr1A	180000000	181000000	1.16	4.51		chr1A	180000000	181000000	1.16	4.73		chr1A	180000000	181000000	1.15	4.79		chr1A	180000000	181000000	1.17	5.43		chr1A	180000000	181000000	1.39	2.85		chr1A	180000000
chr1A	181000000	182000000	1.39	3.8		chr1A	181000000	182000000	1.11	4.78		chr1A	181000000	182000000	1.6	1.38		chr1A	181000000	182000000	1.33	3.98		chr1A	181000000	182000000	1.16	5.06		chr1A	181000000	182000000	1.09	4.71		chr1A	181000000	182000000	1.59	1.48		chr1A	181000000	182000000	1.31	4.3		chr1A	181000000
chr1A	182000000	183000000	1.19	3.5		chr1A	182000000	183000000	1.56	2.59		chr1A	182000000	183000000	1.12	3.57		chr1A	182000000	183000000	1.57	1.4		chr1A	182000000	183000000	1.57	2.06		chr1A	182000000	183000000	1.57	2.74		chr1A	182000000	183000000	1.29	3.13		chr1A	182000000	183000000	1.15	3.51		chr1A	182000000
chr1A	183000000	184000000	1.09	4.28		chr1A	183000000	184000000	1.35	2.45		chr1A	183000000	184000000	1.11	4.29		chr1A	183000000	184000000	1.12	3.92		chr1A	183000000	184000000	1.33	2.89		chr1A	183000000	184000000	1.37	2.34		chr1A	183000000	184000000	1.16	4.25		chr1A	183000000	184000000	1.08	4.86		chr1A	183000000
chr1A	184000000	185000000	1.14	4.43		chr1A	184000000	185000000	1.15	4.22		chr1A	184000000	185000000	1.09	5.5		chr1A	184000000	185000000	1.12	4.67		chr1A	184000000	185000000	1.18	4.18		chr1A	184000000	185000000	1.11	4.08		chr1A	184000000	185000000	1.07	5.18		chr1A	184000000	185000000	1.16	4.51		chr1A	184000000
chr1A	185000000	186000000	1.18	5.52		chr1A	185000000	186000000	1.07	4.91		chr1A	185000000	186000000	1.02	4.46		chr1A	185000000	186000000	1.11	5.18		chr1A	185000000	186000000	1.06	5.18		chr1A	185000000	186000000	1.06	4.86		chr1A	185000000	186000000	1.04	4.86		chr1A	185000000	186000000	1.33	4.12		chr1A	185000000
chr1A	186000000	187000000	1.64	1.35		chr1A	186000000	187000000	1.07	5.23		chr1A	186000000	187000000	1.07	4.37		chr1A	186000000	187000000	1	4.52		chr1A	186000000	187000000	1.05	4.98		chr1A	186000000	187000000	1.08	5.29		chr1A	186000000	187000000	1.09	3.83		chr1A	186000000	187000000	1.58	1.36		chr1A	186000000
chr1A	187000000	188000000	1.2	3.15		chr1A	187000000	188000000	1.06	3.67		chr1A	187000000	188000000	0.98	5.28		chr1A	187000000	188000000	1.06	4.53		chr1A	187000000	188000000	1.09	3.78		chr1A	187000000	188000000	1.06	3.77		chr1A	187000000	188000000	0.97	5.9		chr1A	187000000	188000000	1.12	3.96		chr1A	187000000
chr1A	188000000	189000000	1.16	4.27		chr1A	188000000	189000000	0.96	5.56		chr1A	188000000	189000000	1.01	4.55		chr1A	188000000	189000000	1.03	5.15		chr1A	188000000	189000000	0.97	5.77		chr1A	188000000	189000000	0.96	5.47		chr1A	188000000	189000000	1.02	4.53		chr1A	188000000	189000000	1.16	4.6		chr1A	188000000
chr1A	189000000	190000000	1.1	5.23		chr1A	189000000	190000000	1.07	4.67		chr1A	189000000	190000000	1.13	4.51		chr1A	189000000	190000000	0.98	4.51		chr1A	189000000	190000000	1.05	4.68		chr1A	189000000	190000000	1.06	4.64		chr1A	189000000	190000000	1.14	4.22		chr1A	189000000	190000000	1.13	5.28		chr1A	189000000
chr1A	190000000	191000000	1.02	4.74		chr1A	190000000	191000000	1.04	4.24		chr1A	190000000	191000000	0.99	4.73		chr1A	190000000	191000000	1.16	4.64		chr1A	190000000	191000000	1.09	4.17		chr1A	190000000	191000000	1.03	4.25		chr1A	190000000	191000000	1.06	5.07		chr1A	190000000	191000000	1.03	4.54		chr1A	190000000
chr1A	191000000	192000000	1.07	3.88		chr1A	191000000	192000000	1.1	5.04		chr1A	191000000	192000000	1.08	4.03		chr1A	191000000	192000000	0.99	4.86		chr1A	191000000	192000000	1.08	5.08		chr1A	191000000	192000000	1.12	5.1		chr1A	191000000	192000000	1.05	4.23		chr1A	191000000	192000000	1.06	4.51		chr1A	191000000
chr1A	192000000	193000000	0.98	5.95		chr1A	192000000	193000000	1.02	4.18		chr1A	192000000	193000000	1.02	3.84		chr1A	192000000	193000000	1.09	3.98		chr1A	192000000	193000000	1.05	4.27		chr1A	192000000	193000000	1.03	4.19		chr1A	192000000	193000000	1.03	3.92		chr1A	192000000	193000000	1	5.24		chr1A	192000000
chr1A	193000000	194000000	1.02	4.49		chr1A	193000000	194000000	0.99	4.42		chr1A	193000000	194000000	0.84	4.09		chr1A	193000000	194000000	1	3.67		chr1A	193000000	194000000	1.07	4.11		chr1A	193000000	194000000	1	4.33		chr1A	193000000	194000000	0.88	3.66		chr1A	193000000	194000000	1	4.53		chr1A	193000000
chr1A	194000000	195000000	1.15	4.27		chr1A	194000000	195000000	1	3.48		chr1A	194000000	195000000	1.19	2.07		chr1A	194000000	195000000	0.82	4.06		chr1A	194000000	195000000	0.87	3.54		chr1A	194000000	195000000	0.97	3.45		chr1A	194000000	195000000	1.06	2.98		chr1A	194000000	195000000	1.17	4.59		chr1A	194000000
chr1A	195000000	196000000	1.05	5.03		chr1A	195000000	196000000	1	3.2		chr1A	195000000	196000000	1.15	3.15		chr1A	195000000	196000000	1.18	2.03		chr1A	195000000	196000000	1.02	3.1		chr1A	195000000	196000000	0.97	3.52		chr1A	195000000	196000000	1.14	2.83		chr1A	195000000	196000000	1	4.81		chr1A	195000000
chr1A	196000000	197000000	1.06	4.21		chr1A	196000000	197000000	1.11	2.29		chr1A	196000000	197000000	1.1	3.03		chr1A	196000000	197000000	1.15	3.18		chr1A	196000000	197000000	1.12	2.58		chr1A	196000000	197000000	1.15	2.18		chr1A	196000000	197000000	1.14	2.97		chr1A	196000000	197000000	1.11	4.14		chr1A	196000000
chr1A	197000000	198000000	1.03	3.94		chr1A	197000000	198000000	1.18	3.28		chr1A	197000000	198000000	1.16	3.08		chr1A	197000000	198000000	1.1	3.04		chr1A	197000000	198000000	1.2	3.14		chr1A	197000000	198000000	1.12	3.41		chr1A	197000000	198000000	1.15	3.09		chr1A	197000000	198000000	1.02	3.7		chr1A	197000000
chr1A	198000000	199000000	0.86	3.6		chr1A	198000000	199000000	1.1	3.04		chr1A	198000000	199000000	1.16	3		chr1A	198000000	199000000	1.16	3.12		chr1A	198000000	199000000	1.14	3.09		chr1A	198000000	199000000	1.11	2.92		chr1A	198000000	199000000	1.12	2.92		chr1A	198000000	199000000	0.86	4.18		chr1A	198000000
chr1A	199000000	200000000	1.07	2.99		chr1A	199000000	200000000	1.15	2.99		chr1A	199000000	200000000	1.25	3.04		chr1A	199000000	200000000	1.17	3.02		chr1A	199000000	200000000	1.13	2.94		chr1A	199000000	200000000	1.17	2.85		chr1A	199000000	200000000	1.24	3.03		chr1A	199000000	200000000	1.2	2.04		chr1A	199000000
chr1A	200000000	201000000	1.14	2.88		chr1A	200000000	201000000	1.23	3.12		chr1A	200000000	201000000	1.21	4.28		chr1A	200000000	201000000	1.25	3.05		chr1A	200000000	201000000	1.23	3.12		chr1A	200000000	201000000	1.22	3.22		chr1A	200000000	201000000	1.27	4.26		chr1A	200000000	201000000	1.17	3.17		chr1A	200000000
chr1A	201000000	202000000	1.14	2.94		chr1A	201000000	202000000	1.26	3.76		chr1A	201000000	202000000	0.96	5.71		chr1A	201000000	202000000	1.25	4.27		chr1A	201000000	202000000	1.27	4.2		chr1A	201000000	202000000	1.24	3.63		chr1A	201000000	202000000	1.11	4.77		chr1A	201000000	202000000	1.09	3.17		chr1A	201000000
chr1A	202000000	203000000	1.15	3.12		chr1A	202000000	203000000	1.16	4.8		chr1A	202000000	203000000	0.99	4.11		chr1A	202000000	203000000	0.98	5.83		chr1A	202000000	203000000	1.13	4.57		chr1A	202000000	203000000	1.15	4.39		chr1A	202000000	203000000	0.95	4.87		chr1A	202000000	203000000	1.15	2.98		chr1A	202000000
chr1A	203000000	204000000	1.11	2.91		chr1A	203000000	204000000	0.94	4.74		chr1A	203000000	204000000	1.25	3.64		chr1A	203000000	204000000	0.94	3.98		chr1A	203000000	204000000	0.95	5.02		chr1A	203000000	204000000	0.94	5.08		chr1A	203000000	204000000	1.17	4.07		chr1A	203000000	204000000	1.19	3.06		chr1A	203000000
chr1A	204000000	205000000	1.25	3.03		chr1A	204000000	205000000	1.06	4.37		chr1A	204000000	205000000	0.89	5.37		chr1A	204000000	205000000	1.29	3.75		chr1A	204000000	205000000	1.14	4.12		chr1A	204000000	205000000	1.06	4.48		chr1A	204000000	205000000	1.07	5.03		chr1A	204000000	205000000	1.27	3.09		chr1A	204000000
chr1A	205000000	206000000	1.27	4.29		chr1A	205000000	206000000	1.13	4.39		chr1A	205000000	206000000	1.14	4.46		chr1A	205000000	206000000	0.88	5.33		chr1A	205000000	206000000	1.08	4.81		chr1A	205000000	206000000	1.16	3.93		chr1A	205000000	206000000	1.07	4.75		chr1A	205000000	206000000	1.18	4.51		chr1A	205000000
chr1A	206000000	207000000	1.11	4.77		chr1A	206000000	207000000	1	4.87		chr1A	206000000	207000000	1.01	5.34		chr1A	206000000	207000000	1.14	4.44		chr1A	206000000	207000000	1.08	4.94		chr1A	206000000	207000000	0.89	4.86		chr1A	206000000	207000000	1.12	4.99		chr1A	206000000	207000000	1.02	5.58		chr1A	206000000
chr1A	207000000	208000000	0.95	4.86		chr1A	207000000	208000000	1.17	4.71		chr1A	207000000	208000000	1.03	5.74		chr1A	207000000	208000000	1.04	5.4		chr1A	207000000	208000000	1.12	4.88		chr1A	207000000	208000000	1.19	4.76		chr1A	207000000	208000000	1.01	6.28		chr1A	207000000	208000000	1.05	4.23		chr1A	207000000
chr1A	208000000	209000000	1.18	4.03		chr1A	208000000	209000000	0.91	6.3		chr1A	208000000	209000000	1.46	4.3		chr1A	208000000	209000000	1	5.73		chr1A	208000000	209000000	0.96	6.5		chr1A	208000000	209000000	0.9	6.37		chr1A	208000000	209000000	1.52	4.62		chr1A	208000000	209000000	1.16	4		chr1A	208000000
chr1A	209000000	210000000	1.07	5.07		chr1A	209000000	210000000	1.38	5.06		chr1A	209000000	210000000	0.7	2.73		chr1A	209000000	210000000	1.02	3.42		chr1A	209000000	210000000	1.55	4.68		chr1A	209000000	210000000	1.32	4.81		chr1A	209000000	210000000	0.83	3.11		chr1A	209000000	210000000	0.96	5.08		chr1A	209000000
chr1A	210000000	211000000	1.07	4.79		chr1A	210000000	211000000	1.08	3.35		chr1A	210000000	211000000	0.43	1.87		chr1A	210000000	211000000	0.29	1.17		chr1A	210000000	211000000	0.88	3.01		chr1A	210000000	211000000	1.2	3.73		chr1A	210000000	211000000	0.6	2.45		chr1A	210000000	211000000	1.17	4.81		chr1A	210000000
chr1A	211000000	212000000	1.11	4.91		chr1A	211000000	212000000	0.59	2.24		chr1A	211000000	212000000	0.3	1.38		chr1A	211000000	212000000	0.34	0.54		chr1A	211000000	212000000	0.6	2.59		chr1A	211000000	212000000	0.53	1.85		chr1A	211000000	212000000	0.41	1.46		chr1A	211000000	212000000	1	5.74		chr1A	211000000
chr1A	212000000	213000000	1.02	6.53		chr1A	212000000	213000000	0.49	1.82		chr1A	212000000	213000000	0.3	1.3		chr1A	212000000	213000000	0.51	2.15		chr1A	212000000	213000000	0.41	1.57		chr1A	212000000	213000000	0.34	0.98		chr1A	212000000	213000000	0.43	1.63		chr1A	212000000	213000000	1.31	5.21		chr1A	212000000
chr1A	213000000	214000000	1.5	4.58		chr1A	213000000	214000000	0.39	1.7		chr1A	213000000	214000000	0.26	1.12		chr1A	213000000	214000000	0.8	3.34		chr1A	213000000	214000000	0.35	1.69		chr1A	213000000	214000000	0.28	1.32		chr1A	213000000	214000000	0.33	1.53		chr1A	213000000	214000000	1.23	4.19		chr1A	213000000
chr1A	214000000	215000000	0.81	3.03		chr1A	214000000	215000000	0.35	0.8		chr1A	214000000	215000000	0.29	0.7		chr1A	214000000	215000000	0.98	3.91		chr1A	214000000	215000000	0.38	1.65		chr1A	214000000	215000000	0.46	1.26		chr1A	214000000	215000000	0.4	1.43		chr1A	214000000	215000000	0.66	2.7		chr1A	214000000
chr1A	215000000	216000000	0.57	2.37		chr1A	215000000	216000000	0.52	2.21		chr1A	215000000	216000000	0.25	0.62		chr1A	215000000	216000000	0.95	5.36		chr1A	215000000	216000000	0.33	1.4		chr1A	215000000	216000000	0.77	3.8		chr1A	215000000	216000000	0.31	1.12		chr1A	215000000	216000000	0.56	2.03		chr1A	215000000
chr1A	216000000	217000000	0.4	1.41		chr1A	216000000	217000000	0.8	3.35		chr1A	216000000	217000000	0.3	1.52		chr1A	216000000	217000000	0.92	6.32		chr1A	216000000	217000000	0.26	0.8		chr1A	216000000	217000000	0.96	3.7		chr1A	216000000	217000000	0.46	1.52		chr1A	216000000	217000000	0.3	1.69		chr1A	216000000
chr1A	217000000	218000000	0.32	1.61		chr1A	217000000	218000000	0.98	3.94		chr1A	217000000	218000000	0.36	0.7		chr1A	217000000	218000000	0.94	5.99		chr1A	217000000	218000000	0.36	1.14		chr1A	217000000	218000000	0.94	5.37		chr1A	217000000	218000000	0.78	3.14		chr1A	217000000	218000000	0.38	1.6		chr1A	217000000
chr1A	218000000	219000000	0.34	1.52		chr1A	218000000	219000000	0.95	5.38		chr1A	218000000	219000000	0.55	2.09		chr1A	218000000	219000000	1.52	4.07		chr1A	218000000	219000000	0.42	1.12		chr1A	218000000	219000000	0.91	6.26		chr1A	218000000	219000000	0.92	3.73		chr1A	218000000	219000000	0.36	1.3		chr1A	218000000
chr1A	219000000	220000000	0.32	1		chr1A	219000000	220000000	0.92	6.25		chr1A	219000000	220000000	0.85	3.7		chr1A	219000000	220000000	0.88	5.69		chr1A	219000000	220000000	0.55	2.29		chr1A	219000000	220000000	0.95	6.07		chr1A	219000000	220000000	0.97	5.14		chr1A	219000000	220000000	0.32	1.38		chr1A	219000000
chr1A	220000000	221000000	0.29	1.18		chr1A	220000000	221000000	0.95	6.05		chr1A	220000000	221000000	0.96	4.18		chr1A	220000000	221000000	0.74	6.82		chr1A	220000000	221000000	0.86	3.59		chr1A	220000000	221000000	1.49	3.96		chr1A	220000000	221000000	0.91	5.77		chr1A	220000000	221000000	0.31	0.96		chr1A	220000000
chr1A	221000000	222000000	0.26	0.63		chr1A	221000000	222000000	1.5	3.97		chr1A	221000000	222000000	0.96	5.38		chr1A	221000000	222000000	0.96	5.05		chr1A	221000000	222000000	0.98	4.15		chr1A	221000000	222000000	0.91	5.67		chr1A	221000000	222000000	0.96	6.22		chr1A	221000000	222000000	0.34	1.29		chr1A	221000000
chr1A	222000000	223000000	0.37	1.59		chr1A	222000000	223000000	0.89	5.57		chr1A	222000000	223000000	0.94	6.33		chr1A	222000000	223000000	0.92	5.61		chr1A	222000000	223000000	0.98	5.54		chr1A	222000000	223000000	0.73	7.01		chr1A	222000000	223000000	1.57	3.3		chr1A	222000000	223000000	0.43	0.83		chr1A	222000000
chr1A	223000000	224000000	0.4	0.8		chr1A	223000000	224000000	0.74	7.03		chr1A	223000000	224000000	1.13	5.42		chr1A	223000000	224000000	0.9	6.3		chr1A	223000000	224000000	0.96	6.38		chr1A	223000000	224000000	0.96	4.97		chr1A	223000000	224000000	0.88	6.47		chr1A	223000000	224000000	0.73	2.47		chr1A	223000000
chr1A	224000000	225000000	0.61	2.06		chr1A	224000000	225000000	0.94	4.91		chr1A	224000000	225000000	1.29	4.5		chr1A	224000000	225000000	0.99	5.73		chr1A	224000000	225000000	1.13	5.42		chr1A	224000000	225000000	0.93	5.64		chr1A	224000000	225000000	0.82	6.11		chr1A	224000000	225000000	0.88	4		chr1A	224000000
chr1A	225000000	226000000	0.85	3.76		chr1A	225000000	226000000	0.93	5.68		chr1A	225000000	226000000	0.85	6		chr1A	225000000	226000000	0.86	5.44		chr1A	225000000	226000000	1.29	4.52		chr1A	225000000	226000000	0.87	6.22		chr1A	225000000	226000000	0.86	6.2		chr1A	225000000	226000000	0.98	4.9		chr1A	225000000
chr1A	226000000	227000000	0.96	4.53		chr1A	226000000	227000000	0.88	6.25		chr1A	226000000	227000000	0.76	6.41		chr1A	226000000	227000000	0.86	6.25		chr1A	226000000	227000000	0.87	6.09		chr1A	226000000	227000000	1	5.72		chr1A	226000000	227000000	0.99	5.54		chr1A	226000000	227000000	0.91	5.78		chr1A	226000000
chr1A	227000000	228000000	0.93	5.39		chr1A	227000000	228000000	1	5.72		chr1A	227000000	228000000	0.97	5.56		chr1A	227000000	228000000	1.05	5.62		chr1A	227000000	228000000	0.76	6.37		chr1A	227000000	228000000	0.87	5.39		chr1A	227000000	228000000	0.87	5.59		chr1A	227000000	228000000	1.01	6.21		chr1A	227000000
chr1A	228000000	229000000	0.97	6.66		chr1A	228000000	229000000	0.86	5.39		chr1A	228000000	229000000	0.91	5.44		chr1A	228000000	229000000	1.03	5.31		chr1A	228000000	229000000	0.99	5.7		chr1A	228000000	229000000	0.85	6.42		chr1A	228000000	229000000	0.98	6.11		chr1A	228000000	229000000	1.45	4.08		chr1A	228000000
chr1A	229000000	230000000	1.19	4.8		chr1A	229000000	230000000	0.84	6.42		chr1A	229000000	230000000	0.94	6.08		chr1A	229000000	230000000	0.89	6.27		chr1A	229000000	230000000	0.91	5.57		chr1A	229000000	230000000	1.03	5.53		chr1A	229000000	230000000	0.96	6.01		chr1A	229000000	230000000	0.97	5.81		chr1A	229000000
chr1A	230000000	231000000	1.24	4.92		chr1A	230000000	231000000	1.03	5.52		chr1A	230000000	231000000	0.96	5.75		chr1A	230000000	231000000	0.85	4.68		chr1A	230000000	231000000	0.95	6		chr1A	230000000	231000000	1.02	5.36		chr1A	230000000	231000000	0.77	6.35		chr1A	230000000	231000000	0.85	6.15		chr1A	230000000
chr1A	231000000	232000000	0.83	6.29		chr1A	231000000	232000000	1.04	5.41		chr1A	231000000	232000000	0.88	5.48		chr1A	231000000	232000000	0.93	6.03		chr1A	231000000	232000000	0.95	5.85		chr1A	231000000	232000000	0.92	6.07		chr1A	231000000	232000000	0.99	5.52		chr1A	231000000	232000000	0.83	6.02		chr1A	231000000
chr1A	232000000	233000000	0.8	6.11		chr1A	232000000	233000000	0.92	6.34		chr1A	232000000	233000000	0.82	6.32		chr1A	232000000	233000000	1.11	5.73		chr1A	232000000	233000000	0.91	5.6		chr1A	232000000	233000000	0.83	4.92		chr1A	232000000	233000000	1.04	5.4		chr1A	232000000	233000000	0.96	5.82		chr1A	232000000
chr1A	233000000	234000000	0.96	5.7		chr1A	233000000	234000000	0.83	4.63		chr1A	233000000	234000000	1.07	5.55		chr1A	233000000	234000000	1.01	5.89		chr1A	233000000	234000000	0.84	6.41		chr1A	233000000	234000000	0.96	6.1		chr1A	233000000	234000000	1.01	5.75		chr1A	233000000	234000000	0.88	5.7		chr1A	233000000
chr1A	234000000	235000000	0.94	5.34		chr1A	234000000	235000000	0.95	6.16		chr1A	234000000	235000000	1.02	5.28		chr1A	234000000	235000000	0.92	5.81		chr1A	234000000	235000000	1.06	5.56		chr1A	234000000	235000000	1.09	5.51		chr1A	234000000	235000000	0.83	5.58		chr1A	234000000	235000000	1.02	5.91		chr1A	234000000
chr1A	235000000	236000000	0.96	6.27		chr1A	235000000	236000000	1.09	5.57		chr1A	235000000	236000000	0.88	6.5		chr1A	235000000	236000000	0.86	6.04		chr1A	235000000	236000000	1.02	5.1		chr1A	235000000	236000000	0.97	5.82		chr1A	235000000	236000000	0.94	5.69		chr1A	235000000	236000000	0.95	6.04		chr1A	235000000
chr1A	236000000	237000000	0.94	5.81		chr1A	236000000	237000000	1.02	5.88		chr1A	236000000	237000000	0.87	4.78		chr1A	236000000	237000000	1.3	3.54		chr1A	236000000	237000000	0.88	6.52		chr1A	236000000	237000000	0.93	5.66		chr1A	236000000	237000000	1.09	5.51		chr1A	236000000	237000000	0.85	6.44		chr1A	236000000
chr1A	237000000	238000000	0.91	5.79		chr1A	237000000	238000000	0.92	5.75		chr1A	237000000	238000000	0.97	5.62		chr1A	237000000	238000000	1.03	4.7		chr1A	237000000	238000000	0.88	5.05		chr1A	237000000	238000000	0.87	6.01		chr1A	237000000	238000000	1	6.05		chr1A	237000000	238000000	0.92	5.37		chr1A	237000000
chr1A	238000000	239000000	0.85	6.19		chr1A	238000000	239000000	0.85	6		chr1A	238000000	239000000	1.09	5.99		chr1A	238000000	239000000	1.23	4.52		chr1A	238000000	239000000	1.04	5.57		chr1A	238000000	239000000	1.22	3.57		chr1A	238000000	239000000	0.97	5.3		chr1A	238000000	239000000	0.97	5.6		chr1A	238000000
chr1A	239000000	240000000	1.04	5.68		chr1A	239000000	240000000	1.25	3.53		chr1A	239000000	240000000	0.98	5.61		chr1A	239000000	240000000	1.18	3.88		chr1A	239000000	240000000	1.05	6.06		chr1A	239000000	240000000	1.08	5.05		chr1A	239000000	240000000	0.83	7.06		chr1A	239000000	240000000	1.06	5.27		chr1A	239000000
chr1A	240000000	241000000	1.04	4.94		chr1A	240000000	241000000	1.07	5.07		chr1A	240000000	241000000	0.89	6		chr1A	240000000	241000000	1.21	2.56		chr1A	240000000	241000000	0.98	5.77		chr1A	240000000	241000000	1.23	4.33		chr1A	240000000	241000000	1.26	3.36		chr1A	240000000	241000000	0.82	6.07		chr1A	240000000
chr1A	241000000	242000000	0.87	6.74		chr1A	241000000	242000000	1.23	4.35		chr1A	241000000	242000000	0.97	5.88		chr1A	241000000	242000000	1.1	2.69		chr1A	241000000	242000000	0.88	6.05		chr1A	241000000	242000000	1.06	4.02		chr1A	241000000	242000000	1.07	5.2		chr1A	241000000	242000000	0.92	5.47		chr1A	241000000
chr1A	242000000	243000000	0.9	4.94		chr1A	242000000	243000000	1.16	4.12		chr1A	242000000	243000000	1.21	3.38		chr1A	242000000	243000000	1.2	2.37		chr1A	242000000	243000000	1.11	5.24		chr1A	242000000	243000000	1.23	2.63		chr1A	242000000	243000000	1.26	4.54		chr1A	242000000	243000000	1.11	5.63		chr1A	242000000
chr1A	243000000	244000000	1.07	5.6		chr1A	243000000	244000000	1.24	2.6		chr1A	243000000	244000000	1.08	4.83		chr1A	243000000	244000000	1.42	2.32		chr1A	243000000	244000000	1.2	4.08		chr1A	243000000	244000000	1.13	2.72		chr1A	243000000	244000000	1.07	4.1		chr1A	243000000	244000000	1	6.16		chr1A	243000000
chr1A	244000000	245000000	1.04	6.16		chr1A	244000000	245000000	1.09	2.76		chr1A	244000000	245000000	1.21	4.5		chr1A	244000000	245000000	1.18	3.81		chr1A	244000000	245000000	1.08	4.77		chr1A	244000000	245000000	1.14	2.39		chr1A	244000000	245000000	1.17	2.94		chr1A	244000000	245000000	0.97	5.36		chr1A	244000000
chr1A	245000000	246000000	0.93	5.4		chr1A	245000000	246000000	1.15	2.3		chr1A	245000000	246000000	1.2	3.9		chr1A	245000000	246000000	1.17	4.13		chr1A	245000000	246000000	1.17	4.4		chr1A	245000000	246000000	1.41	2.13		chr1A	245000000	246000000	1.22	2.73		chr1A	245000000	246000000	0.83	6.49		chr1A	245000000
chr1A	246000000	247000000	0.88	6.23		chr1A	246000000	247000000	1.48	2.25		chr1A	246000000	247000000	1.23	2.56		chr1A	246000000	247000000	0.91	5.69		chr1A	246000000	247000000	1.23	3.56		chr1A	246000000	247000000	1.2	3.47		chr1A	246000000	247000000	1.18	2.47		chr1A	246000000	247000000	1.24	4.37		chr1A	246000000
chr1A	247000000	248000000	1.12	4.98		chr1A	247000000	248000000	1.19	3.66		chr1A	247000000	248000000	1.08	2.64		chr1A	247000000	248000000	0.81	6.55		chr1A	247000000	248000000	1.23	2.7		chr1A	247000000	248000000	1.2	3.68		chr1A	247000000	248000000	1.44	2.19		chr1A	247000000	248000000	1.04	4.74		chr1A	247000000
chr1A	248000000	249000000	1.18	4.17		chr1A	248000000	249000000	1.16	3.84		chr1A	248000000	249000000	1.24	2.34		chr1A	248000000	249000000	0.98	6.22		chr1A	248000000	249000000	1.08	2.61		chr1A	248000000	249000000	1	5.58		chr1A	248000000	249000000	1.22	3.21		chr1A	248000000	249000000	1.19	4.23		chr1A	248000000
chr1A	249000000	250000000	1.09	4.76		chr1A	249000000	250000000	0.97	5.71		chr1A	249000000	250000000	1.4	2.36		chr1A	249000000	250000000	0.83	5.65		chr1A	249000000	250000000	1.38	2.26		chr1A	249000000	250000000	0.83	6.54		chr1A	249000000	250000000	1.17	4.04		chr1A	249000000	250000000	1.12	4.42		chr1A	249000000
chr1A	250000000	251000000	1.15	4.38		chr1A	250000000	251000000	0.81	6.54		chr1A	250000000	251000000	1.18	3.86		chr1A	250000000	251000000	0.96	5.23		chr1A	250000000	251000000	1.31	2.69		chr1A	250000000	251000000	0.87	5.87		chr1A	250000000	251000000	1.06	5.21		chr1A	250000000	251000000	1.21	3.27		chr1A	250000000
chr1A	251000000	252000000	1.21	3.55		chr1A	251000000	252000000	0.96	6.14		chr1A	251000000	252000000	1.14	4.13		chr1A	251000000	252000000	1	5.24		chr1A	251000000	252000000	1.2	3.79		chr1A	251000000	252000000	0.85	5.87		chr1A	251000000	252000000	0.87	6.51		chr1A	251000000	252000000	1.23	2.61		chr1A	251000000
chr1A	252000000	253000000	1.22	2.64		chr1A	252000000	253000000	0.8	5.67		chr1A	252000000	253000000	0.93	5.71		chr1A	252000000	253000000	0.98	6.11		chr1A	252000000	253000000	1.1	4.36		chr1A	252000000	253000000	0.94	5.5		chr1A	252000000	253000000	0.86	6.12		chr1A	252000000	253000000	1.1	2.69		chr1A	252000000
chr1A	253000000	254000000	1.07	2.64		chr1A	253000000	254000000	0.95	5.53		chr1A	253000000	254000000	0.79	6.71		chr1A	253000000	254000000	0.97	5.74		chr1A	253000000	254000000	0.96	6.14		chr1A	253000000	254000000	1.03	5.1		chr1A	253000000	254000000	0.88	6.1		chr1A	253000000	254000000	1.42	2.2		chr1A	253000000
chr1A	254000000	255000000	1.36	2.27		chr1A	254000000	255000000	1.01	5.1		chr1A	254000000	255000000	0.96	5.99		chr1A	254000000	255000000	0.99	6.04		chr1A	254000000	255000000	0.77	6.66		chr1A	254000000	255000000	0.96	5.74		chr1A	254000000	255000000	0.92	5.48		chr1A	254000000	255000000	1.27	3.11		chr1A	254000000
chr1A	255000000	256000000	1.32	2.6		chr1A	255000000	256000000	0.91	5.99		chr1A	255000000	256000000	0.82	5.8		chr1A	255000000	256000000	0.83	5.94		chr1A	255000000	256000000	0.97	6.22		chr1A	255000000	256000000	1.03	5.62		chr1A	255000000	256000000	1.03	5.12		chr1A	255000000	256000000	1.22	3.69		chr1A	255000000
chr1A	256000000	257000000	1.2	3.85		chr1A	256000000	257000000	1.04	5.99		chr1A	256000000	257000000	0.99	5.21		chr1A	256000000	257000000	0.69	9.02		chr1A	256000000	257000000	0.83	5.88		chr1A	256000000	257000000	0.95	5.53		chr1A	256000000	257000000	0.95	5.76		chr1A	256000000	257000000	1.09	4.85		chr1A	256000000
chr1A	257000000	258000000	1.1	4.23		chr1A	257000000	258000000	1.01	5.47		chr1A	257000000	258000000	0.98	5.05		chr1A	257000000	258000000	0.65	9.02		chr1A	257000000	258000000	1.04	5.06		chr1A	257000000	258000000	0.93	5.27		chr1A	257000000	258000000	1.05	5.66		chr1A	257000000	258000000	0.9	6.13		chr1A	257000000
chr1A	258000000	259000000	0.94	6.1		chr1A	258000000	259000000	0.85	5.82		chr1A	258000000	259000000	0.97	6.39		chr1A	258000000	259000000	0.75	8.77		chr1A	258000000	259000000	1.01	4.9		chr1A	258000000	259000000	0.66	9.13		chr1A	258000000	259000000	0.96	5.71		chr1A	258000000	259000000	0.8	6.27		chr1A	258000000
chr1A	259000000	260000000	0.79	6.6		chr1A	259000000	260000000	0.67	9.41		chr1A	259000000	260000000	1.01	5.67		chr1A	259000000	260000000	0.7	7.8		chr1A	259000000	260000000	1.01	6.43		chr1A	259000000	260000000	0.69	9.48		chr1A	259000000	260000000	0.94	5.11		chr1A	259000000	260000000	0.9	6.44		chr1A	259000000
chr1A	260000000	261000000	0.96	5.98		chr1A	260000000	261000000	0.67	9.13		chr1A	260000000	261000000	0.95	6.03		chr1A	260000000	261000000	0.79	8.14		chr1A	260000000	261000000	1.01	5.69		chr1A	260000000	261000000	0.69	8.26		chr1A	260000000	261000000	0.66	9.23		chr1A	260000000	261000000	0.89	5.62		chr1A	260000000
chr1A	261000000	262000000	0.83	6.12		chr1A	261000000	262000000	0.68	8.21		chr1A	261000000	262000000	0.84	5.84		chr1A	261000000	262000000	0.72	7.48		chr1A	261000000	262000000	0.95	5.55		chr1A	261000000	262000000	0.72	7.7		chr1A	261000000	262000000	0.7	9.62		chr1A	261000000	262000000	1.05	5.08		chr1A	261000000
chr1A	262000000	263000000	1.03	4.86		chr1A	262000000	263000000	0.69	7.83		chr1A	262000000	263000000	0.67	9.03		chr1A	262000000	263000000	0.72	9.24		chr1A	262000000	263000000	0.75	7.78		chr1A	262000000	263000000	0.77	8.36		chr1A	262000000	263000000	0.69	8.26		chr1A	262000000	263000000	0.99	5.06		chr1A	262000000
chr1A	263000000	264000000	1.01	5.16		chr1A	263000000	264000000	0.8	8.29		chr1A	263000000	264000000	0.67	8.9		chr1A	263000000	264000000	0.71	8.57		chr1A	263000000	264000000	0.68	8.66		chr1A	263000000	264000000	0.74	7.38		chr1A	263000000	264000000	0.73	7.76		chr1A	263000000	264000000	1.01	6.48		chr1A	263000000
chr1A	264000000	265000000	0.98	6.42		chr1A	264000000	265000000	0.74	7.53		chr1A	264000000	265000000	0.73	8.65		chr1A	264000000	265000000	0.57	8.86		chr1A	264000000	265000000	0.69	8.95		chr1A	264000000	265000000	0.72	8.49		chr1A	264000000	265000000	0.79	8.57		chr1A	264000000	265000000	0.95	5.65		chr1A	264000000
chr1A	265000000	266000000	1.03	5.62		chr1A	265000000	266000000	0.73	8.56		chr1A	265000000	266000000	0.72	7.86		chr1A	265000000	266000000	0.63	7.97		chr1A	265000000	266000000	0.79	8.43		chr1A	265000000	266000000	0.74	9.44		chr1A	265000000	266000000	0.76	7.45		chr1A	265000000	266000000	1.03	5.54		chr1A	265000000
chr1A	266000000	267000000	0.95	5.95		chr1A	266000000	267000000	0.72	9.29		chr1A	266000000	267000000	0.81	8.21		chr1A	266000000	267000000	0.65	8.49		chr1A	266000000	267000000	0.72	7.96		chr1A	266000000	267000000	0.58	8.12		chr1A	266000000	267000000	0.74	8.76		chr1A	266000000	267000000	0.67	8.29		chr1A	266000000
chr1A	267000000	268000000	0.79	7.13		chr1A	267000000	268000000	0.6	8.56		chr1A	267000000	268000000	0.71	7.48		chr1A	267000000	268000000	0.52	13.35		chr1A	267000000	268000000	0.79	8.13		chr1A	267000000	268000000	0.58	8.12		chr1A	267000000	268000000	0.72	9.43		chr1A	267000000	268000000	0.71	8.6		chr1A	267000000
chr1A	268000000	269000000	0.69	8.48		chr1A	268000000	269000000	0.59	7.95		chr1A	268000000	269000000	0.71	9.24		chr1A	268000000	269000000	1.04	6.3		chr1A	268000000	269000000	0.7	7.74		chr1A	268000000	269000000	0.67	8.71		chr1A	268000000	269000000	0.61	8.65		chr1A	268000000	269000000	0.65	9.03		chr1A	268000000
chr1A	269000000	270000000	0.67	9.29		chr1A	269000000	270000000	0.67	8.51		chr1A	269000000	270000000	0.69	8.42		chr1A	269000000	270000000	0.62	9.92		chr1A	269000000	270000000	0.72	9.52		chr1A	269000000	270000000	0.53	11.34		chr1A	269000000	270000000	0.59	8.07		chr1A	269000000	270000000	0.79	8.38		chr1A	269000000
chr1A	270000000	271000000	0.8	8.32		chr1A	270000000	271000000	0.51	12.22		chr1A	270000000	271000000	0.58	9.04		chr1A	270000000	271000000	0.62	9.01		chr1A	270000000	271000000	0.68	8.52		chr1A	270000000	271000000	1.04	8.17		chr1A	270000000	271000000	0.69	8.44		chr1A	270000000	271000000	0.73	8.13		chr1A	270000000
chr1A	271000000	272000000	0.68	8.05		chr1A	271000000	272000000	1.06	7.51		chr1A	271000000	272000000	0.63	7.58		chr1A	271000000	272000000	0.62	8.4		chr1A	271000000	272000000	0.56	8.95		chr1A	271000000	272000000	0.58	8.59		chr1A	271000000	272000000	0.52	12.41		chr1A	271000000	272000000	0.77	7.98		chr1A	271000000
chr1A	272000000	273000000	0.82	8.12		chr1A	272000000	273000000	0.58	8.87		chr1A	272000000	273000000	0.65	9.01		chr1A	272000000	273000000	0.61	8.87		chr1A	272000000	273000000	0.67	8.1		chr1A	272000000	273000000	0.67	9.84		chr1A	272000000	273000000	1.06	7.56		chr1A	272000000	273000000	0.69	7.85		chr1A	272000000
chr1A	273000000	274000000	0.68	7.49		chr1A	273000000	274000000	0.66	9.64		chr1A	273000000	274000000	0.71	12.04		chr1A	273000000	274000000	0.54	9.56		chr1A	273000000	274000000	0.62	10.23		chr1A	273000000	274000000	0.57	9.12		chr1A	273000000	274000000	0.6	9.16		chr1A	273000000	274000000	0.73	9.58		chr1A	273000000
chr1A	274000000	275000000	0.74	9.44		chr1A	274000000	275000000	0.56	9.06		chr1A	274000000	275000000	0.82	7.09		chr1A	274000000	275000000	0.53	10.18		chr1A	274000000	275000000	0.94	9.87		chr1A	274000000	275000000	0.65	7.72		chr1A	274000000	275000000	0.66	9.84		chr1A	274000000	275000000	0.67	8.76		chr1A	274000000
chr1A	275000000	276000000	0.71	8.83		chr1A	275000000	276000000	0.68	8.25		chr1A	275000000	276000000	0.63	10.15		chr1A	275000000	276000000	0.46	12.67		chr1A	275000000	276000000	0.62	8.27		chr1A	275000000	276000000	0.55	9.54		chr1A	275000000	276000000	0.57	8.82		chr1A	275000000	276000000	0.57	8.41		chr1A	275000000
chr1A	276000000	277000000	0.56	9.22		chr1A	276000000	277000000	0.52	8.81		chr1A	276000000	277000000	0.63	8.95		chr1A	276000000	277000000	0.52	11.24		chr1A	276000000	277000000	0.66	10.09		chr1A	276000000	277000000	0.54	9.95		chr1A	276000000	277000000	0.68	8.49		chr1A	276000000	277000000	0.68	8.69		chr1A	276000000
chr1A	277000000	278000000	0.66	7.63		chr1A	277000000	278000000	0.55	10.5		chr1A	277000000	278000000	0.62	8.22		chr1A	277000000	278000000	0.5	11.05		chr1A	277000000	278000000	0.61	9.47		chr1A	277000000	278000000	0.52	12.14		chr1A	277000000	278000000	0.53	8.88		chr1A	277000000	278000000	0.59	10.28		chr1A	277000000
chr1A	278000000	279000000	0.64	9.59		chr1A	278000000	279000000	0.51	12.88		chr1A	278000000	279000000	0.59	9.27		chr1A	278000000	279000000	0.54	8.5		chr1A	278000000	279000000	0.63	7.14		chr1A	278000000	279000000	0.48	11.53		chr1A	278000000	279000000	0.57	10.85		chr1A	278000000	279000000	0.97	9.31		chr1A	278000000
chr1A	279000000	280000000	0.81	11.09		chr1A	279000000	280000000	0.47	10.86		chr1A	279000000	280000000	0.54	9.33		chr1A	279000000	280000000	0.5	10.36		chr1A	279000000	280000000	0.59	9.39		chr1A	279000000	280000000	0.51	11.79		chr1A	279000000	280000000	0.48	12.79		chr1A	279000000	280000000	0.58	8.37		chr1A	279000000
chr1A	280000000	281000000	0.73	7.81		chr1A	280000000	281000000	0.52	11.71		chr1A	280000000	281000000	0.53	10.57		chr1A	280000000	281000000	0.52	9.38		chr1A	280000000	281000000	0.54	10.03		chr1A	280000000	281000000	0.52	9.28		chr1A	280000000	281000000	0.49	11.89		chr1A	280000000	281000000	0.68	9.95		chr1A	280000000
chr1A	281000000	282000000	0.63	10.05		chr1A	281000000	282000000	0.52	8.71		chr1A	281000000	282000000	0.46	12.72		chr1A	281000000	282000000	0.47	9.72		chr1A	281000000	282000000	0.54	11.14		chr1A	281000000	282000000	0.49	9.4		chr1A	281000000	282000000	0.52	11.3		chr1A	281000000	282000000	0.61	9.47		chr1A	281000000
chr1A	282000000	283000000	0.63	9.26		chr1A	282000000	283000000	0.5	10.11		chr1A	282000000	283000000	0.52	11.3		chr1A	282000000	283000000	0.54	9.86		chr1A	282000000	283000000	0.44	13.02		chr1A	282000000	283000000	0.57	9.72		chr1A	282000000	283000000	0.54	8.51		chr1A	282000000	283000000	0.63	7.23		chr1A	282000000
chr1A	283000000	284000000	0.64	7.99		chr1A	283000000	284000000	0.57	9.33		chr1A	283000000	284000000	0.48	11.05		chr1A	283000000	284000000	0.58	9.01		chr1A	283000000	284000000	0.52	11.35		chr1A	283000000	284000000	0.47	9.15		chr1A	283000000	284000000	0.51	10.21		chr1A	283000000	284000000	0.56	9.93		chr1A	283000000
chr1A	284000000	285000000	0.61	9.22		chr1A	284000000	285000000	0.45	9.38		chr1A	284000000	285000000	0.57	8.17		chr1A	284000000	285000000	0.58	8.57		chr1A	284000000	285000000	0.53	10.92		chr1A	284000000	285000000	0.5	10.28		chr1A	284000000	285000000	0.56	9.47		chr1A	284000000	285000000	0.53	9.83		chr1A	284000000
chr1A	285000000	286000000	0.51	9.89		chr1A	285000000	286000000	0.51	10.37		chr1A	285000000	286000000	0.49	10.33		chr1A	285000000	286000000	0.51	9.49		chr1A	285000000	286000000	0.53	8.09		chr1A	285000000	286000000	0.55	9.14		chr1A	285000000	286000000	0.48	9.51		chr1A	285000000	286000000	0.53	11.68		chr1A	285000000
chr1A	286000000	287000000	0.52	10.7		chr1A	286000000	287000000	0.58	9.41		chr1A	286000000	287000000	0.51	9.31		chr1A	286000000	287000000	0.56	8.76		chr1A	286000000	287000000	0.54	10.48		chr1A	286000000	287000000	0.55	8.88		chr1A	286000000	287000000	0.49	10.31		chr1A	286000000	287000000	0.47	12.44		chr1A	286000000
chr1A	287000000	288000000	0.48	12.57		chr1A	287000000	288000000	0.56	8.22		chr1A	287000000	288000000	0.47	9.86		chr1A	287000000	288000000	0.47	9.76		chr1A	287000000	288000000	0.5	8.95		chr1A	287000000	288000000	0.53	9.07		chr1A	287000000	288000000	0.61	9.34		chr1A	287000000	288000000	0.52	11.52		chr1A	287000000
chr1A	288000000	289000000	0.52	11.94		chr1A	288000000	289000000	0.52	9.45		chr1A	288000000	289000000	0.54	9.73		chr1A	288000000	289000000	0.43	12.48		chr1A	288000000	289000000	0.48	11.35		chr1A	288000000	289000000	0.59	8.91		chr1A	288000000	289000000	0.56	8.75		chr1A	288000000	289000000	0.52	10.29		chr1A	288000000
chr1A	289000000	290000000	0.5	10.78		chr1A	289000000	290000000	0.6	9.17		chr1A	289000000	290000000	0.57	8.81		chr1A	289000000	290000000	0.53	10.63		chr1A	289000000	290000000	0.6	9		chr1A	289000000	290000000	0.48	8.76		chr1A	289000000	290000000	0.52	9.41		chr1A	289000000	290000000	0.51	8.77		chr1A	289000000
chr1A	290000000	291000000	0.56	8.21		chr1A	290000000	291000000	0.47	8.47		chr1A	290000000	291000000	0.57	8.55		chr1A	290000000	291000000	0.74	8.47		chr1A	290000000	291000000	0.54	8.9		chr1A	290000000	291000000	0.46	11.32		chr1A	290000000	291000000	0.6	9		chr1A	290000000	291000000	0.56	10.09		chr1A	290000000
chr1A	291000000	292000000	0.52	10.32		chr1A	291000000	292000000	0.42	12.23		chr1A	291000000	292000000	0.52	9.48		chr1A	291000000	292000000	1.22	3.55		chr1A	291000000	292000000	0.54	8.69		chr1A	291000000	292000000	0.41	11.54		chr1A	291000000	292000000	0.48	8.61		chr1A	291000000	292000000	0.49	9.13		chr1A	291000000
chr1A	292000000	293000000	0.5	8.98		chr1A	292000000	293000000	0.43	11.06		chr1A	292000000	293000000	0.56	8.97		chr1A	292000000	293000000	0.58	8.63		chr1A	292000000	293000000	0.57	9.67		chr1A	292000000	293000000	0.61	10.22		chr1A	292000000	293000000	0.42	13.02		chr1A	292000000	293000000	0.49	11.02		chr1A	292000000
chr1A	293000000	294000000	0.45	10.81		chr1A	293000000	294000000	0.63	9.66		chr1A	293000000	294000000	0.46	9.46		chr1A	293000000	294000000	0.39	11.61		chr1A	293000000	294000000	0.5	8.98		chr1A	293000000	294000000	1.35	4.3		chr1A	293000000	294000000	0.51	10.65		chr1A	293000000	294000000	0.59	9.06		chr1A	293000000
chr1A	294000000	295000000	0.59	9.74		chr1A	294000000	295000000	1.33	3.87		chr1A	294000000	295000000	0.43	12.39		chr1A	294000000	295000000	0.76	7.35		chr1A	294000000	295000000	0.47	11.2		chr1A	294000000	295000000	0.6	7.28		chr1A	294000000	295000000	0.65	9.77		chr1A	294000000	295000000	0.55	8.89		chr1A	294000000
chr1A	295000000	296000000	0.58	8.75		chr1A	295000000	296000000	0.64	8.27		chr1A	295000000	296000000	0.51	10.6		chr1A	295000000	296000000	0.7	7.46		chr1A	295000000	296000000	0.42	11.88		chr1A	295000000	296000000	0.51	11.04		chr1A	295000000	296000000	1.36	3.12		chr1A	295000000	296000000	0.54	8.89		chr1A	295000000
chr1A	296000000	297000000	0.53	8.72		chr1A	296000000	297000000	0.44	11.5		chr1A	296000000	297000000	0.68	8.53		chr1A	296000000	297000000	0.79	6.73		chr1A	296000000	297000000	0.61	9.81		chr1A	296000000	297000000	0.47	9.01		chr1A	296000000	297000000	0.61	8.4		chr1A	296000000	297000000	0.58	9.46		chr1A	296000000
chr1A	297000000	298000000	0.56	9.53		chr1A	297000000	298000000	0.63	8.13		chr1A	297000000	298000000	1.29	3.22		chr1A	297000000	298000000	0.72	7.77		chr1A	297000000	298000000	1.32	5.27		chr1A	297000000	298000000	0.79	7.74		chr1A	297000000	298000000	0.38	11.5		chr1A	297000000	298000000	0.48	8.72		chr1A	297000000
chr1A	298000000	299000000	0.52	8.84		chr1A	298000000	299000000	0.77	7.66		chr1A	298000000	299000000	0.6	8.44		chr1A	298000000	299000000	0.76	6.15		chr1A	298000000	299000000	0.63	6.63		chr1A	298000000	299000000	0.77	6.57		chr1A	298000000	299000000	0.75	7.44		chr1A	298000000	299000000	0.46	11.42		chr1A	298000000
chr1A	299000000	300000000	0.46	10.07		chr1A	299000000	300000000	0.78	6.92		chr1A	299000000	300000000	0.36	11.22		chr1A	299000000	300000000	0.67	6.24		chr1A	299000000	300000000	0.54	10.18		chr1A	299000000	300000000	0.79	6.8		chr1A	299000000	300000000	0.71	7.71		chr1A	299000000	300000000	0.43	11.68		chr1A	299000000
chr1A	300000000	301000000	0.43	12.34		chr1A	300000000	301000000	0.74	7.51		chr1A	300000000	301000000	0.74	7.43		chr1A	300000000	301000000	0.86	5.47		chr1A	300000000	301000000	0.48	9.69		chr1A	300000000	301000000	0.79	7.09		chr1A	300000000	301000000	0.78	7.08		chr1A	300000000	301000000	0.59	9.99		chr1A	300000000
chr1A	301000000	302000000	0.55	9.84		chr1A	301000000	302000000	0.76	6.73		chr1A	301000000	302000000	0.73	7.64		chr1A	301000000	302000000	0.73	4.57		chr1A	301000000	302000000	0.76	7.97		chr1A	301000000	302000000	0.8	5.97		chr1A	301000000	302000000	0.74	7.34		chr1A	301000000	302000000	1.35	4.87		chr1A	301000000
chr1A	302000000	303000000	1.03	7.4		chr1A	302000000	303000000	0.72	5.99		chr1A	302000000	303000000	0.78	7		chr1A	302000000	303000000	0.59	7.86		chr1A	302000000	303000000	0.79	7.18		chr1A	302000000	303000000	0.75	6.73		chr1A	302000000	303000000	0.84	6.8		chr1A	302000000	303000000	0.62	6.91		chr1A	302000000
chr1A	303000000	304000000	0.94	5.16		chr1A	303000000	304000000	0.82	5.99		chr1A	303000000	304000000	0.73	7.28		chr1A	303000000	304000000	0.78	4.64		chr1A	303000000	304000000	0.77	6.82		chr1A	303000000	304000000	0.91	4.61		chr1A	303000000	304000000	0.74	6.45		chr1A	303000000	304000000	0.52	10.64		chr1A	303000000
chr1A	304000000	305000000	0.57	9.31		chr1A	304000000	305000000	0.81	4.38		chr1A	304000000	305000000	0.81	6.85		chr1A	304000000	305000000	0.77	6.39		chr1A	304000000	305000000	0.81	7.15		chr1A	304000000	305000000	0.6	8.66		chr1A	304000000	305000000	0.88	5.67		chr1A	304000000	305000000	0.47	9.06		chr1A	304000000
chr1A	305000000	306000000	0.43	10.68		chr1A	305000000	306000000	0.68	8.47		chr1A	305000000	306000000	0.75	6.34		chr1A	305000000	306000000	0.81	5.65		chr1A	305000000	306000000	0.8	6.19		chr1A	305000000	306000000	0.8	4.65		chr1A	305000000	306000000	0.77	6.42		chr1A	305000000	306000000	0.78	8.18		chr1A	305000000
chr1A	306000000	307000000	0.79	7.21		chr1A	306000000	307000000	0.84	4.57		chr1A	306000000	307000000	0.86	5.62		chr1A	306000000	307000000	0.79	6.21		chr1A	306000000	307000000	0.77	6.57		chr1A	306000000	307000000	0.73	6.22		chr1A	306000000	307000000	0.65	7.55		chr1A	306000000	307000000	0.79	6.94		chr1A	306000000
chr1A	307000000	308000000	0.76	7.53		chr1A	307000000	308000000	0.76	6.41		chr1A	307000000	308000000	0.77	6.09		chr1A	307000000	308000000	0.82	7.26		chr1A	307000000	308000000	0.89	4.77		chr1A	307000000	308000000	0.76	5.12		chr1A	307000000	308000000	0.85	4.31		chr1A	307000000	308000000	0.77	6.97		chr1A	307000000
chr1A	308000000	309000000	0.75	6.98		chr1A	308000000	309000000	0.77	5.74		chr1A	308000000	309000000	0.63	7.94		chr1A	308000000	309000000	1.28	4.31		chr1A	308000000	309000000	0.59	8.81		chr1A	308000000	309000000	0.78	5.45		chr1A	308000000	309000000	0.72	6.4		chr1A	308000000	309000000	0.78	7.13		chr1A	308000000
chr1A	309000000	310000000	0.78	7.43		chr1A	309000000	310000000	0.74	6.82		chr1A	309000000	310000000	0.85	4.24		chr1A	309000000	310000000	0.87	6.62		chr1A	309000000	310000000	0.79	4.63		chr1A	309000000	310000000	0.72	8.07		chr1A	309000000	310000000	0.76	4.82		chr1A	309000000	310000000	0.74	5.98		chr1A	309000000
chr1A	310000000	311000000	0.82	6.16		chr1A	310000000	311000000	0.98	6.21		chr1A	310000000	311000000	0.69	6.24		chr1A	310000000	311000000	0.86	6		chr1A	310000000	311000000	0.74	6.33		chr1A	310000000	311000000	1.33	3.14		chr1A	310000000	311000000	0.7	7.58		chr1A	310000000	311000000	0.75	6.41		chr1A	310000000
chr1A	311000000	312000000	0.75	6.78		chr1A	311000000	312000000	1.13	4.92		chr1A	311000000	312000000	0.74	4.9		chr1A	311000000	312000000	0.86	6.07		chr1A	311000000	312000000	0.76	5.14		chr1A	311000000	312000000	0.85	7.37		chr1A	311000000	312000000	1.2	5		chr1A	311000000	312000000	0.86	4.24		chr1A	311000000
chr1A	312000000	313000000	0.87	5.08		chr1A	312000000	313000000	0.86	6.27		chr1A	312000000	313000000	0.72	7.28		chr1A	312000000	313000000	0.82	6.74		chr1A	312000000	313000000	0.81	5.48		chr1A	312000000	313000000	0.84	5.64		chr1A	312000000	313000000	1.02	5.93		chr1A	312000000	313000000	0.56	7.23		chr1A	312000000
chr1A	313000000	314000000	0.65	7.86		chr1A	313000000	314000000	0.87	6.2		chr1A	313000000	314000000	1.03	5.43		chr1A	313000000	314000000	0.88	4.93		chr1A	313000000	314000000	0.71	8.27		chr1A	313000000	314000000	0.86	5.99		chr1A	313000000	314000000	0.87	6.24		chr1A	313000000	314000000	0.73	6.08		chr1A	313000000
chr1A	314000000	315000000	0.71	6		chr1A	314000000	315000000	0.83	5.87		chr1A	314000000	315000000	1.09	5.3		chr1A	314000000	315000000	0.83	6.73		chr1A	314000000	315000000	1.37	3.47		chr1A	314000000	315000000	0.87	6.31		chr1A	314000000	315000000	0.85	6.04		chr1A	314000000	315000000	0.81	5.58		chr1A	314000000
chr1A	315000000	316000000	0.8	5.56		chr1A	315000000	316000000	0.85	6.67		chr1A	315000000	316000000	0.88	6.21		chr1A	315000000	316000000	0.81	7.01		chr1A	315000000	316000000	0.87	7.2		chr1A	315000000	316000000	0.94	5.66		chr1A	315000000	316000000	0.86	6.42		chr1A	315000000	316000000	0.84	6.13		chr1A	315000000
chr1A	316000000	317000000	0.77	5.61		chr1A	316000000	317000000	0.87	5.19		chr1A	316000000	317000000	0.86	6.05		chr1A	316000000	317000000	0.77	6.26		chr1A	316000000	317000000	0.84	5.77		chr1A	316000000	317000000	0.78	5.96		chr1A	316000000	317000000	0.91	6.3		chr1A	316000000	317000000	0.82	4.79		chr1A	316000000
chr1A	317000000	318000000	0.81	4.54		chr1A	317000000	318000000	0.83	6.63		chr1A	317000000	318000000	0.87	6.18		chr1A	317000000	318000000	0.81	6.69		chr1A	317000000	318000000	0.88	6.17		chr1A	317000000	318000000	0.86	6.51		chr1A	317000000	318000000	0.84	5.72		chr1A	317000000	318000000	0.64	8.3		chr1A	317000000
chr1A	318000000	319000000	0.63	8.45		chr1A	318000000	319000000	0.81	7.03		chr1A	318000000	319000000	0.86	6.42		chr1A	318000000	319000000	0.79	5.99		chr1A	318000000	319000000	0.89	6.48		chr1A	318000000	319000000	0.7	7.34		chr1A	318000000	319000000	0.87	6.08		chr1A	318000000	319000000	1.3	3.38		chr1A	318000000
chr1A	319000000	320000000	1.32	3.42		chr1A	319000000	320000000	0.83	6.25		chr1A	319000000	320000000	0.87	5.32		chr1A	319000000	320000000	0.65	6.71		chr1A	319000000	320000000	0.94	5.44		chr1A	319000000	320000000	0.84	6.33		chr1A	319000000	320000000	0.75	7.41		chr1A	319000000	320000000	0.91	6.79		chr1A	319000000
chr1A	320000000	321000000	0.91	6.81		chr1A	320000000	321000000	0.8	6.61		chr1A	320000000	321000000	0.85	6.56		chr1A	320000000	321000000	0.72	6.63		chr1A	320000000	321000000	0.79	6.16		chr1A	320000000	321000000	0.83	5.75		chr1A	320000000	321000000	0.82	5.86		chr1A	320000000	321000000	0.88	6.36		chr1A	320000000
chr1A	321000000	322000000	0.88	6.34		chr1A	321000000	322000000	0.81	5.93		chr1A	321000000	322000000	0.77	6.99		chr1A	321000000	322000000	0.66	7.12		chr1A	321000000	322000000	0.86	6.47		chr1A	321000000	322000000	0.68	6.69		chr1A	321000000	322000000	0.8	6.72		chr1A	321000000	322000000	0.88	5.71		chr1A	321000000
chr1A	322000000	323000000	0.87	5.65		chr1A	322000000	323000000	0.71	7.09		chr1A	322000000	323000000	0.78	5.95		chr1A	322000000	323000000	0.69	7.29		chr1A	322000000	323000000	0.7	7.34		chr1A	322000000	323000000	0.66	6.61		chr1A	322000000	323000000	0.77	6.54		chr1A	322000000	323000000	0.85	6.76		chr1A	322000000
chr1A	323000000	324000000	0.86	6.69		chr1A	323000000	324000000	0.72	6.62		chr1A	323000000	324000000	0.79	6.63		chr1A	323000000	324000000	0.71	5.63		chr1A	323000000	324000000	0.84	6.72		chr1A	323000000	324000000	0.71	7.07		chr1A	323000000	324000000	0.65	7.16		chr1A	323000000	324000000	0.94	6.07		chr1A	323000000
chr1A	324000000	325000000	0.91	6.09		chr1A	324000000	325000000	0.73	6.48		chr1A	324000000	325000000	0.77	6.18		chr1A	324000000	325000000	0.77	7.07		chr1A	324000000	325000000	0.82	5.71		chr1A	324000000	325000000	0.67	6.8		chr1A	324000000	325000000	0.72	6.68		chr1A	324000000	325000000	0.81	5.66		chr1A	324000000
chr1A	325000000	326000000	0.82	5.73		chr1A	325000000	326000000	0.69	7.43		chr1A	325000000	326000000	0.65	7.18		chr1A	325000000	326000000	0.64	9.36		chr1A	325000000	326000000	0.69	6.8		chr1A	325000000	326000000	0.68	6.27		chr1A	325000000	326000000	0.68	6.72		chr1A	325000000	326000000	0.89	6.23		chr1A	325000000
chr1A	326000000	327000000	0.9	6		chr1A	326000000	327000000	0.86	5.75		chr1A	326000000	327000000	0.69	6.66		chr1A	326000000	327000000	0.6	9.04		chr1A	326000000	327000000	0.69	6.81		chr1A	326000000	327000000	0.77	6.5		chr1A	326000000	327000000	0.65	7.33		chr1A	326000000	327000000	0.69	7.85		chr1A	326000000
chr1A	327000000	328000000	0.69	7.67		chr1A	327000000	328000000	0.74	7.56		chr1A	327000000	328000000	0.66	6.88		chr1A	327000000	328000000	0.74	6.64		chr1A	327000000	328000000	0.69	7.25		chr1A	327000000	328000000	0.68	9.05		chr1A	327000000	328000000	0.79	6.3		chr1A	327000000	328000000	0.83	6.4		chr1A	327000000
chr1A	328000000	329000000	0.81	6.63		chr1A	328000000	329000000	0.59	8.85		chr1A	328000000	329000000	0.71	7.17		chr1A	328000000	329000000	0.66	6.96		chr1A	328000000	329000000	0.68	7		chr1A	328000000	329000000	0.57	9.44		chr1A	328000000	329000000	0.72	7.86		chr1A	328000000	329000000	0.8	5.96		chr1A	328000000
chr1A	329000000	330000000	0.81	6.02		chr1A	329000000	330000000	0.66	8.86		chr1A	329000000	330000000	0.75	5.11		chr1A	329000000	330000000	0.86	5.19		chr1A	329000000	330000000	0.71	5.92		chr1A	329000000	330000000	0.74	6.64		chr1A	329000000	330000000	0.62	9.36		chr1A	329000000	330000000	0.81	6.61		chr1A	329000000
chr1A	330000000	331000000	0.81	6.49		chr1A	330000000	331000000	0.68	6.43		chr1A	330000000	331000000	0.7	7.61		chr1A	330000000	331000000	0.84	5.92		chr1A	330000000	331000000	0.77	6.79		chr1A	330000000	331000000	0.66	6.93		chr1A	330000000	331000000	0.69	7.99		chr1A	330000000	331000000	0.62	6.77		chr1A	330000000
chr1A	331000000	332000000	0.64	6.75		chr1A	331000000	332000000	0.69	7.08		chr1A	331000000	332000000	0.62	9.43		chr1A	331000000	332000000	0.68	7.54		chr1A	331000000	332000000	0.66	9.38		chr1A	331000000	332000000	0.81	5.57		chr1A	331000000	332000000	0.72	7.33		chr1A	331000000	332000000	0.73	6.92		chr1A	331000000
chr1A	332000000	333000000	0.74	7.03		chr1A	332000000	333000000	0.85	4.37		chr1A	332000000	333000000	0.62	8.63		chr1A	332000000	333000000	0.77	5.91		chr1A	332000000	333000000	0.59	9.43		chr1A	332000000	333000000	0.86	5.13		chr1A	332000000	333000000	0.74	6.58		chr1A	332000000	333000000	0.68	6.97		chr1A	332000000
chr1A	333000000	334000000	0.68	6.94		chr1A	333000000	334000000	0.79	6.13		chr1A	333000000	334000000	0.73	6.97		chr1A	333000000	334000000	0.95	4.88		chr1A	333000000	334000000	0.74	6.75		chr1A	333000000	334000000	0.72	7.68		chr1A	333000000	334000000	0.88	4.34		chr1A	333000000	334000000	0.68	7.17		chr1A	333000000
chr1A	334000000	335000000	0.68	7.28		chr1A	334000000	335000000	0.71	7.28		chr1A	334000000	335000000	0.66	7.32		chr1A	334000000	335000000	0.88	5.98		chr1A	334000000	335000000	0.68	7.16		chr1A	334000000	335000000	0.74	6.3		chr1A	334000000	335000000	0.79	6.96		chr1A	334000000	335000000	0.77	5.97		chr1A	334000000
chr1A	335000000	336000000	0.77	6.06		chr1A	335000000	336000000	0.83	5.4		chr1A	335000000	336000000	0.87	4.29		chr1A	335000000	336000000	0.73	6.98		chr1A	335000000	336000000	0.84	5.33		chr1A	335000000	336000000	0.9	5.15		chr1A	335000000	336000000	0.71	7.14		chr1A	335000000	336000000	0.7	8.88		chr1A	335000000
chr1A	336000000	337000000	0.7	8.7		chr1A	336000000	337000000	0.96	5.32		chr1A	336000000	337000000	0.83	6.31		chr1A	336000000	337000000	0.78	6.3		chr1A	336000000	337000000	0.87	5.53		chr1A	336000000	337000000	0.88	5.69		chr1A	336000000	337000000	0.93	5.08		chr1A	336000000	337000000	0.59	9.6		chr1A	336000000
chr1A	337000000	338000000	0.61	9.28		chr1A	337000000	338000000	0.78	5.97		chr1A	337000000	338000000	0.65	8.04		chr1A	337000000	338000000	0.75	6.96		chr1A	337000000	338000000	0.69	7.89		chr1A	337000000	338000000	0.73	6.4		chr1A	337000000	338000000	0.92	5.23		chr1A	337000000	338000000	0.76	7.1		chr1A	337000000
chr1A	338000000	339000000	0.74	7.51		chr1A	338000000	339000000	0.75	6.52		chr1A	338000000	339000000	0.89	4.51		chr1A	338000000	339000000	0.85	5.66		chr1A	338000000	339000000	0.76	5.96		chr1A	338000000	339000000	0.78	6.46		chr1A	338000000	339000000	0.75	6.62		chr1A	338000000	339000000	0.66	7.37		chr1A	338000000
chr1A	339000000	340000000	0.67	7.2		chr1A	339000000	340000000	0.81	7.06		chr1A	339000000	340000000	0.89	5.69		chr1A	339000000	340000000	0.76	6.81		chr1A	339000000	340000000	0.97	4.93		chr1A	339000000	340000000	0.79	6.89		chr1A	339000000	340000000	0.79	6.69		chr1A	339000000	340000000	0.79	5.74		chr1A	339000000
chr1A	340000000	341000000	0.76	5.96		chr1A	340000000	341000000	0.77	6.47		chr1A	340000000	341000000	0.84	6.28		chr1A	340000000	341000000	0.71	7.63		chr1A	340000000	341000000	0.86	6.07		chr1A	340000000	341000000	0.79	5.82		chr1A	340000000	341000000	0.82	7.03		chr1A	340000000	341000000	0.89	5.05		chr1A	340000000
chr1A	341000000	342000000	0.89	4.92		chr1A	341000000	342000000	0.82	5.84		chr1A	341000000	342000000	0.77	6.27		chr1A	341000000	342000000	0.98	5.71		chr1A	341000000	342000000	0.74	6.99		chr1A	341000000	342000000	0.71	6.29		chr1A	341000000	342000000	0.79	6.38		chr1A	341000000	342000000	0.71	7.69		chr1A	341000000
chr1A	342000000	343000000	0.7	7.35		chr1A	342000000	343000000	0.73	6.84		chr1A	342000000	343000000	0.81	7.09		chr1A	342000000	343000000	0.81	6.89		chr1A	342000000	343000000	0.8	6.58		chr1A	342000000	343000000	0.66	7.77		chr1A	342000000	343000000	0.75	6.68		chr1A	342000000	343000000	0.77	6.43		chr1A	342000000
chr1A	343000000	344000000	0.77	6.35		chr1A	343000000	344000000	0.76	7.12		chr1A	343000000	344000000	0.76	6.3		chr1A	343000000	344000000	0.79	6.58		chr1A	343000000	344000000	0.77	6.85		chr1A	343000000	344000000	0.96	5.89		chr1A	343000000	344000000	0.7	6.9		chr1A	343000000	344000000	0.9	5.33		chr1A	343000000
chr1A	344000000	345000000	0.85	6.16		chr1A	344000000	345000000	0.99	6.39		chr1A	344000000	345000000	0.78	6.48		chr1A	344000000	345000000	0.88	6.04		chr1A	344000000	345000000	0.82	5.77		chr1A	344000000	345000000	0.84	6.43		chr1A	344000000	345000000	0.88	6.74		chr1A	344000000	345000000	0.91	5.3		chr1A	344000000
chr1A	345000000	346000000	0.89	5.73		chr1A	345000000	346000000	0.76	6.11		chr1A	345000000	346000000	0.68	6.71		chr1A	345000000	346000000	0.81	6.41		chr1A	345000000	346000000	0.77	6.86		chr1A	345000000	346000000	0.78	7.06		chr1A	345000000	346000000	0.91	6.54		chr1A	345000000	346000000	0.74	6.93		chr1A	345000000
chr1A	346000000	347000000	0.73	6.62		chr1A	346000000	347000000	0.83	7.14		chr1A	346000000	347000000	0.81	6.97		chr1A	346000000	347000000	0.77	6.87		chr1A	346000000	347000000	0.71	7.58		chr1A	346000000	347000000	0.85	6.45		chr1A	346000000	347000000	0.81	5.7		chr1A	346000000	347000000	0.8	6.52		chr1A	346000000
chr1A	347000000	348000000	0.79	6.32		chr1A	347000000	348000000	0.88	5.69		chr1A	347000000	348000000	0.94	6.51		chr1A	347000000	348000000	0.68	6.66		chr1A	347000000	348000000	1	5.88		chr1A	347000000	348000000	0.81	5.92		chr1A	347000000	348000000	0.82	7.55		chr1A	347000000	348000000	0.8	6.99		chr1A	347000000
chr1A	348000000	349000000	0.8	7.3		chr1A	348000000	349000000	0.76	7.24		chr1A	348000000	349000000	0.8	5.79		chr1A	348000000	349000000	0.68	7.63		chr1A	348000000	349000000	0.8	6.58		chr1A	348000000	349000000	0.72	7.05		chr1A	348000000	349000000	0.85	6.14		chr1A	348000000	349000000	0.83	6.46		chr1A	348000000
chr1A	349000000	350000000	0.79	5.65		chr1A	349000000	350000000	0.76	6.38		chr1A	349000000	350000000	0.83	7.42		chr1A	349000000	350000000	0.71	5.85		chr1A	349000000	350000000	0.81	6.88		chr1A	349000000	350000000	0.69	5		chr1A	349000000	350000000	0.76	7.33		chr1A	349000000	350000000	0.75	6.32		chr1A	349000000
chr1A	350000000	351000000	0.71	6.55		chr1A	350000000	351000000	0.67	6.6		chr1A	350000000	351000000	0.86	5.88		chr1A	350000000	351000000	0.73	5.98		chr1A	350000000	351000000	0.87	5.84		chr1A	350000000	351000000	0.57	4.25		chr1A	350000000	351000000	0.79	5.68		chr1A	350000000	351000000	0.71	7.1		chr1A	350000000
chr1A	351000000	352000000	0.68	7.91		chr1A	351000000	352000000	0.66	7.69		chr1A	351000000	352000000	0.75	7.14		chr1A	351000000	352000000	0.71	7.36		chr1A	351000000	352000000	0.8	7.14		chr1A	351000000	352000000	0.65	7.38		chr1A	351000000	352000000	0.67	7.01		chr1A	351000000	352000000	0.93	6.52		chr1A	351000000
chr1A	352000000	353000000	0.99	5.62		chr1A	352000000	353000000	0.78	6.11		chr1A	352000000	353000000	0.79	6.17		chr1A	352000000	353000000	0.71	7.93		chr1A	352000000	353000000	0.78	6.63		chr1A	352000000	353000000	0.72	6.33		chr1A	352000000	353000000	0.65	7.56		chr1A	352000000	353000000	0.86	6.35		chr1A	352000000
chr1A	353000000	354000000	0.84	6.71		chr1A	353000000	354000000	0.79	5.69		chr1A	353000000	354000000	0.66	6.51		chr1A	353000000	354000000	0.8	5.86		chr1A	353000000	354000000	0.7	6.73		chr1A	353000000	354000000	0.77	6.11		chr1A	353000000	354000000	0.78	6		chr1A	353000000	354000000	0.82	6.54		chr1A	353000000
chr1A	354000000	355000000	0.78	7.11		chr1A	354000000	355000000	0.71	7.41		chr1A	354000000	355000000	0.62	7.87		chr1A	354000000	355000000	1.01	4.94		chr1A	354000000	355000000	0.67	7.93		chr1A	354000000	355000000	0.72	7.02		chr1A	354000000	355000000	0.71	7.01		chr1A	354000000	355000000	0.83	6.94		chr1A	354000000
chr1A	355000000	356000000	0.86	6.28		chr1A	355000000	356000000	0.55	9.21		chr1A	355000000	356000000	0.79	5.62		chr1A	355000000	356000000	1.12	4.56		chr1A	355000000	356000000	0.71	6.23		chr1A	355000000	356000000	0.54	9.5		chr1A	355000000	356000000	0.77	6.88		chr1A	355000000	356000000	0.83	6.3		chr1A	355000000
chr1A	356000000	357000000	0.83	6.13		chr1A	356000000	357000000	0.94	5.34		chr1A	356000000	357000000	0.68	7.04		chr1A	356000000	357000000	1.08	5.07		chr1A	356000000	357000000	0.77	5.71		chr1A	356000000	357000000	0.77	5.86		chr1A	356000000	357000000	0.64	7.38		chr1A	356000000	357000000	0.69	7.33		chr1A	356000000
chr1A	357000000	358000000	0.75	7.04		chr1A	357000000	358000000	0.97	4.54		chr1A	357000000	358000000	0.78	6.6		chr1A	357000000	358000000	0.89	6.14		chr1A	357000000	358000000	0.72	7.49		chr1A	357000000	358000000	1.03	4.46		chr1A	357000000	358000000	1.01	4.54		chr1A	357000000	358000000	0.81	6.3		chr1A	357000000
chr1A	358000000	359000000	0.75	6.45		chr1A	358000000	359000000	1.15	4.87		chr1A	358000000	359000000	0.64	7.53		chr1A	358000000	359000000	0.89	4.74		chr1A	358000000	359000000	0.69	7.58		chr1A	358000000	359000000	1.08	4.71		chr1A	358000000	359000000	1.06	4.82		chr1A	358000000	359000000	0.61	7.58		chr1A	358000000
chr1A	359000000	360000000	0.66	7.54		chr1A	359000000	360000000	0.99	4.57		chr1A	359000000	360000000	0.96	4.89		chr1A	359000000	360000000	0.78	6.17		chr1A	359000000	360000000	0.9	5.67		chr1A	359000000	360000000	0.97	4.77		chr1A	359000000	360000000	1.17	4.99		chr1A	359000000	360000000	0.68	6.65		chr1A	359000000
chr1A	360000000	361000000	0.71	6.28		chr1A	360000000	361000000	0.86	6		chr1A	360000000	361000000	1.02	4.95		chr1A	360000000	361000000	0.9	6.15		chr1A	360000000	361000000	0.98	4.75		chr1A	360000000	361000000	0.85	6.01		chr1A	360000000	361000000	0.92	6.27		chr1A	360000000	361000000	0.75	5.93		chr1A	360000000
chr1A	361000000	362000000	0.77	6.18		chr1A	361000000	362000000	0.89	4.53		chr1A	361000000	362000000	1.16	4.92		chr1A	361000000	362000000	0.76	5.81		chr1A	361000000	362000000	1.16	4.93		chr1A	361000000	362000000	0.92	4.95		chr1A	361000000	362000000	0.88	5.24		chr1A	361000000	362000000	0.7	7.48		chr1A	361000000
chr1A	362000000	363000000	0.72	7.03		chr1A	362000000	363000000	0.79	6.26		chr1A	362000000	363000000	0.97	5.89		chr1A	362000000	363000000	0.8	6.82		chr1A	362000000	363000000	1.05	5.42		chr1A	362000000	363000000	0.74	6.25		chr1A	362000000	363000000	0.82	5.93		chr1A	362000000	363000000	0.73	7.23		chr1A	362000000
chr1A	363000000	364000000	0.54	9.39		chr1A	363000000	364000000	0.86	6.15		chr1A	363000000	364000000	0.85	5.7		chr1A	363000000	364000000	1.08	4.41		chr1A	363000000	364000000	0.86	6.33		chr1A	363000000	364000000	0.76	6.55		chr1A	363000000	364000000	0.76	6.83		chr1A	363000000	364000000	0.76	6.81		chr1A	363000000
chr1A	364000000	365000000	0.77	6.04		chr1A	364000000	365000000	0.8	5.83		chr1A	364000000	365000000	1.42	4.62		chr1A	364000000	365000000	0.8	4.9		chr1A	364000000	365000000	0.91	4.22		chr1A	364000000	365000000	0.79	6.85		chr1A	364000000	365000000	0.96	3.97		chr1A	364000000	365000000	1	4.6		chr1A	364000000
chr1A	365000000	366000000	1.03	4.54		chr1A	365000000	366000000	0.81	6.86		chr1A	365000000	366000000	1.42	6.49		chr1A	365000000	366000000	0.7	6.63		chr1A	365000000	366000000	0.73	6.95		chr1A	365000000	366000000	0.93	6.42		chr1A	365000000	366000000	0.77	7.49		chr1A	365000000	366000000	1.08	4.61		chr1A	365000000
chr1A	366000000	367000000	1.08	4.71		chr1A	366000000	367000000	1.08	4.39		chr1A	366000000	367000000	0.97	4.26		chr1A	366000000	367000000	0.81	5.89		chr1A	366000000	367000000	0.95	5.31		chr1A	366000000	367000000	0.95	4.15		chr1A	366000000	367000000	1.05	4.93		chr1A	366000000	367000000	1.12	5.26		chr1A	366000000
chr1A	367000000	368000000	1.02	5.03		chr1A	367000000	368000000	0.86	4.93		chr1A	367000000	368000000	0.76	7.64		chr1A	367000000	368000000	1.06	5.2		chr1A	367000000	368000000	0.76	6.88		chr1A	367000000	368000000	0.78	5.67		chr1A	367000000	368000000	0.88	4.94		chr1A	367000000	368000000	0.92	6.28		chr1A	367000000
chr1A	368000000	369000000	0.86	6.07		chr1A	368000000	369000000	0.73	6.6		chr1A	368000000	369000000	1.06	5.09		chr1A	368000000	369000000	0.74	7.22		chr1A	368000000	369000000	0.99	6.11		chr1A	368000000	369000000	0.72	6.4		chr1A	368000000	369000000	0.69	5.51		chr1A	368000000	369000000	0.91	4.79		chr1A	368000000
chr1A	369000000	370000000	0.95	4.96		chr1A	369000000	370000000	0.81	5.84		chr1A	369000000	370000000	0.89	4.73		chr1A	369000000	370000000	0.61	8.82		chr1A	369000000	370000000	0.94	4.29		chr1A	369000000	370000000	0.81	5.76		chr1A	369000000	370000000	0.77	7.53		chr1A	369000000	370000000	0.77	6.43		chr1A	369000000
chr1A	370000000	371000000	0.72	6.33		chr1A	370000000	371000000	1.08	5.17		chr1A	370000000	371000000	0.66	5.34		chr1A	370000000	371000000	0.71	7.24		chr1A	370000000	371000000	0.75	5.42		chr1A	370000000	371000000	1.09	4.89		chr1A	370000000	371000000	1.02	5.19		chr1A	370000000	371000000	0.82	6.29		chr1A	370000000
chr1A	371000000	372000000	0.78	6.65		chr1A	371000000	372000000	0.7	6.95		chr1A	371000000	372000000	0.79	6.99		chr1A	371000000	372000000	0.7	7.21		chr1A	371000000	372000000	0.75	6.45		chr1A	371000000	372000000	0.72	7.05		chr1A	371000000	372000000	0.78	6.48		chr1A	371000000	372000000	0.9	4.81		chr1A	371000000
chr1A	372000000	373000000	0.75	7.18		chr1A	372000000	373000000	0.67	7.37		chr1A	372000000	373000000	0.85	5.6		chr1A	372000000	373000000	0.91	5.63		chr1A	372000000	373000000	0.76	6.46		chr1A	372000000	373000000	0.61	8.94		chr1A	372000000	373000000	0.68	7.55		chr1A	372000000	373000000	0.73	7.63		chr1A	372000000
chr1A	373000000	374000000	1	6.23		chr1A	373000000	374000000	0.64	8.31		chr1A	373000000	374000000	0.9	6.56		chr1A	373000000	374000000	0.61	5.82		chr1A	373000000	374000000	1.04	5.2		chr1A	373000000	374000000	0.72	7.2		chr1A	373000000	374000000	0.49	8.06		chr1A	373000000	374000000	1.15	4.43		chr1A	373000000
chr1A	374000000	375000000	0.93	4.2		chr1A	374000000	375000000	0.7	7.63		chr1A	374000000	375000000	0.69	6.85		chr1A	374000000	375000000	0.82	5.25		chr1A	374000000	375000000	0.68	7.47		chr1A	374000000	375000000	0.7	7.42		chr1A	374000000	375000000	0.69	7.52		chr1A	374000000	375000000	0.85	4.68		chr1A	374000000
chr1A	375000000	376000000	0.77	5.87		chr1A	375000000	376000000	0.84	5.47		chr1A	375000000	376000000	0.54	8.3		chr1A	375000000	376000000	1.21	2.63		chr1A	375000000	376000000	0.63	7.46		chr1A	375000000	376000000	0.89	5.37		chr1A	375000000	376000000	0.79	5.77		chr1A	375000000	376000000	0.73	5.67		chr1A	375000000
chr1A	376000000	377000000	0.77	6.28		chr1A	376000000	377000000	0.65	5.83		chr1A	376000000	377000000	0.59	7.49		chr1A	376000000	377000000	0.59	11.86		chr1A	376000000	377000000	0.54	8.69		chr1A	376000000	377000000	0.62	6		chr1A	376000000	377000000	0.77	5.52		chr1A	376000000	377000000	0.75	7.35		chr1A	376000000
chr1A	377000000	378000000	0.8	6.37		chr1A	377000000	378000000	0.79	5.58		chr1A	377000000	378000000	0.74	6.37		chr1A	377000000	378000000	0.6	9.3		chr1A	377000000	378000000	0.72	6.56		chr1A	377000000	378000000	0.86	4.5		chr1A	377000000	378000000	0.73	6.54		chr1A	377000000	378000000	1.05	5.26		chr1A	377000000
chr1A	378000000	379000000	1.07	4.89		chr1A	378000000	379000000	1.25	2.18		chr1A	378000000	379000000	0.85	4.73		chr1A	378000000	379000000	0.66	7.28		chr1A	378000000	379000000	0.9	5.1		chr1A	378000000	379000000	1.16	3.82		chr1A	378000000	379000000	1.29	1.9		chr1A	378000000	379000000	0.74	7.15		chr1A	378000000
chr1A	379000000	380000000	0.77	7.22		chr1A	379000000	380000000	0.53	11.64		chr1A	379000000	380000000	0.64	7.27		chr1A	379000000	380000000	0.55	7.01		chr1A	379000000	380000000	0.67	6.72		chr1A	379000000	380000000	0.59	11.95		chr1A	379000000	380000000	0.54	10.18		chr1A	379000000	380000000	0.68	7.41		chr1A	379000000
chr1A	380000000	381000000	0.58	9.28		chr1A	380000000	381000000	0.64	9.38		chr1A	380000000	381000000	1.04	2.45		chr1A	380000000	381000000	0.74	4.14		chr1A	380000000	381000000	0.96	3.76		chr1A	380000000	381000000	0.63	8.6		chr1A	380000000	381000000	0.64	9.78		chr1A	380000000	381000000	0.5	8.39		chr1A	380000000
chr1A	381000000	382000000	0.76	7.11		chr1A	381000000	382000000	0.65	7.09		chr1A	381000000	382000000	0.87	8.5		chr1A	381000000	382000000	0.65	4.4		chr1A	381000000	382000000	1	6.14		chr1A	381000000	382000000	0.65	7.52		chr1A	381000000	382000000	0.7	7.36		chr1A	381000000	382000000	0.7	7.35		chr1A	381000000
chr1A	382000000	383000000	0.72	7.31		chr1A	382000000	383000000	0.71	7.41		chr1A	382000000	383000000	0.64	9.57		chr1A	382000000	383000000	0.98	4.11		chr1A	382000000	383000000	0.55	10.39		chr1A	382000000	383000000	0.7	6.01		chr1A	382000000	383000000	0.62	8.35		chr1A	382000000	383000000	0.85	5.58		chr1A	382000000
chr1A	383000000	384000000	0.89	5.35		chr1A	383000000	384000000	1.15	1.65		chr1A	383000000	384000000	0.64	8.26		chr1A	383000000	384000000	0.81	5.96		chr1A	383000000	384000000	0.67	8.82		chr1A	383000000	384000000	0.6	4.34		chr1A	383000000	384000000	0.81	4.73		chr1A	383000000	384000000	0.71	5.65		chr1A	383000000
chr1A	384000000	385000000	0.65	6.38		chr1A	384000000	385000000	0.84	4.93		chr1A	384000000	385000000	0.67	7.57		chr1A	384000000	385000000	0.65	7.62		chr1A	384000000	385000000	0.7	7.49		chr1A	384000000	385000000	0.74	4.65		chr1A	384000000	385000000	0.83	5.07		chr1A	384000000	385000000	0.78	6		chr1A	384000000
chr1A	385000000	386000000	0.92	4		chr1A	385000000	386000000	0.88	4.96		chr1A	385000000	386000000	0.78	5.08		chr1A	385000000	386000000	0.65	7.42		chr1A	385000000	386000000	0.75	5.04		chr1A	385000000	386000000	0.99	4.12		chr1A	385000000	386000000	0.94	4.68		chr1A	385000000	386000000	1.21	2.27		chr1A	385000000
chr1A	386000000	387000000	1.07	4.98		chr1A	386000000	387000000	0.91	5.33		chr1A	386000000	387000000	0.76	6.04		chr1A	386000000	387000000	0.66	7.16		chr1A	386000000	387000000	0.7	6.44		chr1A	386000000	387000000	0.73	6.67		chr1A	386000000	387000000	0.7	7.1		chr1A	386000000	387000000	0.57	11.5		chr1A	386000000
chr1A	387000000	388000000	0.6	11.44		chr1A	387000000	388000000	0.73	7.77		chr1A	387000000	388000000	0.96	4.14		chr1A	387000000	388000000	0.71	6.52		chr1A	387000000	388000000	0.95	4.46		chr1A	387000000	388000000	0.64	7.36		chr1A	387000000	388000000	0.66	7.38		chr1A	387000000	388000000	0.62	9.06		chr1A	387000000
chr1A	388000000	389000000	0.64	9.3		chr1A	388000000	389000000	0.69	7.43		chr1A	388000000	389000000	0.74	5.93		chr1A	388000000	389000000	0.69	5.99		chr1A	388000000	389000000	0.85	5.62		chr1A	388000000	389000000	0.66	7.76		chr1A	388000000	389000000	0.67	7.49		chr1A	388000000	389000000	0.7	7.27		chr1A	388000000
chr1A	389000000	390000000	0.65	7.2		chr1A	389000000	390000000	0.71	7.79		chr1A	389000000	390000000	0.66	8.2		chr1A	389000000	390000000	0.74	6.36		chr1A	389000000	390000000	0.65	7.76		chr1A	389000000	390000000	0.65	6.27		chr1A	389000000	390000000	0.71	6.28		chr1A	389000000	390000000	0.68	7.91		chr1A	389000000
chr1A	390000000	391000000	0.63	5.21		chr1A	390000000	391000000	0.72	6.77		chr1A	390000000	391000000	0.65	7.41		chr1A	390000000	391000000	0.69	7.94		chr1A	390000000	391000000	0.65	7.36		chr1A	390000000	391000000	0.67	7.03		chr1A	390000000	391000000	0.65	7.2		chr1A	390000000	391000000	0.74	4.88		chr1A	390000000
chr1A	391000000	392000000	0.71	5.63		chr1A	391000000	392000000	0.64	5.54		chr1A	391000000	392000000	0.63	6.57		chr1A	391000000	392000000	0.79	5.62		chr1A	391000000	392000000	0.66	7.38		chr1A	391000000	392000000	0.81	5.92		chr1A	391000000	392000000	0.79	6.28		chr1A	391000000	392000000	0.92	4.91		chr1A	391000000
chr1A	392000000	393000000	0.95	4.38		chr1A	392000000	393000000	0.76	6.56		chr1A	392000000	393000000	0.72	6.73		chr1A	392000000	393000000	0.71	6.36		chr1A	392000000	393000000	0.72	6.72		chr1A	392000000	393000000	0.73	6.26		chr1A	392000000	393000000	0.71	5.96		chr1A	392000000	393000000	0.87	4.85		chr1A	392000000
chr1A	393000000	394000000	0.86	5.42		chr1A	393000000	394000000	0.69	7.65		chr1A	393000000	394000000	0.72	5.85		chr1A	393000000	394000000	0.75	7.36		chr1A	393000000	394000000	0.67	6		chr1A	393000000	394000000	0.66	7.7		chr1A	393000000	394000000	0.7	7.69		chr1A	393000000	394000000	0.73	7.51		chr1A	393000000
chr1A	394000000	395000000	0.74	7.24		chr1A	394000000	395000000	0.77	5.69		chr1A	394000000	395000000	0.74	6.33		chr1A	394000000	395000000	0.75	7.48		chr1A	394000000	395000000	0.77	6.41		chr1A	394000000	395000000	0.78	5.65		chr1A	394000000	395000000	0.77	6.2		chr1A	394000000	395000000	0.68	7.02		chr1A	394000000
chr1A	395000000	396000000	0.64	7.3		chr1A	395000000	396000000	0.75	7.09		chr1A	395000000	396000000	0.67	8		chr1A	395000000	396000000	0.67	6.91		chr1A	395000000	396000000	0.7	7.98		chr1A	395000000	396000000	0.69	7.02		chr1A	395000000	396000000	0.72	6.8		chr1A	395000000	396000000	0.66	7.95		chr1A	395000000
chr1A	396000000	397000000	0.67	7.8		chr1A	396000000	397000000	0.75	6.22		chr1A	396000000	397000000	0.78	5.53		chr1A	396000000	397000000	0.73	7.3		chr1A	396000000	397000000	0.81	5.42		chr1A	396000000	397000000	0.76	6.45		chr1A	396000000	397000000	0.75	7.45		chr1A	396000000	397000000	0.71	6.25		chr1A	396000000
chr1A	397000000	398000000	0.72	6.27		chr1A	397000000	398000000	0.74	7.98		chr1A	397000000	398000000	0.7	6.74		chr1A	397000000	398000000	0.69	6.72		chr1A	397000000	398000000	0.7	6.77		chr1A	397000000	398000000	0.78	7.59		chr1A	397000000	398000000	0.76	6.9		chr1A	397000000	398000000	0.68	7.1		chr1A	397000000
chr1A	398000000	399000000	0.64	6.86		chr1A	398000000	399000000	0.68	7.78		chr1A	398000000	399000000	0.75	6.97		chr1A	398000000	399000000	0.74	6.18		chr1A	398000000	399000000	0.75	6.97		chr1A	398000000	399000000	0.69	7.02		chr1A	398000000	399000000	0.72	7.21		chr1A	398000000	399000000	0.82	6.44		chr1A	398000000
chr1A	399000000	400000000	0.77	6.24		chr1A	399000000	400000000	0.73	7.49		chr1A	399000000	400000000	0.79	7.43		chr1A	399000000	400000000	1.01	5.26		chr1A	399000000	400000000	0.77	7.97		chr1A	399000000	400000000	0.65	7.29		chr1A	399000000	400000000	0.69	7.44		chr1A	399000000	400000000	0.71	6.53		chr1A	399000000
chr1A	400000000	401000000	0.72	6.65		chr1A	400000000	401000000	0.69	6.58		chr1A	400000000	401000000	0.65	7.27		chr1A	400000000	401000000	0.87	6.5		chr1A	400000000	401000000	0.66	7		chr1A	400000000	401000000	0.66	7.18		chr1A	400000000	401000000	0.69	6.55		chr1A	400000000	401000000	0.73	7.06		chr1A	400000000
chr1A	401000000	402000000	0.73	6.44		chr1A	401000000	402000000	0.74	6.1		chr1A	401000000	402000000	0.72	7.09		chr1A	401000000	402000000	0.81	5.54		chr1A	401000000	402000000	0.74	7.45		chr1A	401000000	402000000	0.78	5.49		chr1A	401000000	402000000	0.9	5.47		chr1A	401000000	402000000	0.78	6.71		chr1A	401000000
chr1A	402000000	403000000	0.79	6.63		chr1A	402000000	403000000	1.11	5.24		chr1A	402000000	403000000	0.68	6.75		chr1A	402000000	403000000	0.76	6.17		chr1A	402000000	403000000	0.7	6.47		chr1A	402000000	403000000	1.1	5.11		chr1A	402000000	403000000	1.01	5.32		chr1A	402000000	403000000	0.72	6.86		chr1A	402000000
chr1A	403000000	404000000	0.73	6.9		chr1A	403000000	404000000	0.8	6.97		chr1A	403000000	404000000	0.73	5.86		chr1A	403000000	404000000	0.77	5.55		chr1A	403000000	404000000	0.72	6.15		chr1A	403000000	404000000	0.78	6.51		chr1A	403000000	404000000	0.79	6.5		chr1A	403000000	404000000	0.72	7.86		chr1A	403000000
chr1A	404000000	405000000	0.72	7.79		chr1A	404000000	405000000	0.82	5.11		chr1A	404000000	405000000	1.03	5.2		chr1A	404000000	405000000	0.88	4.85		chr1A	404000000	405000000	1.05	5.06		chr1A	404000000	405000000	0.8	5.69		chr1A	404000000	405000000	0.8	6.1		chr1A	404000000	405000000	0.75	7.1		chr1A	404000000
chr1A	405000000	406000000	0.74	7.3		chr1A	405000000	406000000	0.76	6.38		chr1A	405000000	406000000	0.86	6.5		chr1A	405000000	406000000	1.1	3.14		chr1A	405000000	406000000	0.85	6.92		chr1A	405000000	406000000	0.77	6.19		chr1A	405000000	406000000	0.78	6.4		chr1A	405000000	406000000	0.7	7.6		chr1A	405000000
chr1A	406000000	407000000	0.7	7.43		chr1A	406000000	407000000	0.84	5.7		chr1A	406000000	407000000	0.8	5.57		chr1A	406000000	407000000	1.01	3.08		chr1A	406000000	407000000	0.82	5.45		chr1A	406000000	407000000	0.76	5.39		chr1A	406000000	407000000	0.75	4.91		chr1A	406000000	407000000	0.72	6.8		chr1A	406000000
chr1A	407000000	408000000	0.7	6.87		chr1A	407000000	408000000	0.86	4.67		chr1A	407000000	408000000	0.78	6.09		chr1A	407000000	408000000	0.91	4.74		chr1A	407000000	408000000	0.77	6.32		chr1A	407000000	408000000	0.95	4.49		chr1A	407000000	408000000	0.99	4.18		chr1A	407000000	408000000	0.69	6.25		chr1A	407000000
chr1A	408000000	409000000	0.73	6.36		chr1A	408000000	409000000	1.07	3.23		chr1A	408000000	409000000	0.77	5.57		chr1A	408000000	409000000	0.79	5.07		chr1A	408000000	409000000	0.79	5.65		chr1A	408000000	409000000	1.05	2.94		chr1A	408000000	409000000	1.12	3		chr1A	408000000	409000000	0.99	5.01		chr1A	408000000
chr1A	409000000	410000000	1.01	4.86		chr1A	409000000	410000000	1.02	2.94		chr1A	409000000	410000000	0.88	4.88		chr1A	409000000	410000000	0.97	3.89		chr1A	409000000	410000000	0.86	4.8		chr1A	409000000	410000000	0.98	3.5		chr1A	409000000	410000000	0.93	4.47		chr1A	409000000	410000000	0.91	6.08		chr1A	409000000
chr1A	410000000	411000000	0.88	6.42		chr1A	410000000	411000000	0.95	4.75		chr1A	410000000	411000000	1.11	3.03		chr1A	410000000	411000000	0.99	3.79		chr1A	410000000	411000000	1.1	3.23		chr1A	410000000	411000000	0.86	4.36		chr1A	410000000	411000000	0.79	4.66		chr1A	410000000	411000000	0.78	6.32		chr1A	410000000
chr1A	411000000	412000000	0.79	6.06		chr1A	411000000	412000000	0.71	5.07		chr1A	411000000	412000000	0.98	3.21		chr1A	411000000	412000000	0.89	3.28		chr1A	411000000	412000000	1.02	2.95		chr1A	411000000	412000000	0.83	5.09		chr1A	411000000	412000000	0.93	4.45		chr1A	411000000	412000000	0.77	6.09		chr1A	411000000
chr1A	412000000	413000000	0.78	6.19		chr1A	412000000	413000000	0.87	4.87		chr1A	412000000	413000000	0.9	4.69		chr1A	412000000	413000000	0.7	4.66		chr1A	412000000	413000000	0.93	4.87		chr1A	412000000	413000000	1.01	4.11		chr1A	412000000	413000000	1.06	4.25		chr1A	412000000	413000000	0.81	6.01		chr1A	412000000
chr1A	413000000	414000000	0.78	5.82		chr1A	413000000	414000000	0.77	4.7		chr1A	413000000	414000000	0.81	5.08		chr1A	413000000	414000000	0.93	4.4		chr1A	413000000	414000000	0.78	5.07		chr1A	413000000	414000000	1	3.5		chr1A	413000000	414000000	0.76	2.44		chr1A	413000000	414000000	0.78	4.84		chr1A	413000000
chr1A	414000000	415000000	0.8	4.91		chr1A	414000000	415000000	0.92	3.6		chr1A	414000000	415000000	0.95	3.86		chr1A	414000000	415000000	0.96	4.64		chr1A	414000000	415000000	1	4.08		chr1A	414000000	415000000	0.67	2.5		chr1A	414000000	415000000	0.85	3.6		chr1A	414000000	415000000	1.06	3.96		chr1A	414000000
chr1A	415000000	416000000	1.07	3.92		chr1A	415000000	416000000	1	3.64		chr1A	415000000	416000000	1	3.85		chr1A	415000000	416000000	0.93	4.05		chr1A	415000000	416000000	1.02	3.91		chr1A	415000000	416000000	0.75	4.47		chr1A	415000000	416000000	0.77	5.05		chr1A	415000000	416000000	1.09	2.89		chr1A	415000000
chr1A	416000000	417000000	1.07	2.83		chr1A	416000000	417000000	1.07	4.17		chr1A	416000000	417000000	0.86	3.1		chr1A	416000000	417000000	0.93	5.11		chr1A	416000000	417000000	0.74	2.61		chr1A	416000000	417000000	0.86	4.52		chr1A	416000000	417000000	0.96	4.6		chr1A	416000000	417000000	0.95	4.64		chr1A	416000000
chr1A	417000000	418000000	0.95	4.73		chr1A	417000000	418000000	0.95	4.38		chr1A	417000000	418000000	0.72	4.66		chr1A	417000000	418000000	0.92	4.54		chr1A	417000000	418000000	0.78	4.57		chr1A	417000000	418000000	0.95	4.65		chr1A	417000000	418000000	0.92	4.79		chr1A	417000000	418000000	0.77	4.72		chr1A	417000000
chr1A	418000000	419000000	0.77	4.75		chr1A	418000000	419000000	1.04	4.21		chr1A	418000000	419000000	0.93	4.72		chr1A	418000000	419000000	0.76	5.78		chr1A	418000000	419000000	0.87	4.6		chr1A	418000000	419000000	0.95	4.13		chr1A	418000000	419000000	0.95	4.29		chr1A	418000000	419000000	0.92	4.38		chr1A	418000000
chr1A	419000000	420000000	0.93	4.24		chr1A	419000000	420000000	0.9	4.93		chr1A	419000000	420000000	0.93	4.34		chr1A	419000000	420000000	0.72	6.59		chr1A	419000000	420000000	0.96	4.87		chr1A	419000000	420000000	0.9	4.89		chr1A	419000000	420000000	0.94	4.92		chr1A	419000000	420000000	1.06	4.01		chr1A	419000000
chr1A	420000000	421000000	1.06	4.03		chr1A	420000000	421000000	0.91	4.89		chr1A	420000000	421000000	0.95	4.2		chr1A	420000000	421000000	0.91	6.95		chr1A	420000000	421000000	0.97	4.14		chr1A	420000000	421000000	0.97	4.36		chr1A	420000000	421000000	0.89	4.72		chr1A	420000000	421000000	0.75	2.42		chr1A	420000000
chr1A	421000000	422000000	0.73	2.36		chr1A	421000000	422000000	0.75	6.34		chr1A	421000000	422000000	0.91	5.18		chr1A	421000000	422000000	0.87	5.45		chr1A	421000000	422000000	0.92	5.13		chr1A	421000000	422000000	0.75	5.43		chr1A	421000000	422000000	0.8	6.72		chr1A	421000000	422000000	0.92	3.8		chr1A	421000000
chr1A	422000000	423000000	0.92	3.84		chr1A	422000000	423000000	0.72	6.52		chr1A	422000000	423000000	0.9	4.56		chr1A	422000000	423000000	1.16	3.88		chr1A	422000000	423000000	0.97	4.25		chr1A	422000000	423000000	0.69	6.88		chr1A	422000000	423000000	0.72	6.35		chr1A	422000000	423000000	0.76	5		chr1A	422000000
chr1A	423000000	424000000	0.77	5.21		chr1A	423000000	424000000	0.73	6.48		chr1A	423000000	424000000	0.77	5.87		chr1A	423000000	424000000	0.93	4.33		chr1A	423000000	424000000	0.76	5.77		chr1A	423000000	424000000	0.81	6.14		chr1A	423000000	424000000	0.91	6.6		chr1A	423000000	424000000	0.98	4.53		chr1A	423000000
chr1A	424000000	425000000	0.97	4.52		chr1A	424000000	425000000	0.89	6.29		chr1A	424000000	425000000	0.72	6.64		chr1A	424000000	425000000	0.72	7.05		chr1A	424000000	425000000	0.7	7.01		chr1A	424000000	425000000	0.91	6.29		chr1A	424000000	425000000	0.92	4.98		chr1A	424000000	425000000	0.91	4.77		chr1A	424000000
chr1A	425000000	426000000	0.92	4.76		chr1A	425000000	426000000	0.86	4.78		chr1A	425000000	426000000	0.92	6.82		chr1A	425000000	426000000	0.86	7.77		chr1A	425000000	426000000	0.87	6.3		chr1A	425000000	426000000	1.03	4.19		chr1A	425000000	426000000	1.13	3.62		chr1A	425000000	426000000	0.95	4.29		chr1A	425000000
chr1A	426000000	427000000	0.94	4.25		chr1A	426000000	427000000	1.22	3.8		chr1A	426000000	427000000	0.89	5.35		chr1A	426000000	427000000	0.76	5.4		chr1A	426000000	427000000	0.91	5.97		chr1A	426000000	427000000	0.96	3.97		chr1A	426000000	427000000	0.88	5.16		chr1A	426000000	427000000	0.94	4.93		chr1A	426000000
chr1A	427000000	428000000	0.95	4.9		chr1A	427000000	428000000	0.92	5.6		chr1A	427000000	428000000	1.14	3.7		chr1A	427000000	428000000	0.88	4.79		chr1A	427000000	428000000	1.11	4.23		chr1A	427000000	428000000	0.87	6.62		chr1A	427000000	428000000	0.8	8.37		chr1A	427000000	428000000	0.89	4.64		chr1A	427000000
chr1A	428000000	429000000	0.88	4.74		chr1A	428000000	429000000	0.8	7.89		chr1A	428000000	429000000	0.89	4.57		chr1A	428000000	429000000	0.9	6.01		chr1A	428000000	429000000	0.98	4.22		chr1A	428000000	429000000	0.8	7.28		chr1A	428000000	429000000	0.83	6.51		chr1A	428000000	429000000	0.78	6.69		chr1A	428000000
chr1A	429000000	430000000	0.78	6.66		chr1A	429000000	430000000	0.82	6.37		chr1A	429000000	430000000	0.7	8.52		chr1A	429000000	430000000	0.71	7.1		chr1A	429000000	430000000	0.79	6.7		chr1A	429000000	430000000	0.8	6.63		chr1A	429000000	430000000	0.84	5.28		chr1A	429000000	430000000	0.73	6.26		chr1A	429000000
chr1A	430000000	431000000	0.72	6.75		chr1A	430000000	431000000	0.84	5.16		chr1A	430000000	431000000	0.92	6.42		chr1A	430000000	431000000	0.8	6.01		chr1A	430000000	431000000	0.83	7.72		chr1A	430000000	431000000	0.82	4.34		chr1A	430000000	431000000	0.85	4.77		chr1A	430000000	431000000	0.91	6.67		chr1A	430000000
chr1A	431000000	432000000	0.94	6.57		chr1A	431000000	432000000	0.83	4.72		chr1A	431000000	432000000	0.75	5.78		chr1A	431000000	432000000	0.88	5.86		chr1A	431000000	432000000	0.78	6.23		chr1A	431000000	432000000	0.89	5.31		chr1A	431000000	432000000	0.85	7.77		chr1A	431000000	432000000	0.89	4.99		chr1A	431000000
chr1A	432000000	433000000	0.89	4.63		chr1A	432000000	433000000	0.85	7.84		chr1A	432000000	433000000	0.88	4.25		chr1A	432000000	433000000	1.04	4.99		chr1A	432000000	433000000	0.91	4.42		chr1A	432000000	433000000	0.77	7.09		chr1A	432000000	433000000	0.76	5.41		chr1A	432000000	433000000	1.16	3.43		chr1A	432000000
chr1A	433000000	434000000	1.12	3.83		chr1A	433000000	434000000	0.78	5.52		chr1A	433000000	434000000	0.85	6.63		chr1A	433000000	434000000	0.83	5.27		chr1A	433000000	434000000	0.9	5.93		chr1A	433000000	434000000	0.79	5.52		chr1A	433000000	434000000	0.74	6.86		chr1A	433000000	434000000	0.88	5.36		chr1A	433000000
chr1A	434000000	435000000	0.91	5.67		chr1A	434000000	435000000	0.83	5.04		chr1A	434000000	435000000	0.75	6.52		chr1A	434000000	435000000	0.74	7		chr1A	434000000	435000000	0.72	7.32		chr1A	434000000	435000000	0.77	6.89		chr1A	434000000	435000000	1.02	5.32		chr1A	434000000	435000000	0.8	8.35		chr1A	434000000
chr1A	435000000	436000000	0.8	8.11		chr1A	435000000	436000000	0.86	6.94		chr1A	435000000	436000000	0.78	6.78		chr1A	435000000	436000000	0.72	7.91		chr1A	435000000	436000000	0.83	5.25		chr1A	435000000	436000000	1.03	4.88		chr1A	435000000	436000000	0.96	5.21		chr1A	435000000	436000000	0.83	6.39		chr1A	435000000
chr1A	436000000	437000000	0.83	6.57		chr1A	436000000	437000000	0.95	4.83		chr1A	436000000	437000000	0.95	5.04		chr1A	436000000	437000000	0.68	7.22		chr1A	436000000	437000000	0.82	6.84		chr1A	436000000	437000000	0.88	5.54		chr1A	436000000	437000000	0.79	6.04		chr1A	436000000	437000000	0.84	5.42		chr1A	436000000
chr1A	437000000	438000000	0.84	4.97		chr1A	437000000	438000000	0.79	5.18		chr1A	437000000	438000000	0.98	5.13		chr1A	437000000	438000000	0.7	7.23		chr1A	437000000	438000000	1.07	5.1		chr1A	437000000	438000000	0.76	6.14		chr1A	437000000	438000000	0.77	7.23		chr1A	437000000	438000000	0.85	4.65		chr1A	437000000
chr1A	438000000	439000000	0.88	4.81		chr1A	438000000	439000000	0.72	6.39		chr1A	438000000	439000000	0.78	5.44		chr1A	438000000	439000000	0.7	7.06		chr1A	438000000	439000000	0.85	5.36		chr1A	438000000	439000000	0.72	7.05		chr1A	438000000	439000000	0.72	7.51		chr1A	438000000	439000000	0.87	7.49		chr1A	438000000
chr1A	439000000	440000000	0.79	7.56		chr1A	439000000	440000000	0.73	6.92		chr1A	439000000	440000000	0.77	7.05		chr1A	439000000	440000000	0.77	6.67		chr1A	439000000	440000000	0.72	6.83		chr1A	439000000	440000000	0.68	7.93		chr1A	439000000	440000000	0.68	8.12		chr1A	439000000	440000000	0.73	5.77		chr1A	439000000
chr1A	440000000	441000000	0.8	5.5		chr1A	440000000	441000000	0.62	7.87		chr1A	440000000	441000000	0.71	7.66		chr1A	440000000	441000000	0.83	5.75		chr1A	440000000	441000000	0.76	7.67		chr1A	440000000	441000000	0.68	7.97		chr1A	440000000	441000000	0.71	6.5		chr1A	440000000	441000000	0.76	6.88		chr1A	440000000
chr1A	441000000	442000000	0.74	6.73		chr1A	441000000	442000000	0.65	8.09		chr1A	441000000	442000000	0.67	7.3		chr1A	441000000	442000000	0.74	7.86		chr1A	441000000	442000000	0.69	7.45		chr1A	441000000	442000000	0.74	6.11		chr1A	441000000	442000000	0.7	7.61		chr1A	441000000	442000000	1.01	5.34		chr1A	441000000
chr1A	442000000	443000000	1.06	5.22		chr1A	442000000	443000000	0.7	6.41		chr1A	442000000	443000000	0.73	7.17		chr1A	442000000	443000000	0.73	7		chr1A	442000000	443000000	0.67	7.58		chr1A	442000000	443000000	0.71	7.24		chr1A	442000000	443000000	0.81	5.29		chr1A	442000000	443000000	1	5.24		chr1A	442000000
chr1A	443000000	444000000	0.92	5.58		chr1A	443000000	444000000	0.72	7.04		chr1A	443000000	444000000	0.68	7.1		chr1A	443000000	444000000	0.91	4.39		chr1A	443000000	444000000	0.75	6.74		chr1A	443000000	444000000	0.83	5.62		chr1A	443000000	444000000	0.8	7.57		chr1A	443000000	444000000	0.79	5.59		chr1A	443000000
chr1A	444000000	445000000	0.77	6.02		chr1A	444000000	445000000	0.79	5.8		chr1A	444000000	445000000	0.75	6.56		chr1A	444000000	445000000	0.87	5.91		chr1A	444000000	445000000	0.75	6.8		chr1A	444000000	445000000	0.81	7.37		chr1A	444000000	445000000	0.74	7.38		chr1A	444000000	445000000	0.77	7.25		chr1A	444000000
chr1A	445000000	446000000	0.74	7.18		chr1A	445000000	446000000	0.8	7.85		chr1A	445000000	446000000	0.78	6.35		chr1A	445000000	446000000	0.61	8.04		chr1A	445000000	446000000	0.84	5.91		chr1A	445000000	446000000	0.66	7.67		chr1A	445000000	446000000	0.86	5.25		chr1A	445000000	446000000	0.7	7.75		chr1A	445000000
chr1A	446000000	447000000	0.71	7.83		chr1A	446000000	447000000	0.71	7.29		chr1A	446000000	447000000	0.76	7.42		chr1A	446000000	447000000	0.83	6.64		chr1A	446000000	447000000	0.75	8.03		chr1A	446000000	447000000	0.87	4.58		chr1A	446000000	447000000	0.92	5.24		chr1A	446000000	447000000	0.69	7.85		chr1A	446000000
chr1A	447000000	448000000	0.68	8.06		chr1A	447000000	448000000	0.9	4.34		chr1A	447000000	448000000	0.77	6.54		chr1A	447000000	448000000	0.79	7.27		chr1A	447000000	448000000	0.72	7.08		chr1A	447000000	448000000	0.91	5.1		chr1A	447000000	448000000	0.71	7.38		chr1A	447000000	448000000	0.7	6.89		chr1A	447000000
chr1A	448000000	449000000	0.73	6.31		chr1A	448000000	449000000	0.92	5.77		chr1A	448000000	449000000	0.91	4.48		chr1A	448000000	449000000	0.66	8.33		chr1A	448000000	449000000	0.92	4.42		chr1A	448000000	449000000	0.62	7.99		chr1A	448000000	449000000	0.74	7.61		chr1A	448000000	449000000	0.69	7.21		chr1A	448000000
chr1A	449000000	450000000	0.7	7.47		chr1A	449000000	450000000	0.59	8.13		chr1A	449000000	450000000	0.79	6.29		chr1A	449000000	450000000	1	4.49		chr1A	449000000	450000000	0.87	5.97		chr1A	449000000	450000000	0.78	6.78		chr1A	449000000	450000000	0.85	7.13		chr1A	449000000	450000000	0.81	5.82		chr1A	449000000
chr1A	450000000	451000000	0.84	5.37		chr1A	450000000	451000000	0.83	6.94		chr1A	450000000	451000000	0.65	8.05		chr1A	450000000	451000000	0.7	6.97		chr1A	450000000	451000000	0.65	8.3		chr1A	450000000	451000000	0.88	6.92		chr1A	450000000	451000000	0.71	7.61		chr1A	450000000	451000000	0.78	7.56		chr1A	450000000
chr1A	451000000	452000000	0.83	7.26		chr1A	451000000	452000000	0.84	6.82		chr1A	451000000	452000000	0.84	6.49		chr1A	451000000	452000000	0.88	5.8		chr1A	451000000	452000000	0.85	6.67		chr1A	451000000	452000000	0.62	7.96		chr1A	451000000	452000000	0.92	6.08		chr1A	451000000	452000000	0.78	7.09		chr1A	451000000
chr1A	452000000	453000000	0.68	8.17		chr1A	452000000	453000000	0.64	8.39		chr1A	452000000	453000000	0.74	7.31		chr1A	452000000	453000000	0.79	5.23		chr1A	452000000	453000000	0.77	7.47		chr1A	452000000	453000000	0.93	5.43		chr1A	452000000	453000000	0.77	6.23		chr1A	452000000	453000000	0.83	5.33		chr1A	452000000
chr1A	453000000	454000000	0.88	4.79		chr1A	453000000	454000000	0.97	4.98		chr1A	453000000	454000000	0.7	8.34		chr1A	453000000	454000000	0.75	5.34		chr1A	453000000	454000000	0.7	8.33		chr1A	453000000	454000000	0.77	6.11		chr1A	453000000	454000000	0.86	6.23		chr1A	453000000	454000000	0.92	5.25		chr1A	453000000
chr1A	454000000	455000000	0.89	5.19		chr1A	454000000	455000000	0.74	6.34		chr1A	454000000	455000000	0.97	4.36		chr1A	454000000	455000000	0.82	6.42		chr1A	454000000	455000000	0.98	4.34		chr1A	454000000	455000000	0.84	6.11		chr1A	454000000	455000000	0.8	5.16		chr1A	454000000	455000000	0.74	7.18		chr1A	454000000
chr1A	455000000	456000000	0.67	7.8		chr1A	455000000	456000000	0.84	6.46		chr1A	455000000	456000000	0.68	7.14		chr1A	455000000	456000000	0.84	6.29		chr1A	455000000	456000000	0.71	7.05		chr1A	455000000	456000000	0.8	5		chr1A	455000000	456000000	0.81	5.46		chr1A	455000000	456000000	0.7	7.93		chr1A	455000000
chr1A	456000000	457000000	0.78	7.38		chr1A	456000000	457000000	0.79	4.8		chr1A	456000000	457000000	0.88	5.93		chr1A	456000000	457000000	0.73	6.82		chr1A	456000000	457000000	0.86	6.15		chr1A	456000000	457000000	0.8	5.44		chr1A	456000000	457000000	0.77	6.44		chr1A	456000000	457000000	0.85	7.19		chr1A	456000000
chr1A	457000000	458000000	0.87	7.14		chr1A	457000000	458000000	0.77	5.73		chr1A	457000000	458000000	0.8	4.84		chr1A	457000000	458000000	0.75	7.29		chr1A	457000000	458000000	0.85	4.88		chr1A	457000000	458000000	0.74	6.4		chr1A	457000000	458000000	0.86	6.21		chr1A	457000000	458000000	0.72	7.24		chr1A	457000000
chr1A	458000000	459000000	0.66	8.14		chr1A	458000000	459000000	0.82	6.33		chr1A	458000000	459000000	0.72	5.87		chr1A	458000000	459000000	0.65	7.29		chr1A	458000000	459000000	0.72	6.01		chr1A	458000000	459000000	0.84	6.04		chr1A	458000000	459000000	0.76	6.29		chr1A	458000000	459000000	0.9	6.55		chr1A	458000000
chr1A	459000000	460000000	0.93	5.46		chr1A	459000000	460000000	0.86	5.82		chr1A	459000000	460000000	0.84	6.25		chr1A	459000000	460000000	0.77	6.88		chr1A	459000000	460000000	0.83	6.52		chr1A	459000000	460000000	0.73	6.2		chr1A	459000000	460000000	0.71	7.88		chr1A	459000000	460000000	0.81	5.88		chr1A	459000000
chr1A	460000000	461000000	0.8	6.34		chr1A	460000000	461000000	0.79	7.33		chr1A	460000000	461000000	0.85	5.93		chr1A	460000000	461000000	0.77	6.9		chr1A	460000000	461000000	0.87	5.8		chr1A	460000000	461000000	0.69	7.58		chr1A	460000000	461000000	0.74	7.67		chr1A	460000000	461000000	0.81	6.58		chr1A	460000000
chr1A	461000000	462000000	0.84	6.29		chr1A	461000000	462000000	0.78	7.23		chr1A	461000000	462000000	0.74	6.64		chr1A	461000000	462000000	1.08	4.18		chr1A	461000000	462000000	0.76	6.42		chr1A	461000000	462000000	0.72	7.53		chr1A	461000000	462000000	0.71	6.47		chr1A	461000000	462000000	0.86	5.42		chr1A	461000000
chr1A	462000000	463000000	0.79	4.76		chr1A	462000000	463000000	0.64	7.68		chr1A	462000000	463000000	0.71	8.13		chr1A	462000000	463000000	1.09	2.11		chr1A	462000000	463000000	0.7	8.77		chr1A	462000000	463000000	0.7	6.6		chr1A	462000000	463000000	0.74	6.14		chr1A	462000000	463000000	0.78	5.32		chr1A	462000000
chr1A	463000000	464000000	0.82	5.56		chr1A	463000000	464000000	0.72	7.13		chr1A	463000000	464000000	0.67	6.62		chr1A	463000000	464000000	0.81	6.76		chr1A	463000000	464000000	0.69	6.53		chr1A	463000000	464000000	0.74	6.09		chr1A	463000000	464000000	0.72	6.59		chr1A	463000000	464000000	0.76	6.23		chr1A	463000000
chr1A	464000000	465000000	0.74	6.46		chr1A	464000000	465000000	0.76	6.91		chr1A	464000000	465000000	0.73	6.95		chr1A	464000000	465000000	0.68	7.65		chr1A	464000000	465000000	0.72	7.26		chr1A	464000000	465000000	0.7	6.46		chr1A	464000000	465000000	1.24	2.16		chr1A	464000000	465000000	0.88	6.61		chr1A	464000000
chr1A	465000000	466000000	0.86	6.15		chr1A	465000000	466000000	1.08	4.13		chr1A	465000000	466000000	0.69	6.79		chr1A	465000000	466000000	0.81	6.52		chr1A	465000000	466000000	0.7	6.32		chr1A	465000000	466000000	1.21	2.14		chr1A	465000000	466000000	0.99	4.8		chr1A	465000000	466000000	0.76	6		chr1A	465000000
chr1A	466000000	467000000	0.74	6.35		chr1A	466000000	467000000	1.12	2.11		chr1A	466000000	467000000	1.09	4.18		chr1A	466000000	467000000	1.14	4.74		chr1A	466000000	467000000	1.14	4.03		chr1A	466000000	467000000	1	4.16		chr1A	466000000	467000000	0.67	8.14		chr1A	466000000	467000000	0.74	7.41		chr1A	466000000
chr1A	467000000	468000000	0.7	8.09		chr1A	467000000	468000000	0.79	6.77		chr1A	467000000	468000000	1.11	2.16		chr1A	467000000	468000000	1.1	4.38		chr1A	467000000	468000000	1.11	2.14		chr1A	467000000	468000000	0.7	7.96		chr1A	467000000	468000000	0.74	7.39		chr1A	467000000	468000000	0.71	7.96		chr1A	467000000
chr1A	468000000	469000000	0.74	7.62		chr1A	468000000	469000000	0.67	7.69		chr1A	468000000	469000000	0.8	6.78		chr1A	468000000	469000000	1.08	3.84		chr1A	468000000	469000000	0.78	7.41		chr1A	468000000	469000000	0.72	7.7		chr1A	468000000	469000000	1.11	4.74		chr1A	468000000	469000000	0.69	7.03		chr1A	468000000
chr1A	469000000	470000000	0.76	6.55		chr1A	469000000	470000000	0.81	6.53		chr1A	469000000	470000000	0.68	7.67		chr1A	469000000	470000000	1.04	4.56		chr1A	469000000	470000000	0.69	7.2		chr1A	469000000	470000000	1.1	4.68		chr1A	469000000	470000000	1.1	4.83		chr1A	469000000	470000000	0.83	6.24		chr1A	469000000
chr1A	470000000	471000000	0.81	6.52		chr1A	470000000	471000000	1.13	4.76		chr1A	470000000	471000000	0.82	6.58		chr1A	470000000	471000000	1.17	5.68		chr1A	470000000	471000000	0.84	6.6		chr1A	470000000	471000000	1.13	4.82		chr1A	470000000	471000000	1.07	3.44		chr1A	470000000	471000000	0.74	6.61		chr1A	470000000
chr1A	471000000	472000000	0.81	6.15		chr1A	471000000	472000000	1.08	4.46		chr1A	471000000	472000000	1.13	4.72		chr1A	471000000	472000000	0.78	7.81		chr1A	471000000	472000000	1.15	4.91		chr1A	471000000	472000000	1.01	3.42		chr1A	471000000	472000000	1.14	4.17		chr1A	471000000	472000000	1.24	2.18		chr1A	471000000
chr1A	472000000	473000000	1.22	2.16		chr1A	472000000	473000000	1.04	3.76		chr1A	472000000	473000000	1.07	4.37		chr1A	472000000	473000000	0.79	6.21		chr1A	472000000	473000000	1.09	4.38		chr1A	472000000	473000000	1.12	4.03		chr1A	472000000	473000000	1.12	6.13		chr1A	472000000	473000000	0.99	4.51		chr1A	472000000
chr1A	473000000	474000000	0.94	5.4		chr1A	473000000	474000000	0.99	5.24		chr1A	473000000	474000000	1.11	3.88		chr1A	473000000	474000000	1.18	6.23		chr1A	473000000	474000000	1.12	3.54		chr1A	473000000	474000000	1.09	6.37		chr1A	473000000	474000000	0.77	7.54		chr1A	473000000	474000000	0.71	7.92		chr1A	473000000
chr1A	474000000	475000000	0.67	8.07		chr1A	474000000	475000000	1.21	5.53		chr1A	474000000	475000000	0.99	5.09		chr1A	474000000	475000000	0.79	6.4		chr1A	474000000	475000000	0.98	5.44		chr1A	474000000	475000000	0.81	7.34		chr1A	474000000	475000000	0.84	5.78		chr1A	474000000	475000000	0.71	7.78		chr1A	474000000
chr1A	475000000	476000000	0.78	7.22		chr1A	475000000	476000000	0.74	8.01		chr1A	475000000	476000000	1.14	5.3		chr1A	475000000	476000000	0.78	6.79		chr1A	475000000	476000000	1.13	6.21		chr1A	475000000	476000000	0.76	6.17		chr1A	475000000	476000000	1.17	6.37		chr1A	475000000	476000000	1.12	4.79		chr1A	475000000
chr1A	476000000	477000000	1.12	4.55		chr1A	476000000	477000000	0.75	6.6		chr1A	476000000	477000000	0.7	7.5		chr1A	476000000	477000000	0.81	6.31		chr1A	476000000	477000000	0.78	7.11		chr1A	476000000	477000000	1.16	6.71		chr1A	476000000	477000000	0.83	6.56		chr1A	476000000	477000000	1.14	4.64		chr1A	476000000
chr1A	477000000	478000000	1.11	4.93		chr1A	477000000	478000000	1.21	6.08		chr1A	477000000	478000000	0.83	6.46		chr1A	477000000	478000000	0.67	8.54		chr1A	477000000	478000000	0.92	6.85		chr1A	477000000	478000000	0.8	6.32		chr1A	477000000	478000000	0.78	6.97		chr1A	477000000	478000000	1.06	3.54		chr1A	477000000
chr1A	478000000	479000000	1.08	3.27		chr1A	478000000	479000000	0.8	6.33		chr1A	478000000	479000000	1.16	5.72		chr1A	478000000	479000000	0.95	6		chr1A	478000000	479000000	1.04	6.43		chr1A	478000000	479000000	0.7	6.74		chr1A	478000000	479000000	0.83	6.46		chr1A	478000000	479000000	1.22	3.33		chr1A	478000000
chr1A	479000000	480000000	1.15	3.47		chr1A	479000000	480000000	0.79	6.64		chr1A	479000000	480000000	0.83	6.59		chr1A	479000000	480000000	0.66	7.85		chr1A	479000000	480000000	0.83	5.93		chr1A	479000000	480000000	0.88	6.38		chr1A	479000000	480000000	0.8	5.33		chr1A	479000000	480000000	1.07	6.67		chr1A	479000000
chr1A	480000000	481000000	1.08	6.39		chr1A	480000000	481000000	0.76	6.59		chr1A	480000000	481000000	0.83	6.54		chr1A	480000000	481000000	0.84	3.72		chr1A	480000000	481000000	0.87	6.25		chr1A	480000000	481000000	0.67	8.6		chr1A	480000000	481000000	0.77	6.7		chr1A	480000000	481000000	0.84	7.14		chr1A	480000000
chr1A	481000000	482000000	0.84	7.48		chr1A	481000000	482000000	0.65	8.26		chr1A	481000000	482000000	0.76	6.27		chr1A	481000000	482000000	1.42	3.44		chr1A	481000000	482000000	0.73	6.86		chr1A	481000000	482000000	0.93	6.08		chr1A	481000000	482000000	0.93	6.34		chr1A	481000000	482000000	0.79	6.44		chr1A	481000000
chr1A	482000000	483000000	0.8	6.29		chr1A	482000000	483000000	0.98	5.82		chr1A	482000000	483000000	0.78	5.5		chr1A	482000000	483000000	0.93	5.34		chr1A	482000000	483000000	0.82	5.81		chr1A	482000000	483000000	0.8	7.26		chr1A	482000000	483000000	0.71	6.08		chr1A	482000000	483000000	1.1	6.92		chr1A	482000000
chr1A	483000000	484000000	1.18	6.71		chr1A	483000000	484000000	0.64	7.86		chr1A	483000000	484000000	0.8	6.53		chr1A	483000000	484000000	0.91	6.57		chr1A	483000000	484000000	0.97	5.92		chr1A	483000000	484000000	0.85	4.17		chr1A	483000000	484000000	1.23	3.19		chr1A	483000000	484000000	0.92	6.49		chr1A	483000000
chr1A	484000000	485000000	0.82	6.44		chr1A	484000000	485000000	0.86	3.53		chr1A	484000000	485000000	0.87	6.98		chr1A	484000000	485000000	0.99	3.88		chr1A	484000000	485000000	0.71	7.64		chr1A	484000000	485000000	1.39	3.45		chr1A	484000000	485000000	1.15	4.02		chr1A	484000000	485000000	0.7	6.8		chr1A	484000000
chr1A	485000000	486000000	0.75	7.03		chr1A	485000000	486000000	1.4	3.46		chr1A	485000000	486000000	0.74	4.91		chr1A	485000000	486000000	0.92	4.49		chr1A	485000000	486000000	0.92	3.4		chr1A	485000000	486000000	0.93	5.17		chr1A	485000000	486000000	0.97	6.61		chr1A	485000000	486000000	0.87	5.95		chr1A	485000000
chr1A	486000000	487000000	0.87	6.06		chr1A	486000000	487000000	0.92	5.66		chr1A	486000000	487000000	1.31	3.2		chr1A	486000000	487000000	0.83	5.07		chr1A	486000000	487000000	1.38	3.49		chr1A	486000000	487000000	0.94	6.56		chr1A	486000000	487000000	0.87	5.29		chr1A	486000000	487000000	0.69	8.59		chr1A	486000000
chr1A	487000000	488000000	0.8	5.18		chr1A	487000000	488000000	0.94	6.49		chr1A	487000000	488000000	1.05	4.56		chr1A	487000000	488000000	0.77	6.59		chr1A	487000000	488000000	0.91	5.92		chr1A	487000000	488000000	0.96	3.8		chr1A	487000000	488000000	0.94	4.34		chr1A	487000000	488000000	0.75	6.38		chr1A	487000000
chr1A	488000000	489000000	0.73	7.14		chr1A	488000000	489000000	0.99	3.41		chr1A	488000000	489000000	0.97	6.61		chr1A	488000000	489000000	1.07	6.54		chr1A	488000000	489000000	0.91	6.61		chr1A	488000000	489000000	0.91	4.22		chr1A	488000000	489000000	0.95	4.04		chr1A	488000000	489000000	0.88	7.72		chr1A	488000000
chr1A	489000000	490000000	0.97	5.79		chr1A	489000000	490000000	0.93	4.44		chr1A	489000000	490000000	0.85	4.62		chr1A	489000000	490000000	0.8	6.24		chr1A	489000000	490000000	1	2.89		chr1A	489000000	490000000	0.84	4.97		chr1A	489000000	490000000	0.76	6.81		chr1A	489000000	490000000	0.74	5.03		chr1A	489000000
chr1A	490000000	491000000	0.68	7.72		chr1A	490000000	491000000	0.77	5.13		chr1A	490000000	491000000	0.93	4.33		chr1A	490000000	491000000	1.74	6.38		chr1A	490000000	491000000	0.94	4.86		chr1A	490000000	491000000	0.75	6.36		chr1A	490000000	491000000	1.11	6.41		chr1A	490000000	491000000	1.23	3.24		chr1A	490000000
chr1A	491000000	492000000	1.02	3.1		chr1A	491000000	492000000	0.81	6.71		chr1A	491000000	492000000	0.92	4.43		chr1A	491000000	492000000	0.8	6.76		chr1A	491000000	492000000	0.82	5.16		chr1A	491000000	492000000	1.06	6.65		chr1A	491000000	492000000	0.82	6.99		chr1A	491000000	492000000	1.15	4.02		chr1A	491000000
chr1A	492000000	493000000	1.27	3.67		chr1A	492000000	493000000	1.07	6.52		chr1A	492000000	493000000	0.77	6.55		chr1A	492000000	493000000	0.73	8.21		chr1A	492000000	493000000	0.83	6.76		chr1A	492000000	493000000	0.78	5.88		chr1A	492000000	493000000	1.71	5.54		chr1A	492000000	493000000	0.95	6.97		chr1A	492000000
chr1A	493000000	494000000	1.03	5.7		chr1A	493000000	494000000	0.79	6.85		chr1A	493000000	494000000	1.07	6.89		chr1A	493000000	494000000	0.94	6.7		chr1A	493000000	494000000	1.05	6.6		chr1A	493000000	494000000	1.69	5.9		chr1A	493000000	494000000	0.76	7.94		chr1A	493000000	494000000	0.87	5.05		chr1A	493000000
chr1A	494000000	495000000	0.81	6.74		chr1A	494000000	495000000	1.69	5.7		chr1A	494000000	495000000	0.82	6.36		chr1A	494000000	495000000	0.82	7.71		chr1A	494000000	495000000	0.88	6.81		chr1A	494000000	495000000	0.82	7.25		chr1A	494000000	495000000	0.79	7.53		chr1A	494000000	495000000	0.96	4.37		chr1A	494000000
chr1A	495000000	496000000	1.04	3.32		chr1A	495000000	496000000	0.8	6.87		chr1A	495000000	496000000	1.68	5.83		chr1A	495000000	496000000	0.67	7.53		chr1A	495000000	496000000	1.64	6.27		chr1A	495000000	496000000	0.72	7.8		chr1A	495000000	496000000	0.93	7.76		chr1A	495000000	496000000	0.94	4.28		chr1A	495000000
chr1A	496000000	497000000	0.91	4.03		chr1A	496000000	497000000	0.77	8.63		chr1A	496000000	497000000	0.84	7.35		chr1A	496000000	497000000	0.76	7.7		chr1A	496000000	497000000	0.83	7.46		chr1A	496000000	497000000	0.93	7		chr1A	496000000	497000000	0.84	7.55		chr1A	496000000	497000000	0.76	6.75		chr1A	496000000
chr1A	497000000	498000000	0.75	6.54		chr1A	497000000	498000000	0.86	7.89		chr1A	497000000	498000000	0.75	8.3		chr1A	497000000	498000000	0.73	6.83		chr1A	497000000	498000000	0.7	8.13		chr1A	497000000	498000000	0.82	7.56		chr1A	497000000	498000000	0.7	7.49		chr1A	497000000	498000000	1.1	6.32		chr1A	497000000
chr1A	498000000	499000000	1.16	5.68		chr1A	498000000	499000000	0.87	6.37		chr1A	498000000	499000000	0.93	6.65		chr1A	498000000	499000000	0.81	7.65		chr1A	498000000	499000000	0.86	8.5		chr1A	498000000	499000000	0.68	7.49		chr1A	498000000	499000000	0.76	7.75		chr1A	498000000	499000000	0.81	6.8		chr1A	498000000
chr1A	499000000	500000000	0.79	7.24		chr1A	499000000	500000000	0.71	8.04		chr1A	499000000	500000000	0.83	7.29		chr1A	499000000	500000000	0.74	7.55		chr1A	499000000	500000000	0.9	6.08		chr1A	499000000	500000000	0.78	7.45		chr1A	499000000	500000000	0.72	7.39		chr1A	499000000	500000000	1.76	5.94		chr1A	499000000
chr1A	500000000	501000000	1.63	5.82		chr1A	500000000	501000000	0.7	7.84		chr1A	500000000	501000000	0.67	7.57		chr1A	500000000	501000000	0.72	9.39		chr1A	500000000	501000000	0.72	8.08		chr1A	500000000	501000000	0.66	7.09		chr1A	500000000	501000000	0.83	7.54		chr1A	500000000	501000000	0.78	7.56		chr1A	500000000
chr1A	501000000	502000000	0.87	7.08		chr1A	501000000	502000000	0.81	6.44		chr1A	501000000	502000000	0.75	7.36		chr1A	501000000	502000000	0.76	7.55		chr1A	501000000	502000000	0.73	8.19		chr1A	501000000	502000000	0.82	5.86		chr1A	501000000	502000000	0.64	7.94		chr1A	501000000	502000000	0.78	7.52		chr1A	501000000
chr1A	502000000	503000000	0.82	7.71		chr1A	502000000	503000000	0.77	7.78		chr1A	502000000	503000000	0.7	7.3		chr1A	502000000	503000000	0.72	8.17		chr1A	502000000	503000000	0.75	5.9		chr1A	502000000	503000000	0.57	9.12		chr1A	502000000	503000000	0.83	7.52		chr1A	502000000	503000000	0.93	7.12		chr1A	502000000
chr1A	503000000	504000000	0.85	7.35		chr1A	503000000	504000000	0.74	7.23		chr1A	503000000	504000000	0.83	7.46		chr1A	503000000	504000000	0.97	5.7		chr1A	503000000	504000000	0.81	6.36		chr1A	503000000	504000000	0.75	9.66		chr1A	503000000	504000000	0.81	7.68		chr1A	503000000	504000000	0.86	7.81		chr1A	503000000
chr1A	504000000	505000000	0.75	7.95		chr1A	504000000	505000000	0.68	9.86		chr1A	504000000	505000000	0.66	8.09		chr1A	504000000	505000000	0.98	6.21		chr1A	504000000	505000000	0.49	11.46		chr1A	504000000	505000000	0.75	6.96		chr1A	504000000	505000000	0.71	8.21		chr1A	504000000	505000000	0.7	7.23		chr1A	504000000
chr1A	505000000	506000000	0.84	6.18		chr1A	505000000	506000000	0.78	7.13		chr1A	505000000	506000000	0.85	7.29		chr1A	505000000	506000000	0.85	4.62		chr1A	505000000	506000000	0.81	8.28		chr1A	505000000	506000000	0.71	8.19		chr1A	505000000	506000000	1.02	5.77		chr1A	505000000	506000000	0.75	7.98		chr1A	505000000
chr1A	506000000	507000000	0.77	8.42		chr1A	506000000	507000000	0.72	8.28		chr1A	506000000	507000000	0.86	7.41		chr1A	506000000	507000000	0.89	6.91		chr1A	506000000	507000000	0.81	7.37		chr1A	506000000	507000000	0.97	5.62		chr1A	506000000	507000000	1.07	6.12		chr1A	506000000	507000000	0.73	7.4		chr1A	506000000
chr1A	507000000	508000000	0.72	7.83		chr1A	507000000	508000000	0.95	5.39		chr1A	507000000	508000000	0.71	8.21		chr1A	507000000	508000000	0.76	7.34		chr1A	507000000	508000000	0.85	7.03		chr1A	507000000	508000000	1.05	6.42		chr1A	507000000	508000000	0.85	4.99		chr1A	507000000	508000000	0.84	7.62		chr1A	507000000
chr1A	508000000	509000000	0.83	6.13		chr1A	508000000	509000000	1	6.24		chr1A	508000000	509000000	1.01	5.9		chr1A	508000000	509000000	1.1	6.08		chr1A	508000000	509000000	1	6.22		chr1A	508000000	509000000	0.75	4.91		chr1A	508000000	509000000	0.91	7.94		chr1A	508000000	509000000	0.66	7.96		chr1A	508000000
chr1A	509000000	510000000	0.67	7.72		chr1A	509000000	510000000	0.86	4.68		chr1A	509000000	510000000	1	6.33		chr1A	509000000	510000000	0.92	7.07		chr1A	509000000	510000000	1.03	5.37		chr1A	509000000	510000000	0.89	7.19		chr1A	509000000	510000000	0.84	6.86		chr1A	509000000	510000000	0.78	9		chr1A	509000000
chr1A	510000000	511000000	0.69	9.41		chr1A	510000000	511000000	0.89	6.53		chr1A	510000000	511000000	0.87	4.7		chr1A	510000000	511000000	1.03	5.33		chr1A	510000000	511000000	0.71	7.44		chr1A	510000000	511000000	0.8	7.06		chr1A	510000000	511000000	1.13	5.97		chr1A	510000000	511000000	0.78	7.41		chr1A	510000000
chr1A	511000000	512000000	0.91	7.71		chr1A	511000000	512000000	0.73	7.72		chr1A	511000000	512000000	0.93	7.27		chr1A	511000000	512000000	1.65	2.18		chr1A	511000000	512000000	0.91	6.84		chr1A	511000000	512000000	1.1	5.86		chr1A	511000000	512000000	0.93	6.96		chr1A	511000000	512000000	0.71	8.54		chr1A	511000000
chr1A	512000000	513000000	0.71	9.05		chr1A	512000000	513000000	1.1	6.1		chr1A	512000000	513000000	0.78	7.7		chr1A	512000000	513000000	0.98	6.22		chr1A	512000000	513000000	0.88	6.29		chr1A	512000000	513000000	0.89	7.09		chr1A	512000000	513000000	0.91	7.42		chr1A	512000000	513000000	0.98	5.63		chr1A	512000000
chr1A	513000000	514000000	0.99	5.44		chr1A	513000000	514000000	0.91	7.15		chr1A	513000000	514000000	1.09	5.71		chr1A	513000000	514000000	0.88	6.48		chr1A	513000000	514000000	1.12	6.37		chr1A	513000000	514000000	0.93	6.54		chr1A	513000000	514000000	0.75	10.05		chr1A	513000000	514000000	1.02	6.56		chr1A	513000000
chr1A	514000000	515000000	1.02	6.51		chr1A	514000000	515000000	0.86	6.08		chr1A	514000000	515000000	0.9	6.96		chr1A	514000000	515000000	0.64	7.17		chr1A	514000000	515000000	1	6.58		chr1A	514000000	515000000	0.85	8.98		chr1A	514000000	515000000	1.13	5.84		chr1A	514000000	515000000	0.86	4.72		chr1A	514000000
chr1A	515000000	516000000	0.85	5.27		chr1A	515000000	516000000	0.63	7.35		chr1A	515000000	516000000	0.9	6.22		chr1A	515000000	516000000	0.74	8.25		chr1A	515000000	516000000	0.78	8.18		chr1A	515000000	516000000	1.78	4.65		chr1A	515000000	516000000	0.79	7.1		chr1A	515000000	516000000	0.94	7.44		chr1A	515000000
chr1A	516000000	517000000	0.71	6.76		chr1A	516000000	517000000	0.82	8.03		chr1A	516000000	517000000	0.82	8.51		chr1A	516000000	517000000	0.83	7.01		chr1A	516000000	517000000	0.88	8.86		chr1A	516000000	517000000	1.68	4.42		chr1A	516000000	517000000	0.73	7.09		chr1A	516000000	517000000	0.78	7.6		chr1A	516000000
chr1A	517000000	518000000	0.83	7.43		chr1A	517000000	518000000	1.11	5.79		chr1A	517000000	518000000	1.59	6.34		chr1A	517000000	518000000	0.8	6.38		chr1A	517000000	518000000	2.44	2.65		chr1A	517000000	518000000	0.78	6.73		chr1A	517000000	518000000	0.83	8.01		chr1A	517000000	518000000	1.09	5.96		chr1A	517000000
chr1A	518000000	519000000	0.9	6.69		chr1A	518000000	519000000	0.78	8		chr1A	518000000	519000000	1.72	4.43		chr1A	518000000	519000000	0.9	6.19		chr1A	518000000	519000000	1.06	5.72		chr1A	518000000	519000000	0.74	6.58		chr1A	518000000	519000000	0.71	7.93		chr1A	518000000	519000000	0.95	6.99		chr1A	518000000
chr1A	519000000	520000000	1.18	5.71		chr1A	519000000	520000000	0.78	6.4		chr1A	519000000	520000000	0.87	6.51		chr1A	519000000	520000000	2.2	3.74		chr1A	519000000	520000000	0.8	7.46		chr1A	519000000	520000000	0.81	7.89		chr1A	519000000	520000000	0.81	5.9		chr1A	519000000	520000000	0.98	6.24		chr1A	519000000
chr1A	520000000	521000000	0.91	6.88		chr1A	520000000	521000000	0.76	8.08		chr1A	520000000	521000000	0.81	6.4		chr1A	520000000	521000000	0.9	7.31		chr1A	520000000	521000000	0.76	6.6		chr1A	520000000	521000000	0.73	7.12		chr1A	520000000	521000000	0.97	5.66		chr1A	520000000	521000000	0.83	9.23		chr1A	520000000
chr1A	521000000	522000000	1.52	3.25		chr1A	521000000	522000000	0.7	7.91		chr1A	521000000	522000000	0.85	7.22		chr1A	521000000	522000000	0.82	7.58		chr1A	521000000	522000000	0.77	8.47		chr1A	521000000	522000000	0.77	6.93		chr1A	521000000	522000000	1.15	5.76		chr1A	521000000	522000000	1.74	5.89		chr1A	521000000
chr1A	522000000	523000000	1.15	5.69		chr1A	522000000	523000000	0.89	6.62		chr1A	522000000	523000000	0.71	7.88		chr1A	522000000	523000000	1.15	2.99		chr1A	522000000	523000000	0.74	7.68		chr1A	522000000	523000000	0.94	5.61		chr1A	522000000	523000000	1.61	1.69		chr1A	522000000	523000000	1.65	4.54		chr1A	522000000
chr1A	523000000	524000000	0.95	5.51		chr1A	523000000	524000000	0.97	4.85		chr1A	523000000	524000000	0.75	7.52		chr1A	523000000	524000000	1.52	2.3		chr1A	523000000	524000000	0.86	6.53		chr1A	523000000	524000000	1.11	5.87		chr1A	523000000	524000000	1.47	1.85		chr1A	523000000	524000000	0.85	6.68		chr1A	523000000
chr1A	524000000	525000000	0.87	6.15		chr1A	524000000	525000000	1.12	5.69		chr1A	524000000	525000000	0.89	5.57		chr1A	524000000	525000000	1	5.61		chr1A	524000000	525000000	1.06	5.06		chr1A	524000000	525000000	1.55	1.75		chr1A	524000000	525000000	1.4	3.29		chr1A	524000000	525000000	0.8	6.4		chr1A	524000000
chr1A	525000000	526000000	0.67	7.82		chr1A	525000000	526000000	1.64	1.53		chr1A	525000000	526000000	1.01	6.27		chr1A	525000000	526000000	0.95	6.38		chr1A	525000000	526000000	1.46	4.88		chr1A	525000000	526000000	1.46	1.75		chr1A	525000000	526000000	0.8	6.64		chr1A	525000000	526000000	0.85	7.21		chr1A	525000000
chr1A	526000000	527000000	0.83	8.57		chr1A	526000000	527000000	1.45	1.82		chr1A	526000000	527000000	1.67	1.81		chr1A	526000000	527000000	0.98	3.88		chr1A	526000000	527000000	1.4	1.56		chr1A	526000000	527000000	1.55	2.28		chr1A	526000000	527000000	1.1	4.84		chr1A	526000000	527000000	0.7	8.46		chr1A	526000000
chr1A	527000000	528000000	0.75	6.23		chr1A	527000000	528000000	1.38	3.15		chr1A	527000000	528000000	1.43	1.44		chr1A	527000000	528000000	0.81	6.81		chr1A	527000000	528000000	1.49	1.95		chr1A	527000000	528000000	0.7	6.29		chr1A	527000000	528000000	0.78	6.21		chr1A	527000000	528000000	0.7	7.12		chr1A	527000000
chr1A	528000000	529000000	0.81	7.87		chr1A	528000000	529000000	0.74	5.98		chr1A	528000000	529000000	1.51	2.4		chr1A	528000000	529000000	0.76	8.46		chr1A	528000000	529000000	1.2	4.23		chr1A	528000000	529000000	0.99	5.62		chr1A	528000000	529000000	0.81	8.72		chr1A	528000000	529000000	0.95	5.65		chr1A	528000000
chr1A	529000000	530000000	1.48	4.82		chr1A	529000000	530000000	1.07	4.86		chr1A	529000000	530000000	0.89	6		chr1A	529000000	530000000	0.69	8.48		chr1A	529000000	530000000	0.82	5.75		chr1A	529000000	530000000	0.93	4.62		chr1A	529000000	530000000	0.78	8.22		chr1A	529000000	530000000	1.14	6.13		chr1A	529000000
chr1A	530000000	531000000	1.9	3.1		chr1A	530000000	531000000	0.8	5.48		chr1A	530000000	531000000	0.94	5.9		chr1A	530000000	531000000	0.86	6.78		chr1A	530000000	531000000	1.04	4.57		chr1A	530000000	531000000	0.72	7.4		chr1A	530000000	531000000	0.73	7.06		chr1A	530000000	531000000	1.62	1.89		chr1A	530000000
chr1A	531000000	532000000	0.74	8.74		chr1A	531000000	532000000	0.76	8.08		chr1A	531000000	532000000	0.97	3.62		chr1A	531000000	532000000	0.86	8.11		chr1A	531000000	532000000	0.82	6.32		chr1A	531000000	532000000	0.73	7.2		chr1A	531000000	532000000	0.81	8.57		chr1A	531000000	532000000	1.45	1.61		chr1A	531000000
chr1A	532000000	533000000	0.65	6.67		chr1A	532000000	533000000	0.75	7.88		chr1A	532000000	533000000	0.74	7.58		chr1A	532000000	533000000	0.86	7.45		chr1A	532000000	533000000	0.79	8.12		chr1A	532000000	533000000	0.65	8.65		chr1A	532000000	533000000	0.94	6.09		chr1A	532000000	533000000	1.53	2.29		chr1A	532000000
chr1A	533000000	534000000	1.47	1.8		chr1A	533000000	534000000	0.7	7.76		chr1A	533000000	534000000	0.76	7.83		chr1A	533000000	534000000	0.59	8.08		chr1A	533000000	534000000	0.75	8.16		chr1A	533000000	534000000	0.8	6.2		chr1A	533000000	534000000	0.62	8.91		chr1A	533000000	534000000	0.78	7		chr1A	533000000
chr1A	534000000	535000000	1.52	2.21		chr1A	534000000	535000000	0.85	6.62		chr1A	534000000	535000000	0.7	8.44		chr1A	534000000	535000000	1.18	4.32		chr1A	534000000	535000000	0.73	7.07		chr1A	534000000	535000000	0.86	7.69		chr1A	534000000	535000000	0.79	5.49		chr1A	534000000	535000000	1.07	5.58		chr1A	534000000
chr1A	535000000	536000000	0.74	7.01		chr1A	535000000	536000000	0.9	8.03		chr1A	535000000	536000000	0.8	6.71		chr1A	535000000	536000000	0.82	6.28		chr1A	535000000	536000000	0.77	8.41		chr1A	535000000	536000000	0.84	7.17		chr1A	535000000	536000000	1.19	5.51		chr1A	535000000	536000000	0.91	5.09		chr1A	535000000
chr1A	536000000	537000000	1.08	5.45		chr1A	536000000	537000000	0.69	7.82		chr1A	536000000	537000000	0.84	7.26		chr1A	536000000	537000000	1	8.63		chr1A	536000000	537000000	0.92	6.11		chr1A	536000000	537000000	0.55	7.8		chr1A	536000000	537000000	0.96	8.29		chr1A	536000000	537000000	0.74	7.86		chr1A	536000000
chr1A	537000000	538000000	0.89	5.34		chr1A	537000000	538000000	0.68	7.42		chr1A	537000000	538000000	0.85	7.46		chr1A	537000000	538000000	1.06	4.92		chr1A	537000000	538000000	0.61	8.82		chr1A	537000000	538000000	1.19	4.32		chr1A	537000000	538000000	1.17	5.56		chr1A	537000000	538000000	0.78	8.08		chr1A	537000000
chr1A	538000000	539000000	0.74	7.76		chr1A	538000000	539000000	1.07	4.41		chr1A	538000000	539000000	0.59	8		chr1A	538000000	539000000	0.89	5.37		chr1A	538000000	539000000	0.8	5.56		chr1A	538000000	539000000	0.8	6.24		chr1A	538000000	539000000	0.81	5.42		chr1A	538000000	539000000	0.73	8.33		chr1A	538000000
chr1A	539000000	540000000	0.79	8.03		chr1A	539000000	540000000	1.01	7.13		chr1A	539000000	540000000	1.17	4.39		chr1A	539000000	540000000	0.92	7.38		chr1A	539000000	540000000	1.19	5.46		chr1A	539000000	540000000	1.04	8.56		chr1A	539000000	540000000	0.95	6.77		chr1A	539000000	540000000	0.86	6.58		chr1A	539000000
chr1A	540000000	541000000	0.73	8.17		chr1A	540000000	541000000	1.07	7.09		chr1A	540000000	541000000	0.83	6.1		chr1A	540000000	541000000	0.62	9.74		chr1A	540000000	541000000	0.96	8.47		chr1A	540000000	541000000	1.11	5.21		chr1A	540000000	541000000	0.73	8.62		chr1A	540000000	541000000	0.9	7.92		chr1A	540000000
chr1A	541000000	542000000	0.85	6.54		chr1A	541000000	542000000	0.93	6.03		chr1A	541000000	542000000	1	8.73		chr1A	541000000	542000000	0.72	7.83		chr1A	541000000	542000000	1.16	5.51		chr1A	541000000	542000000	0.91	5.45		chr1A	541000000	542000000	0.67	9.41		chr1A	541000000	542000000	0.72	8.24		chr1A	541000000
chr1A	542000000	543000000	0.89	7.93		chr1A	542000000	543000000	0.93	6.43		chr1A	542000000	543000000	1.06	5.1		chr1A	542000000	543000000	0.62	7.55		chr1A	542000000	543000000	0.87	5.55		chr1A	542000000	543000000	0.86	7.98		chr1A	542000000	543000000	0.68	7.98		chr1A	542000000	543000000	0.7	7.26		chr1A	542000000
chr1A	543000000	544000000	0.74	7.97		chr1A	543000000	544000000	0.74	8.31		chr1A	543000000	544000000	0.89	5.14		chr1A	543000000	544000000	0.72	7.57		chr1A	543000000	544000000	0.93	7.05		chr1A	543000000	544000000	0.68	9.38		chr1A	543000000	544000000	0.82	6.36		chr1A	543000000	544000000	1.22	4.56		chr1A	543000000
chr1A	544000000	545000000	0.69	6.93		chr1A	544000000	545000000	0.62	9.59		chr1A	544000000	545000000	0.91	7.42		chr1A	544000000	545000000	0.8	8.81		chr1A	544000000	545000000	0.7	9.45		chr1A	544000000	545000000	0.64	8.09		chr1A	544000000	545000000	0.67	9.11		chr1A	544000000	545000000	1	7.41		chr1A	544000000
chr1A	545000000	546000000	1.18	4.76		chr1A	545000000	546000000	0.71	8.61		chr1A	545000000	546000000	0.64	9.58		chr1A	545000000	546000000	1.29	6.08		chr1A	545000000	546000000	0.72	8.95		chr1A	545000000	546000000	0.67	7.39		chr1A	545000000	546000000	0.96	7.18		chr1A	545000000	546000000	1.08	7.19		chr1A	545000000
chr1A	546000000	547000000	1.02	7.1		chr1A	546000000	547000000	0.71	6.8		chr1A	546000000	547000000	0.7	8.03		chr1A	546000000	547000000	1.88	5.67		chr1A	546000000	547000000	0.64	7.82		chr1A	546000000	547000000	0.74	8.04		chr1A	546000000	547000000	0.59	8.03		chr1A	546000000	547000000	0.86	5.84		chr1A	546000000
chr1A	547000000	548000000	1.07	7.71		chr1A	547000000	548000000	0.71	10.21		chr1A	547000000	548000000	0.67	7.86		chr1A	547000000	548000000	1.02	7.27		chr1A	547000000	548000000	0.76	7.71		chr1A	547000000	548000000	0.94	7.79		chr1A	547000000	548000000	1.01	5.72		chr1A	547000000	548000000	1	5.85		chr1A	547000000
chr1A	548000000	549000000	0.95	6.23		chr1A	548000000	549000000	1.03	6.47		chr1A	548000000	549000000	0.78	7.7		chr1A	548000000	549000000	0.84	9.97		chr1A	548000000	549000000	0.82	8.53		chr1A	548000000	549000000	1.74	4.93		chr1A	548000000	549000000	0.83	8.68		chr1A	548000000	549000000	0.75	8.74		chr1A	548000000
chr1A	549000000	550000000	0.94	6.46		chr1A	549000000	550000000	2.05	6.24		chr1A	549000000	550000000	0.89	7.63		chr1A	549000000	550000000	0.71	5.91		chr1A	549000000	550000000	1.92	5.77		chr1A	549000000	550000000	1.89	7		chr1A	549000000	550000000	1.46	3.49		chr1A	549000000	550000000	0.66	9.82		chr1A	549000000
chr1A	550000000	551000000	0.73	8.35		chr1A	550000000	551000000	0.99	8.72		chr1A	550000000	551000000	1.93	5.58		chr1A	550000000	551000000	0.8	6.7		chr1A	550000000	551000000	1.13	8.25		chr1A	550000000	551000000	0.99	9.15		chr1A	550000000	551000000	0.87	5.4		chr1A	550000000	551000000	0.7	7.51		chr1A	550000000
chr1A	551000000	552000000	0.66	10.22		chr1A	551000000	552000000	0.82	10.04		chr1A	551000000	552000000	0.98	8.3		chr1A	551000000	552000000	0.93	5.96		chr1A	551000000	552000000	1.03	9.33		chr1A	551000000	552000000	0.78	9.19		chr1A	551000000	552000000	0.94	6.72		chr1A	551000000	552000000	0.79	7.25		chr1A	551000000
chr1A	552000000	553000000	0.67	7.81		chr1A	552000000	553000000	0.7	6.09		chr1A	552000000	553000000	0.98	9.11		chr1A	552000000	553000000	0.87	8.31		chr1A	552000000	553000000	0.81	9.45		chr1A	552000000	553000000	0.71	5.18		chr1A	552000000	553000000	1.64	4.6		chr1A	552000000	553000000	0.82	8.28		chr1A	552000000
chr1A	553000000	554000000	0.78	6.98		chr1A	553000000	554000000	0.77	6.27		chr1A	553000000	554000000	0.81	9.37		chr1A	553000000	554000000	0.82	8.01		chr1A	553000000	554000000	0.68	4.81		chr1A	553000000	554000000	0.79	6.99		chr1A	553000000	554000000	0.79	8.84		chr1A	553000000	554000000	0.82	7.96		chr1A	553000000
chr1A	554000000	555000000	0.82	8.54		chr1A	554000000	555000000	0.91	7.44		chr1A	554000000	555000000	0.72	7.51		chr1A	554000000	555000000	0.93	7.66		chr1A	554000000	555000000	0.79	7.79		chr1A	554000000	555000000	0.89	7.37		chr1A	554000000	555000000	1.11	6.22		chr1A	554000000	555000000	0.64	7.28		chr1A	554000000
chr1A	555000000	556000000	0.86	7.44		chr1A	555000000	556000000	0.86	8.12		chr1A	555000000	556000000	0.84	6.64		chr1A	555000000	556000000	1.04	7.91		chr1A	555000000	556000000	1.04	6.26		chr1A	555000000	556000000	0.73	7.48		chr1A	555000000	556000000	0.74	9.64		chr1A	555000000	556000000	0.9	6.42		chr1A	555000000
chr1A	556000000	557000000	0.62	7.46		chr1A	556000000	557000000	0.82	7.06		chr1A	556000000	557000000	0.95	7.84		chr1A	556000000	557000000	1.06	4.95		chr1A	556000000	557000000	0.79	8.36		chr1A	556000000	557000000	0.76	8		chr1A	556000000	557000000	0.91	10.53		chr1A	556000000	557000000	0.84	8.63		chr1A	556000000
chr1A	557000000	558000000	0.86	6.72		chr1A	557000000	558000000	0.8	9.04		chr1A	557000000	558000000	0.79	6.94		chr1A	557000000	558000000	0.64	9.86		chr1A	557000000	558000000	0.79	8.19		chr1A	557000000	558000000	0.95	8.15		chr1A	557000000	558000000	1.25	6.05		chr1A	557000000	558000000	1.39	3.7		chr1A	557000000
chr1A	558000000	559000000	0.88	7.85		chr1A	558000000	559000000	1.04	7.97		chr1A	558000000	559000000	0.72	7.03		chr1A	558000000	559000000	0.86	10.79		chr1A	558000000	559000000	0.92	8.21		chr1A	558000000	559000000	1.25	6.11		chr1A	558000000	559000000	0.95	7.86		chr1A	558000000	559000000	0.99	5.41		chr1A	558000000
chr1A	559000000	560000000	1.3	3.8		chr1A	559000000	560000000	1.24	4.36		chr1A	559000000	560000000	0.85	6.55		chr1A	559000000	560000000	1.24	5.26		chr1A	559000000	560000000	1.19	6.8		chr1A	559000000	560000000	0.83	6.72		chr1A	559000000	560000000	0.77	7.78		chr1A	559000000	560000000	0.92	6.22		chr1A	559000000
chr1A	560000000	561000000	1.01	5.66		chr1A	560000000	561000000	0.62	8.7		chr1A	560000000	561000000	1.03	6.97		chr1A	560000000	561000000	0.57	8.53		chr1A	560000000	561000000	0.87	4.77		chr1A	560000000	561000000	0.92	10.07		chr1A	560000000	561000000	0.79	7.45		chr1A	560000000	561000000	1.3	5.55		chr1A	560000000
chr1A	561000000	562000000	0.9	6.49		chr1A	561000000	562000000	0.87	11.44		chr1A	561000000	562000000	0.99	4.75		chr1A	561000000	562000000	1.1	7.62		chr1A	561000000	562000000	0.71	10.36		chr1A	561000000	562000000	0.67	9.04		chr1A	561000000	562000000	0.95	7.99		chr1A	561000000	562000000	1.21	6.5		chr1A	561000000
chr1A	562000000	563000000	1.14	5.74		chr1A	562000000	563000000	1.17	6.51		chr1A	562000000	563000000	0.58	9.88		chr1A	562000000	563000000	0.93	6.73		chr1A	562000000	563000000	1.32	3.89		chr1A	562000000	563000000	1.1	6.31		chr1A	562000000	563000000	0.74	5.76		chr1A	562000000	563000000	1.03	7.49		chr1A	562000000
chr1A	563000000	564000000	1.4	6.16		chr1A	563000000	564000000	0.65	7.47		chr1A	563000000	564000000	0.97	9.2		chr1A	563000000	564000000	0.59	3.35		chr1A	563000000	564000000	1.06	9.48		chr1A	563000000	564000000	0.76	8.58		chr1A	563000000	564000000	0.79	7.25		chr1A	563000000	564000000	0.79	7.98		chr1A	563000000
chr1A	564000000	565000000	0.75	7.14		chr1A	564000000	565000000	0.92	8.26		chr1A	564000000	565000000	1.15	6.23		chr1A	564000000	565000000	1.23	5.04		chr1A	564000000	565000000	1.15	6.76		chr1A	564000000	565000000	1.64	4.08		chr1A	564000000	565000000	0.86	9.82		chr1A	564000000	565000000	0.87	11.75		chr1A	564000000
chr1A	565000000	566000000	1.08	6.9		chr1A	565000000	566000000	0.96	6.19		chr1A	565000000	566000000	0.68	8.18		chr1A	565000000	566000000	1.03	3.88		chr1A	565000000	566000000	0.69	7.53		chr1A	565000000	566000000	0.85	6.52		chr1A	565000000	566000000	0.96	9.09		chr1A	565000000	566000000	0.9	6.4		chr1A	565000000
chr1A	566000000	567000000	0.89	11.69		chr1A	566000000	567000000	1.35	6.77		chr1A	566000000	567000000	1.05	7.52		chr1A	566000000	567000000	1.04	7.94		chr1A	566000000	567000000	0.95	8.4		chr1A	566000000	567000000	0.55	3.39		chr1A	566000000	567000000	1.96	6.19		chr1A	566000000	567000000	1.31	5.54		chr1A	566000000
chr1A	567000000	568000000	0.81	8.11		chr1A	567000000	568000000	0.98	4.44		chr1A	567000000	568000000	0.7	4.28		chr1A	567000000	568000000	0.72	6.23		chr1A	567000000	568000000	1.1	6.85		chr1A	567000000	568000000	1.37	4.42		chr1A	567000000	568000000	1.92	5.55		chr1A	567000000	568000000	0.94	8.53		chr1A	567000000
chr1A	568000000	569000000	1.35	4.98		chr1A	568000000	569000000	1.1	7.38		chr1A	568000000	569000000	1.12	6.11		chr1A	568000000	569000000	0.67	8.88		chr1A	568000000	569000000	0.66	3.8		chr1A	568000000	569000000	0.85	5.75		chr1A	568000000	569000000	0.81	8.02		chr1A	568000000	569000000	0.76	7.66		chr1A	568000000
chr1A	569000000	570000000	0.84	7.77		chr1A	569000000	570000000	0.71	6.07		chr1A	569000000	570000000	1.24	3.73		chr1A	569000000	570000000	0.96	6.83		chr1A	569000000	570000000	0.76	8.54		chr1A	569000000	570000000	0.68	5.84		chr1A	569000000	570000000	0.75	8.85		chr1A	569000000	570000000	0.81	7.23		chr1A	569000000
chr1A	570000000	571000000	0.86	8.48		chr1A	570000000	571000000	1.03	6.75		chr1A	570000000	571000000	1	7.08		chr1A	570000000	571000000	0.8	8.75		chr1A	570000000	571000000	0.67	8.87		chr1A	570000000	571000000	0.95	6.49		chr1A	570000000	571000000	1	6.41		chr1A	570000000	571000000	0.95	8.02		chr1A	570000000
chr1A	571000000	572000000	0.82	6.84		chr1A	571000000	572000000	0.83	6.87		chr1A	571000000	572000000	0.79	6.43		chr1A	571000000	572000000	0.84	7.03		chr1A	571000000	572000000	0.96	8.71		chr1A	571000000	572000000	0.76	9.98		chr1A	571000000	572000000	0.95	8.93		chr1A	571000000	572000000	0.89	6.51		chr1A	571000000
chr1A	572000000	573000000	0.85	8.33		chr1A	572000000	573000000	0.8	8.22		chr1A	572000000	573000000	0.66	8.34		chr1A	572000000	573000000	1.03	7.17		chr1A	572000000	573000000	1.8	6.43		chr1A	572000000	573000000	0.66	8.58		chr1A	572000000	573000000	0.98	7.61		chr1A	572000000	573000000	0.75	7.01		chr1A	572000000
chr1A	573000000	574000000	0.94	6.21		chr1A	573000000	574000000	0.75	7.16		chr1A	573000000	574000000	0.93	6.96		chr1A	573000000	574000000	0.84	8.66		chr1A	573000000	574000000	0.91	8.84		chr1A	573000000	574000000	0.95	8.23		chr1A	573000000	574000000	1.69	7.2		chr1A	573000000	574000000	0.8	6.54		chr1A	573000000
chr1A	574000000	575000000	0.79	7		chr1A	574000000	575000000	1.06	6.5		chr1A	574000000	575000000	0.79	8.91		chr1A	574000000	575000000	1.89	6.08		chr1A	574000000	575000000	0.98	7.11		chr1A	574000000	575000000	1.72	6.7		chr1A	574000000	575000000	1.01	7.97		chr1A	574000000	575000000	0.86	10.52		chr1A	574000000
chr1A	575000000	576000000	0.73	6.04		chr1A	575000000	576000000	0.89	8.87		chr1A	575000000	576000000	0.92	7.17		chr1A	575000000	576000000	0.98	8.15		chr1A	575000000	576000000	0.96	6.59		chr1A	575000000	576000000	0.93	8.98		chr1A	575000000	576000000	0.68	9.5		chr1A	575000000	576000000	1.05	8.7		chr1A	575000000
chr1A	576000000	577000000	0.82	10.58		chr1A	576000000	577000000	1.82	6.06		chr1A	576000000	577000000	1.07	6.22		chr1A	576000000	577000000	0.65	8.52		chr1A	576000000	577000000	0.84	8.26		chr1A	576000000	577000000	0.99	6.6		chr1A	576000000	577000000	0.86	9.19		chr1A	576000000	577000000	2.71	3.65		chr1A	576000000
chr1A	577000000	578000000	1.01	8.04		chr1A	577000000	578000000	0.97	8.85		chr1A	577000000	578000000	0.74	10.08		chr1A	577000000	578000000	0.68	10.02		chr1A	577000000	578000000	0.98	6.78		chr1A	577000000	578000000	0.79	6.85		chr1A	577000000	578000000	0.92	6.17		chr1A	577000000	578000000	1.06	6.57		chr1A	577000000
chr1A	578000000	579000000	2.08	5.73		chr1A	578000000	579000000	0.65	8.92		chr1A	578000000	579000000	2	5.48		chr1A	578000000	579000000	1.13	5.12		chr1A	578000000	579000000	0.72	9.03		chr1A	578000000	579000000	0.73	7.93		chr1A	578000000	579000000	0.93	6.28		chr1A	578000000	579000000	0.72	9.44		chr1A	578000000
chr1A	579000000	580000000	1.76	5.92		chr1A	579000000	580000000	0.89	8.88		chr1A	579000000	580000000	0.83	8.18		chr1A	579000000	580000000	0.74	6.91		chr1A	579000000	580000000	0.66	7.29		chr1A	579000000	580000000	1	6.68		chr1A	579000000	580000000	0.82	7.82		chr1A	579000000	580000000	0.87	7.97		chr1A	579000000
chr1A	580000000	581000000	0.77	8.54		chr1A	580000000	581000000	1	5.29		chr1A	580000000	581000000	0.84	7.91		chr1A	580000000	581000000	0.99	5.77		chr1A	580000000	581000000	1.09	6.26		chr1A	580000000	581000000	1.11	5.53		chr1A	580000000	581000000	0.96	7.77		chr1A	580000000	581000000	1.12	5.47		chr1A	580000000
chr1A	581000000	582000000	0.82	7.75		chr1A	581000000	582000000	0.85	7.08		chr1A	581000000	582000000	0.66	10.38		chr1A	581000000	582000000	0.99	6.17		chr1A	581000000	582000000	0.87	8.36		chr1A	581000000	582000000	0.92	6.83		chr1A	581000000	582000000	1.56	5.66		chr1A	581000000	582000000	0.76	9.65		chr1A	581000000
chr1A	582000000	583000000	0.99	6.25		chr1A	582000000	583000000	0.94	6.14		chr1A	582000000	583000000	1.09	6.51		chr1A	582000000	583000000	0.81	6.57		chr1A	582000000	583000000	0.87	6.25		chr1A	582000000	583000000	0.91	6.63		chr1A	582000000	583000000	2.05	7.74		chr1A	582000000	583000000	1.71	6.27		chr1A	582000000
chr1A	583000000	584000000	0.99	7.27		chr1A	583000000	584000000	0.91	8.12		chr1A	583000000	584000000	0.82	5.86		chr1A	583000000	584000000	1	6.83		chr1A	583000000	584000000	0.87	6.51		chr1A	583000000	584000000	0.92	6.22		chr1A	583000000	584000000	1.98	3.58		chr1A	583000000	584000000	0.98	8.11		chr1A	583000000
chr1A	584000000	585000000	0.92	8.48		chr1A	584000000	585000000	2.66	5.53		chr1A	584000000	585000000	0.9	6.3		chr1A	584000000	585000000	1.28	4.99		chr1A	584000000	585000000	0.96	6.99		chr1A	584000000	585000000	1.13	6.01		chr1A	584000000	585000000	1.13	9.08		chr1A	584000000	585000000	0.97	8.26		chr1A	584000000
chr1A	585000000	586000000	1.73	7.36		chr1A	585000000	586000000	0.94	9.12		chr1A	585000000	586000000	1.24	5.64		chr1A	585000000	586000000	0.94	5.74		chr1A	585000000	586000000	0.87	7.51		chr1A	585000000	586000000	0.83	5.18		chr1A	585000000	586000000	1.29	6.01		chr1A	585000000	586000000	0.64	8.98		chr1A	585000000
chr1A	586000000	587000000	1.04	7.85		chr1A	586000000	587000000	2.39	5.61		chr1A	586000000	587000000	1.55	7.05		chr1A	586000000	586755746	1.02	6.08		chr1A	586000000	587000000	1.54	6.08		chr1A	586000000	587000000	1.87	3.53		chr1A	586000000	587000000	0.98	10.35		chr1A	586000000	587000000	0.88	8.74		chr1A	586000000
chr1A	587000000	588000000	0.68	9.83		chr1A	587000000	588000000	1.69	5.47		chr1A	587000000	588000000	0.99	7.99		chr2A	0	1000000	1.24	7.15		chr1A	587000000	588000000	1.32	7.5		chr1A	587000000	588000000	2.04	8.02		chr1A	587000000	588000000	1.13	4.76		chr1A	587000000	588000000	1.06	3.9		chr1A	587000000
chr1A	588000000	589000000	0.85	9.19		chr1A	588000000	589000000	0.9	6.47		chr1A	588000000	589000000	2.64	4.45		chr2A	1000000	2000000	0.68	7.6		chr1A	588000000	589000000	1.71	4.6		chr1A	588000000	589000000	1.55	6.57		chr1A	588000000	589000000	1.08	4.66		chr1A	588000000	589000000	0.95	7.36		chr1A	588000000
chr1A	589000000	590000000	1.02	4.53		chr1A	589000000	590000000	1.82	8.36		chr1A	589000000	590000000	1.39	3.93		chr2A	2000000	3000000	1.05	8.75		chr1A	589000000	590000000	0.94	8.42		chr1A	589000000	590000000	0.89	5.79		chr1A	589000000	590000000	0.97	5.98		chr1A	589000000	590000000	0.86	6.2		chr1A	589000000
chr1A	590000000	591000000	0.81	6.71		chr1A	590000000	591000000	0.8	9.17		chr1A	590000000	591000000	0.92	8.18		chr2A	3000000	4000000	2.01	2.51		chr1A	590000000	591000000	1.48	7.62		chr1A	590000000	591000000	1.05	5.63		chr1A	590000000	590561804	0.7	6.18		chr1A	590000000	591000000	1.02	6.23		chr1A	590000000
chr1A	591000000	592000000	0.91	6.61		chr1A	591000000	592000000	1.07	3.26		chr1A	591000000	592000000	1.39	7.49		chr2A	4000000	5000000	0.76	11.13		chr1A	591000000	592000000	0.86	10.02		chr1A	591000000	592000000	1.16	2.98		chr2A	0	1000000	0.89	1.08		chr1A	591000000	592000000	1.73	6.55		chr1A	591000000
chr1A	592000000	593000000	0.96	8.81		chr1A	592000000	593000000	1	6.12		chr1A	592000000	593000000	0.88	9.74		chr2A	5000000	6000000	1.25	7.99		chr1A	592000000	593000000	1.15	3.12		chr1A	592000000	593000000	0.76	10.15		chr2A	1000000	2000000	1.07	1.3		chr1A	592000000	593000000	2.16	6.51		chr1A	592000000
chr1A	593000000	594000000	1.56	4.78		chr1A	593000000	594000000	0.93	5.34		chr1A	593000000	594000000	1.16	3.11		chr2A	6000000	7000000	1.07	6.51		chr1A	593000000	594000000	0.99	5.95		chr1A	593000000	594000000	1.4	6.92		chr2A	2000000	3000000	0.87	0.9		chr1A	593000000	594000000	2.03	4.61		chr1A	593000000
chr1A	594000000	595000000	0.8	8.71		chr1A	594000000	594102056	0.65	9.09		chr1A	594000000	595000000	0.99	5.97		chr2A	7000000	8000000	0.64	6.44		chr1A	594000000	595000000	0.87	5.34		chr1A	594000000	595000000	0.91	8.43		chr2A	3000000	4000000	1.17	1.09		chr1A	594000000	595000000	0.9	7.97		chr1A	594000000
chr1A	595000000	596000000	2.24	6.1		chr2A	0	1000000	0.79	7.62		chr1A	595000000	596000000	0.95	5.56		chr2A	8000000	9000000	0.65	5.88		chr1A	595000000	595297365	0.38	3.67		chr1A	595000000	595339094	0.9	6.23		chr2A	4000000	5000000	0.74	0.81		chr1A	595000000	596000000	1.79	4.94		chr2A	0
chr1A	596000000	597000000	1.99	4.24		chr2A	1000000	2000000	1.09	6.99		chr1A	596000000	596211899	0.65	5.95		chr2A	9000000	10000000	0.81	6.66		chr2A	0	1000000	0.88	7.79		chr2A	0	1000000	0.61	7.44		chr2A	5000000	6000000	0.83	0.93		chr1A	596000000	597000000	1.94	8.41		chr2A	1000000
chr1A	597000000	598000000	0.91	6.97		chr2A	2000000	3000000	0.95	8.39		chr2A	0	1000000	1.08	1.08		chr2A	10000000	11000000	1.16	3.65		chr2A	1000000	2000000	0.99	7.18		chr2A	1000000	2000000	1.19	6.41		chr2A	6000000	7000000	0.7	0.84		chr1A	597000000	598000000	1.31	4.81		chr2A	2000000
chr1A	598000000	599000000	1.29	9.18		chr2A	3000000	4000000	0.97	8.81		chr2A	1000000	2000000	1.14	1.03		chr2A	11000000	12000000	0.59	8.27		chr2A	2000000	3000000	0.96	9.87		chr2A	2000000	3000000	1	9.94		chr2A	7000000	8000000	0.62	0.87		chr1A	598000000	599000000	0.99	4.63		chr2A	3000000
chr1A	599000000	600000000	1.25	6.34		chr2A	4000000	5000000	1.28	9.73		chr2A	2000000	3000000	0.77	1.3		chr2A	12000000	13000000	0.92	7.82		chr2A	3000000	4000000	0.67	9.02		chr2A	3000000	4000000	2.02	2.66		chr2A	8000000	9000000	0.6	0.99		chr1A	599000000	600000000	0.99	5.89		chr2A	4000000
chr1A	600000000	601000000	0.98	3.95		chr2A	5000000	6000000	0.93	8.22		chr2A	3000000	4000000	0.7	0.71		chr2A	13000000	14000000	1.62	1.19		chr2A	4000000	5000000	0.87	10.74		chr2A	4000000	5000000	0.71	11.28		chr2A	9000000	10000000	0.72	0.8		chr1A	600000000	600654286	0.73	6.06		chr2A	5000000
chr1A	601000000	602000000	1	5.74		chr2A	6000000	7000000	1.45	3.27		chr2A	4000000	5000000	0.78	0.79		chr2A	14000000	15000000	0.97	0.74		chr2A	5000000	6000000	1.25	8.02		chr2A	5000000	6000000	1.21	9.13		chr2A	10000000	11000000	0.8	1.99		chr2A	0	1000000	1.12	1.1		chr2A	6000000
chr1A	602000000	602900890	0.49	4.36		chr2A	7000000	8000000	1.66	4.17		chr2A	5000000	6000000	0.91	0.9		chr2A	15000000	16000000	3.54	0.86		chr2A	6000000	7000000	0.98	6.52		chr2A	6000000	7000000	0.9	6.99		chr2A	11000000	12000000	0.77	0.89		chr2A	1000000	2000000	1.14	1.04		chr2A	7000000
chr2A	0	1000000	0.66	7.72		chr2A	8000000	9000000	0.95	6.19		chr2A	6000000	7000000	0.64	0.81		chr2A	16000000	17000000	1.54	0.94		chr2A	7000000	8000000	0.73	7.22		chr2A	7000000	8000000	1.02	8.44		chr2A	12000000	13000000	0.72	1.22		chr2A	2000000	3000000	0.81	1.31		chr2A	8000000
chr2A	1000000	2000000	1.26	7.26		chr2A	9000000	10000000	0.64	8.49		chr2A	7000000	8000000	0.69	0.92		chr2A	17000000	18000000	0.9	0.75		chr2A	8000000	9000000	1.18	5.22		chr2A	8000000	9000000	0.97	5.36		chr2A	13000000	14000000	1.09	2.76		chr2A	3000000	4000000	0.73	0.73		chr2A	9000000
chr2A	2000000	3000000	0.84	7.6		chr2A	10000000	11000000	0.94	8.37		chr2A	8000000	9000000	0.59	0.76		chr2A	18000000	19000000	0.91	1.41		chr2A	9000000	10000000	0.58	10.01		chr2A	9000000	10000000	0.81	6.09		chr2A	14000000	15000000	0.94	1.04		chr2A	4000000	5000000	0.77	0.81		chr2A	10000000
chr2A	3000000	4000000	1.45	5.57		chr2A	11000000	12000000	1.57	2		chr2A	9000000	10000000	0.83	0.81		chr2A	19000000	20000000	0.95	0.68		chr2A	10000000	11000000	0.96	6.76		chr2A	10000000	11000000	0.62	9.79		chr2A	15000000	16000000	1.05	1.06		chr2A	5000000	6000000	0.92	0.92		chr2A	11000000
chr2A	4000000	5000000	1.59	6.46		chr2A	12000000	13000000	1.15	1.01		chr2A	10000000	11000000	0.82	1.98		chr2A	20000000	21000000	0.98	1.01		chr2A	11000000	12000000	1.86	1.73		chr2A	11000000	12000000	1.4	3.93		chr2A	16000000	17000000	1.47	1.52		chr2A	6000000	7000000	0.64	0.9		chr2A	12000000
chr2A	5000000	6000000	0.89	11.23		chr2A	13000000	14000000	3.38	0.83		chr2A	11000000	12000000	0.85	1.27		chr2A	21000000	22000000	1.11	1.25		chr2A	12000000	13000000	1.09	0.94		chr2A	12000000	13000000	1	1.13		chr2A	17000000	18000000	0.98	1.1		chr2A	7000000	8000000	0.77	0.9		chr2A	13000000
chr2A	6000000	7000000	1	7.22		chr2A	14000000	15000000	1.74	0.84		chr2A	12000000	13000000	1.1	2.76		chr2A	22000000	23000000	0.83	0.75		chr2A	13000000	14000000	3.41	0.83		chr2A	13000000	14000000	3.1	0.64		chr2A	18000000	19000000	0.92	0.95		chr2A	8000000	9000000	0.81	0.81		chr2A	14000000
chr2A	7000000	8000000	0.93	7.22		chr2A	15000000	16000000	0.87	0.7		chr2A	13000000	14000000	0.9	1.04		chr2A	23000000	24000000	1.24	4.98		chr2A	14000000	15000000	1.75	0.87		chr2A	14000000	15000000	1.92	0.99		chr2A	19000000	20000000	0.81	1		chr2A	9000000	10000000	0.81	2.01		chr2A	15000000
chr2A	8000000	9000000	0.81	8.59		chr2A	16000000	17000000	0.85	1.34		chr2A	14000000	15000000	0.92	0.93		chr2A	24000000	25000000	1.52	2.53		chr2A	15000000	16000000	0.94	0.72		chr2A	15000000	16000000	0.89	0.81		chr2A	20000000	21000000	0.82	1.05		chr2A	10000000	11000000	0.85	1.23		chr2A	16000000
chr2A	9000000	10000000	1.1	4.76		chr2A	17000000	18000000	0.94	0.85		chr2A	15000000	16000000	1.55	1.63		chr2A	25000000	26000000	0.64	3.24		chr2A	16000000	17000000	0.83	1.32		chr2A	16000000	17000000	0.96	1.23		chr2A	21000000	22000000	0.89	0.95		chr2A	11000000	12000000	0.83	1.5		chr2A	17000000
chr2A	10000000	11000000	0.69	8.73		chr2A	18000000	19000000	0.97	0.98		chr2A	16000000	17000000	1	1.1		chr2A	26000000	27000000	0.79	7.28		chr2A	17000000	18000000	0.98	0.82		chr2A	17000000	18000000	0.89	0.83		chr2A	22000000	23000000	0.95	0.99		chr2A	12000000	13000000	1.08	2.43		chr2A	18000000
chr2A	11000000	12000000	0.68	8.91		chr2A	19000000	20000000	1.12	1.31		chr2A	17000000	18000000	0.97	0.93		chr2A	27000000	28000000	1.18	5.71		chr2A	18000000	19000000	0.97	1.08		chr2A	18000000	19000000	0.9	0.93		chr2A	23000000	24000000	0.91	0.97		chr2A	13000000	14000000	0.9	0.95		chr2A	19000000
chr2A	12000000	13000000	1.7	1.34		chr2A	20000000	21000000	0.92	0.82		chr2A	18000000	19000000	0.81	0.94		chr2A	28000000	29000000	0.76	6.17		chr2A	19000000	20000000	1.19	1.37		chr2A	19000000	20000000	1.17	1.34		chr2A	24000000	25000000	0.91	1.06		chr2A	14000000	15000000	1.2	1.18		chr2A	20000000
chr2A	13000000	14000000	1.08	0.98		chr2A	21000000	22000000	1.33	5.03		chr2A	19000000	20000000	0.51	0.71		chr2A	29000000	30000000	1.04	6.12		chr2A	20000000	21000000	0.85	0.8		chr2A	20000000	21000000	0.87	0.7		chr2A	25000000	26000000	1.04	1.22		chr2A	15000000	16000000	1.38	1.59		chr2A	21000000
chr2A	14000000	15000000	3.12	0.76		chr2A	22000000	23000000	1.48	2.44		chr2A	20000000	21000000	1.05	1.17		chr2A	30000000	31000000	1.02	8.16		chr2A	21000000	22000000	1.15	3.6		chr2A	21000000	22000000	1.16	3.69		chr2A	26000000	27000000	0.77	0.82		chr2A	16000000	17000000	1.05	0.91		chr2A	22000000
chr2A	15000000	16000000	1.93	0.91		chr2A	23000000	24000000	0.76	5.21		chr2A	21000000	22000000	0.8	1		chr2A	31000000	32000000	0.9	6.15		chr2A	22000000	23000000	1.75	3.38		chr2A	22000000	23000000	1.76	3.3		chr2A	27000000	28000000	0.69	1.01		chr2A	17000000	18000000	0.84	0.98		chr2A	23000000
chr2A	16000000	17000000	0.96	0.78		chr2A	24000000	25000000	1.25	7.46		chr2A	22000000	23000000	0.97	0.9		chr2A	32000000	33000000	0.64	9.88		chr2A	23000000	24000000	0.74	5.67		chr2A	23000000	24000000	0.79	6.51		chr2A	28000000	29000000	0.71	0.88		chr2A	18000000	19000000	0.7	0.91		chr2A	24000000
chr2A	17000000	18000000	0.8	1.31		chr2A	25000000	26000000	0.79	6.42		chr2A	23000000	24000000	0.96	1.06		chr2A	33000000	34000000	1.2	4.41		chr2A	24000000	25000000	0.55	3.09		chr2A	24000000	25000000	0.79	4.52		chr2A	29000000	30000000	0.75	1.29		chr2A	19000000	20000000	0.67	0.94		chr2A	25000000
chr2A	18000000	19000000	0.95	0.87		chr2A	26000000	27000000	0.9	6.53		chr2A	24000000	25000000	0.88	0.89		chr2A	34000000	35000000	4.46	3.95		chr2A	25000000	26000000	1.2	7.71		chr2A	25000000	26000000	1.13	6.76		chr2A	30000000	31000000	0.8	0.92		chr2A	20000000	21000000	1.06	0.97		chr2A	26000000
chr2A	19000000	20000000	1.02	1.01		chr2A	27000000	28000000	1.46	5.48		chr2A	25000000	26000000	0.88	1.08		chr2A	35000000	36000000	0.8	7.41		chr2A	26000000	27000000	0.8	6.19		chr2A	26000000	27000000	1.07	7.07		chr2A	31000000	32000000	0.85	0.88		chr2A	21000000	22000000	0.89	1		chr2A	27000000
chr2A	20000000	21000000	1.07	1.36		chr2A	28000000	29000000	0.88	8.21		chr2A	26000000	27000000	0.67	0.83		chr2A	36000000	37000000	1.06	7.28		chr2A	27000000	28000000	0.97	6.2		chr2A	27000000	28000000	1.02	6.21		chr2A	32000000	33000000	0.69	0.72		chr2A	22000000	23000000	0.96	1.11		chr2A	28000000
chr2A	21000000	22000000	0.86	0.76		chr2A	29000000	30000000	0.6	9.03		chr2A	27000000	28000000	0.7	1.03		chr2A	37000000	38000000	1.03	6.1		chr2A	28000000	29000000	1.39	6.95		chr2A	28000000	29000000	0.65	7.56		chr2A	33000000	34000000	0.83	5.92		chr2A	23000000	24000000	0.93	0.91		chr2A	29000000
chr2A	22000000	23000000	1.04	3.92		chr2A	30000000	31000000	1.17	4.8		chr2A	28000000	29000000	0.81	1		chr2A	38000000	39000000	1.02	5.75		chr2A	29000000	30000000	0.91	7.28		chr2A	29000000	30000000	0.87	6.33		chr2A	34000000	35000000	0.88	6.28		chr2A	24000000	25000000	0.91	1.08		chr2A	30000000
chr2A	23000000	24000000	1.9	3.44		chr2A	31000000	32000000	4.81	3.8		chr2A	29000000	30000000	0.74	1.15		chr2A	39000000	40000000	1.46	4.76		chr2A	30000000	31000000	0.59	9.4		chr2A	30000000	31000000	1.25	7.79		chr2A	35000000	36000000	1.29	5.91		chr2A	25000000	26000000	0.78	0.86		chr2A	31000000
chr2A	24000000	25000000	0.44	1.46		chr2A	32000000	33000000	0.83	6.84		chr2A	30000000	31000000	0.62	0.63		chr2A	40000000	41000000	0.95	3.43		chr2A	31000000	32000000	1.42	4.45		chr2A	31000000	32000000	2.58	3.39		chr2A	36000000	37000000	0.83	8.81		chr2A	26000000	27000000	0.71	1.12		chr2A	32000000
chr2A	25000000	26000000	0.73	5.76		chr2A	33000000	34000000	1.07	6.94		chr2A	31000000	32000000	0.87	1.01		chr2A	41000000	42000000	0.66	7.3		chr2A	32000000	33000000	4.56	5.17		chr2A	32000000	33000000	4.35	4.13		chr2A	37000000	38000000	0.67	8.18		chr2A	27000000	28000000	0.83	0.9		chr2A	33000000
chr2A	26000000	27000000	0.6	4.87		chr2A	34000000	35000000	1.1	5.52		chr2A	32000000	33000000	0.85	2.35		chr2A	42000000	43000000	0.95	6.75		chr2A	33000000	34000000	0.93	5.66		chr2A	33000000	34000000	3.69	3.3		chr2A	38000000	39000000	1.05	6.03		chr2A	28000000	29000000	0.75	1.3		chr2A	34000000
chr2A	27000000	28000000	1.3	6.4		chr2A	35000000	36000000	0.92	7.13		chr2A	33000000	34000000	0.82	6.59		chr2A	43000000	44000000	0.9	7.06		chr2A	34000000	35000000	1.09	7.02		chr2A	34000000	35000000	0.96	7.94		chr2A	39000000	40000000	4.88	2.72		chr2A	29000000	30000000	0.74	0.78		chr2A	35000000
chr2A	28000000	29000000	0.71	6.12		chr2A	36000000	37000000	1.5	3.55		chr2A	34000000	35000000	1.02	6.1		chr2A	44000000	45000000	0.79	4.24		chr2A	35000000	36000000	1.1	4.9		chr2A	35000000	36000000	1	6.7		chr2A	40000000	41000000	0.81	7.47		chr2A	30000000	31000000	0.81	0.9		chr2A	36000000
chr2A	29000000	30000000	1.08	6		chr2A	37000000	38000000	0.94	3.48		chr2A	35000000	36000000	1.04	7.69		chr2A	45000000	46000000	1.15	5.98		chr2A	36000000	37000000	1.2	7.78		chr2A	36000000	37000000	0.88	4.17		chr2A	41000000	42000000	1.1	7.41		chr2A	31000000	32000000	0.91	1.36		chr2A	37000000
chr2A	30000000	31000000	1.01	8.48		chr2A	38000000	39000000	0.68	8.11		chr2A	36000000	37000000	0.9	6.39		chr2A	46000000	47000000	0.76	6.23		chr2A	37000000	38000000	1.22	3.34		chr2A	37000000	38000000	1.1	3.31		chr2A	42000000	43000000	1.04	6.05		chr2A	32000000	33000000	0.75	6.05		chr2A	38000000
chr2A	31000000	32000000	0.9	6.32		chr2A	39000000	40000000	1.12	5.81		chr2A	37000000	38000000	0.61	9.64		chr2A	47000000	48000000	1.89	1.81		chr2A	38000000	39000000	0.89	4.08		chr2A	38000000	39000000	1.14	7.77		chr2A	43000000	44000000	1.31	5.07		chr2A	33000000	34000000	0.87	7.03		chr2A	39000000
chr2A	32000000	33000000	0.65	9.56		chr2A	40000000	41000000	0.7	7.64		chr2A	38000000	39000000	2.55	2.72		chr2A	48000000	49000000	0.89	7.18		chr2A	39000000	40000000	0.67	8.88		chr2A	39000000	40000000	0.89	4.34		chr2A	44000000	45000000	1.17	5.48		chr2A	34000000	35000000	1.3	4.76		chr2A	40000000
chr2A	33000000	34000000	3.19	1.93		chr2A	41000000	42000000	1.17	3.86		chr2A	39000000	40000000	5.91	2.39		chr2A	49000000	50000000	1.12	2.77		chr2A	40000000	41000000	1.21	5.25		chr2A	40000000	41000000	0.93	7.02		chr2A	45000000	46000000	0.99	3.39		chr2A	35000000	36000000	0.85	8.99		chr2A	41000000
chr2A	34000000	35000000	3.93	5.01		chr2A	42000000	43000000	0.78	5.99		chr2A	40000000	41000000	0.96	6.62		chr2A	50000000	51000000	1.08	1.63		chr2A	41000000	42000000	0.66	7.69		chr2A	41000000	42000000	0.88	7.02		chr2A	46000000	47000000	0.68	8.07		chr2A	36000000	37000000	0.66	8.32		chr2A	42000000
chr2A	35000000	36000000	1.75	7.29		chr2A	43000000	44000000	0.79	5.9		chr2A	41000000	42000000	0.76	3.68		chr2A	51000000	52000000	0.79	5.84		chr2A	42000000	43000000	1.26	3.52		chr2A	42000000	43000000	0.77	4.09		chr2A	47000000	48000000	1.06	6.43		chr2A	37000000	38000000	1.11	5.75		chr2A	43000000
chr2A	36000000	37000000	1.12	6		chr2A	44000000	45000000	1.98	3.6		chr2A	42000000	43000000	1	4.34		chr2A	52000000	53000000	2.08	2.5		chr2A	43000000	44000000	0.8	6.48		chr2A	43000000	44000000	1.15	5.58		chr2A	48000000	49000000	0.81	7.09		chr2A	38000000	39000000	4.89	3.02		chr2A	44000000
chr2A	37000000	38000000	1	7.69		chr2A	45000000	46000000	0.96	5.74		chr2A	43000000	44000000	1.13	4.94		chr2A	53000000	54000000	1.33	3.49		chr2A	44000000	45000000	1.73	4.96		chr2A	44000000	45000000	0.78	6.78		chr2A	49000000	50000000	1.03	3.97		chr2A	39000000	40000000	3.82	3.37		chr2A	45000000
chr2A	38000000	39000000	1.11	3.85		chr2A	46000000	47000000	1.16	2.16		chr2A	44000000	45000000	0.92	7.41		chr2A	54000000	55000000	1	5.4		chr2A	45000000	46000000	0.96	5.96		chr2A	45000000	46000000	1.86	1.82		chr2A	50000000	51000000	0.93	6.68		chr2A	40000000	41000000	1.12	7.17		chr2A	46000000
chr2A	39000000	40000000	1.4	6.12		chr2A	47000000	48000000	1.01	2.25		chr2A	45000000	46000000	1.32	4.33		chr2A	55000000	56000000	0.67	7.92		chr2A	46000000	47000000	1.04	4.48		chr2A	46000000	47000000	0.87	7.31		chr2A	51000000	52000000	0.85	5.97		chr2A	41000000	42000000	1.03	6.8		chr2A	47000000
chr2A	40000000	41000000	0.98	4.57		chr2A	48000000	49000000	0.86	6.2		chr2A	46000000	47000000	0.89	2.96		chr2A	56000000	57000000	0.74	7.21		chr2A	47000000	48000000	1.09	2.43		chr2A	47000000	48000000	1.16	3.12		chr2A	52000000	53000000	1.82	3.96		chr2A	42000000	43000000	1.07	4.78		chr2A	48000000
chr2A	41000000	42000000	0.71	6.29		chr2A	49000000	50000000	2.23	1.9		chr2A	47000000	48000000	0.85	3.64		chr2A	57000000	58000000	0.75	8.93		chr2A	48000000	49000000	0.89	6.07		chr2A	48000000	49000000	0.84	4.84		chr2A	53000000	54000000	1.16	3.7		chr2A	43000000	44000000	1.37	5.54		chr2A	49000000
chr2A	42000000	43000000	0.95	7.37		chr2A	50000000	51000000	1.14	3.31		chr2A	48000000	49000000	0.65	7.78		chr2A	58000000	59000000	1.01	5.87		chr2A	49000000	50000000	2.3	1.88		chr2A	49000000	50000000	1.77	3.35		chr2A	54000000	55000000	0.81	5.81		chr2A	44000000	45000000	0.96	3.89		chr2A	50000000
chr2A	43000000	44000000	0.94	7.46		chr2A	51000000	52000000	0.99	6.44		chr2A	49000000	50000000	1.14	6.08		chr2A	59000000	60000000	1.54	5.26		chr2A	50000000	51000000	1.2	3.69		chr2A	50000000	51000000	1.68	2.81		chr2A	55000000	56000000	2.21	2.47		chr2A	45000000	46000000	0.69	6.57		chr2A	51000000
chr2A	44000000	45000000	0.79	4.17		chr2A	52000000	53000000	0.68	8.02		chr2A	50000000	51000000	0.7	7.05		chr2A	60000000	61000000	1.03	5.22		chr2A	51000000	52000000	0.92	6.96		chr2A	51000000	52000000	1.01	4.89		chr2A	56000000	57000000	1.31	3.66		chr2A	46000000	47000000	0.99	7.42		chr2A	52000000
chr2A	45000000	46000000	1.17	5.57		chr2A	53000000	54000000	0.68	8.67		chr2A	51000000	52000000	1.03	3.76		chr2A	61000000	62000000	0.69	8.68		chr2A	52000000	53000000	0.68	8.14		chr2A	52000000	53000000	0.76	7.79		chr2A	57000000	58000000	1.01	5.52		chr2A	47000000	48000000	0.9	7.14		chr2A	53000000
chr2A	46000000	47000000	0.78	6.76		chr2A	54000000	55000000	0.87	7.54		chr2A	52000000	53000000	0.89	6.64		chr2A	62000000	63000000	1.14	6.59		chr2A	53000000	54000000	0.71	8.21		chr2A	53000000	54000000	0.77	6.74		chr2A	58000000	59000000	0.67	8.29		chr2A	48000000	49000000	0.8	4.13		chr2A	54000000
chr2A	47000000	48000000	1.89	1.85		chr2A	55000000	56000000	0.9	6.57		chr2A	53000000	54000000	0.81	5.85		chr2A	63000000	64000000	1.12	4.66		chr2A	54000000	55000000	0.91	7.69		chr2A	54000000	55000000	0.67	8.48		chr2A	59000000	60000000	0.76	7.16		chr2A	49000000	50000000	1.19	5.68		chr2A	55000000
chr2A	48000000	49000000	1.02	6.17		chr2A	56000000	57000000	1.71	4.02		chr2A	54000000	55000000	1.8	3.81		chr2A	64000000	65000000	0.97	5.11		chr2A	55000000	56000000	0.9	6.63		chr2A	55000000	56000000	0.96	6.61		chr2A	60000000	61000000	0.74	8.79		chr2A	50000000	51000000	0.75	6.68		chr2A	56000000
chr2A	49000000	50000000	0.93	3.87		chr2A	57000000	58000000	0.84	7.13		chr2A	55000000	56000000	0.96	5.91		chr2A	65000000	66000000	0.87	6.9		chr2A	56000000	57000000	1.73	3.9		chr2A	56000000	57000000	1.08	5.79		chr2A	61000000	62000000	1.04	5.78		chr2A	51000000	52000000	1.88	1.8		chr2A	57000000
chr2A	50000000	51000000	1.67	4.62		chr2A	58000000	59000000	0.73	8.04		chr2A	56000000	57000000	1.13	2.24		chr2A	66000000	67000000	0.78	6.06		chr2A	57000000	58000000	0.82	7.92		chr2A	57000000	58000000	1.52	4.39		chr2A	62000000	63000000	1.6	5.21		chr2A	52000000	53000000	0.86	7.44		chr2A	58000000
chr2A	51000000	52000000	1.74	2.93		chr2A	59000000	60000000	1.24	7.18		chr2A	57000000	58000000	1.04	1.9		chr2A	67000000	68000000	1.25	3.7		chr2A	58000000	59000000	0.72	7.68		chr2A	58000000	59000000	0.74	8.29		chr2A	63000000	64000000	0.95	5.8		chr2A	53000000	54000000	1.1	2.96		chr2A	59000000
chr2A	52000000	53000000	1.01	4.61		chr2A	60000000	61000000	1.13	3.96		chr2A	58000000	59000000	0.87	6.51		chr2A	68000000	69000000	1.1	3.96		chr2A	59000000	60000000	1.33	7.05		chr2A	59000000	60000000	0.73	8.11		chr2A	64000000	65000000	0.75	8.6		chr2A	54000000	55000000	1.11	1.64		chr2A	60000000
chr2A	53000000	54000000	0.77	8.04		chr2A	61000000	62000000	0.98	5.08		chr2A	59000000	60000000	2.25	1.75		chr2A	69000000	70000000	0.89	4.56		chr2A	60000000	61000000	1.08	3.68		chr2A	60000000	61000000	1.36	5.37		chr2A	65000000	66000000	1.22	7.24		chr2A	55000000	56000000	0.8	5.77		chr2A	61000000
chr2A	54000000	55000000	0.78	6.7		chr2A	62000000	63000000	0.81	7.47		chr2A	60000000	61000000	1.13	3.55		chr2A	70000000	71000000	1.07	4.98		chr2A	61000000	62000000	1.03	5.22		chr2A	61000000	62000000	0.99	4.21		chr2A	66000000	67000000	1.15	4.68		chr2A	56000000	57000000	2.09	2.66		chr2A	62000000
chr2A	55000000	56000000	0.69	8.84		chr2A	63000000	64000000	0.98	5.4		chr2A	61000000	62000000	0.95	5.94		chr2A	71000000	72000000	1.1	3.59		chr2A	62000000	63000000	0.75	7.73		chr2A	62000000	63000000	0.94	5.6		chr2A	67000000	68000000	0.95	4.59		chr2A	57000000	58000000	1.37	3.65		chr2A	63000000
chr2A	56000000	57000000	0.98	6.62		chr2A	64000000	65000000	1.2	2.68		chr2A	62000000	63000000	0.7	8.25		chr2A	72000000	73000000	1.11	5.47		chr2A	63000000	64000000	1.17	4.5		chr2A	63000000	64000000	0.74	7.19		chr2A	68000000	69000000	0.88	7.56		chr2A	58000000	59000000	1.03	5.55		chr2A	64000000
chr2A	57000000	58000000	1.13	6		chr2A	65000000	66000000	1.03	4.72		chr2A	63000000	64000000	0.7	7.86		chr2A	73000000	74000000	0.81	5.88		chr2A	64000000	65000000	1.2	2.96		chr2A	64000000	65000000	1.18	4.41		chr2A	69000000	70000000	0.8	6.26		chr2A	59000000	60000000	0.68	8.48		chr2A	65000000
chr2A	58000000	59000000	1.51	4.63		chr2A	66000000	67000000	0.96	5.35		chr2A	64000000	65000000	0.81	8.36		chr2A	74000000	75000000	0.77	8.78		chr2A	65000000	66000000	0.95	4.73		chr2A	65000000	66000000	1.18	2.79		chr2A	70000000	71000000	1.36	2.7		chr2A	60000000	61000000	0.75	7.01		chr2A	66000000
chr2A	59000000	60000000	0.72	8.48		chr2A	67000000	68000000	1.25	3.79		chr2A	65000000	66000000	0.96	5.66		chr2A	75000000	76000000	0.72	3.58		chr2A	66000000	67000000	0.92	5.43		chr2A	66000000	67000000	0.94	4.39		chr2A	71000000	72000000	1	4.57		chr2A	61000000	62000000	0.74	8.77		chr2A	67000000
chr2A	60000000	61000000	0.76	7.82		chr2A	68000000	69000000	0.94	5.26		chr2A	66000000	67000000	1.66	4.75		chr2A	76000000	77000000	0.88	5.1		chr2A	67000000	68000000	1.29	3.64		chr2A	67000000	68000000	0.91	5.38		chr2A	72000000	73000000	0.96	5.13		chr2A	62000000	63000000	1.04	5.77		chr2A	68000000
chr2A	61000000	62000000	1.25	5.65		chr2A	69000000	70000000	1.09	4.73		chr2A	67000000	68000000	0.86	6.21		chr2A	77000000	78000000	0.69	7.03		chr2A	68000000	69000000	0.87	5.4		chr2A	68000000	69000000	1.23	3.49		chr2A	73000000	74000000	1.08	4.36		chr2A	63000000	64000000	1.61	5.3		chr2A	69000000
chr2A	62000000	63000000	0.99	2.99		chr2A	70000000	71000000	0.77	6.94		chr2A	68000000	69000000	0.74	8.15		chr2A	78000000	79000000	0.76	5.8		chr2A	69000000	70000000	1.11	5.41		chr2A	69000000	70000000	0.88	5.07		chr2A	74000000	75000000	1.07	4.73		chr2A	64000000	65000000	0.95	5.43		chr2A	70000000
chr2A	63000000	64000000	1.09	4.49		chr2A	71000000	72000000	0.71	7.69		chr2A	69000000	70000000	1.1	7.09		chr2A	79000000	80000000	0.66	7.19		chr2A	70000000	71000000	0.77	7.16		chr2A	70000000	71000000	1.04	5.84		chr2A	75000000	76000000	1.17	4.52		chr2A	65000000	66000000	0.74	9.02		chr2A	71000000
chr2A	64000000	65000000	0.76	7.7		chr2A	72000000	73000000	1.03	4.56		chr2A	70000000	71000000	0.94	5.57		chr2A	80000000	81000000	1.06	5.23		chr2A	71000000	72000000	0.71	8.65		chr2A	71000000	72000000	0.71	7.34		chr2A	76000000	77000000	0.74	6.58		chr2A	66000000	67000000	1.13	7.29		chr2A	72000000
chr2A	65000000	66000000	1.16	4.5		chr2A	73000000	74000000	0.73	6.62		chr2A	71000000	72000000	0.97	5.63		chr2A	81000000	82000000	0.91	6.58		chr2A	72000000	73000000	0.76	5.95		chr2A	72000000	73000000	0.62	6.31		chr2A	77000000	78000000	0.76	9.85		chr2A	67000000	68000000	0.96	5.72		chr2A	73000000
chr2A	66000000	67000000	1.2	2.97		chr2A	74000000	75000000	0.7	7.15		chr2A	72000000	73000000	0.71	7.48		chr2A	82000000	83000000	0.93	6.06		chr2A	73000000	74000000	0.68	7.22		chr2A	73000000	74000000	0.77	4.7		chr2A	78000000	79000000	0.73	5.92		chr2A	68000000	69000000	1	6.05		chr2A	74000000
chr2A	67000000	68000000	0.93	4.71		chr2A	75000000	76000000	0.79	6.56		chr2A	73000000	74000000	1.15	4.39		chr2A	83000000	84000000	0.94	4.39		chr2A	74000000	75000000	0.85	6.06		chr2A	74000000	75000000	0.72	6.78		chr2A	79000000	80000000	0.73	6.45		chr2A	69000000	70000000	0.75	7.27		chr2A	75000000
chr2A	68000000	69000000	0.92	5.46		chr2A	76000000	77000000	1.03	4.57		chr2A	74000000	75000000	1.19	2.89		chr2A	84000000	85000000	0.81	6.09		chr2A	75000000	76000000	1.02	6		chr2A	75000000	76000000	0.95	3.24		chr2A	80000000	81000000	0.77	6.8		chr2A	70000000	71000000	1.17	4.52		chr2A	76000000
chr2A	69000000	70000000	1.3	3.62		chr2A	77000000	78000000	0.87	6.6		chr2A	75000000	76000000	0.92	4.61		chr2A	85000000	86000000	0.95	6.52		chr2A	76000000	77000000	0.81	7.64		chr2A	76000000	77000000	0.74	6.66		chr2A	81000000	82000000	1	6.24		chr2A	71000000	72000000	1.19	2.97		chr2A	77000000
chr2A	70000000	71000000	0.86	5.37		chr2A	78000000	79000000	0.84	6.68		chr2A	76000000	77000000	0.91	5.27		chr2A	86000000	87000000	1.04	4.16		chr2A	77000000	78000000	1.1	4.19		chr2A	77000000	78000000	0.88	5.46		chr2A	82000000	83000000	0.93	6.54		chr2A	72000000	73000000	0.93	4.61		chr2A	78000000
chr2A	71000000	72000000	1.12	5.42		chr2A	79000000	80000000	0.98	4.49		chr2A	77000000	78000000	1.25	3.6		chr2A	87000000	88000000	0.7	7.17		chr2A	78000000	79000000	0.84	5.2		chr2A	78000000	79000000	0.95	5.64		chr2A	83000000	84000000	1.04	5.26		chr2A	73000000	74000000	0.93	5.51		chr2A	79000000
chr2A	72000000	73000000	0.75	7.12		chr2A	80000000	81000000	0.81	5.94		chr2A	78000000	79000000	0.88	5.17		chr2A	88000000	89000000	0.69	5.49		chr2A	79000000	80000000	0.95	6.59		chr2A	79000000	80000000	0.81	6.6		chr2A	84000000	85000000	0.88	4.72		chr2A	74000000	75000000	1.28	3.67		chr2A	80000000
chr2A	73000000	74000000	0.7	8.67		chr2A	81000000	82000000	0.98	5.82		chr2A	79000000	80000000	1.07	5.58		chr2A	89000000	90000000	0.86	4.61		chr2A	80000000	81000000	0.95	5.53		chr2A	80000000	81000000	0.97	5.17		chr2A	85000000	86000000	0.98	5.34		chr2A	75000000	76000000	0.9	5.17		chr2A	81000000
chr2A	74000000	75000000	0.77	5.96		chr2A	82000000	83000000	0.96	5.46		chr2A	80000000	81000000	0.72	7.28		chr2A	90000000	91000000	1.22	4.81		chr2A	81000000	82000000	0.92	5.61		chr2A	81000000	82000000	0.87	4.64		chr2A	86000000	87000000	0.84	7.24		chr2A	76000000	77000000	1.05	5.93		chr2A	82000000
chr2A	75000000	76000000	0.68	7.2		chr2A	83000000	84000000	0.93	4.78		chr2A	81000000	82000000	0.62	6.72		chr2A	91000000	92000000	0.95	4.43		chr2A	82000000	83000000	0.67	6.54		chr2A	82000000	83000000	0.94	5.14		chr2A	87000000	88000000	1	4.62		chr2A	77000000	78000000	0.75	7.67		chr2A	83000000
chr2A	76000000	77000000	0.83	6.06		chr2A	84000000	85000000	0.61	7		chr2A	82000000	83000000	0.96	1.83		chr2A	92000000	93000000	0.83	5.07		chr2A	83000000	84000000	0.76	4.57		chr2A	83000000	84000000	0.83	6.89		chr2A	88000000	89000000	0.63	7.47		chr2A	78000000	79000000	0.75	7.88		chr2A	84000000
chr2A	77000000	78000000	1.05	6.01		chr2A	85000000	86000000	0.73	3.12		chr2A	83000000	84000000	0.72	7.86		chr2A	93000000	94000000	1.36	3.24		chr2A	84000000	85000000	0.88	4.38		chr2A	84000000	85000000	1.11	4.42		chr2A	89000000	90000000	0.8	4.21		chr2A	79000000	80000000	0.72	6.41		chr2A	85000000
chr2A	78000000	79000000	0.81	7.71		chr2A	86000000	87000000	0.79	4.4		chr2A	84000000	85000000	0.73	6.51		chr2A	94000000	95000000	0.82	5.1		chr2A	85000000	86000000	1.33	5.12		chr2A	85000000	86000000	0.7	7.67		chr2A	90000000	91000000	0.84	4.11		chr2A	80000000	81000000	0.7	6.98		chr2A	86000000
chr2A	79000000	80000000	1.1	4.18		chr2A	87000000	88000000	1.46	4.58		chr2A	85000000	86000000	0.79	6.79		chr2A	95000000	96000000	0.91	4.99		chr2A	86000000	87000000	0.84	5.17		chr2A	86000000	87000000	0.68	4.41		chr2A	91000000	92000000	1.33	5.25		chr2A	81000000	82000000	0.86	5.74		chr2A	87000000
chr2A	80000000	81000000	0.83	5.19		chr2A	88000000	89000000	0.77	5.47		chr2A	86000000	87000000	0.92	4.99		chr2A	96000000	97000000	1.09	4.34		chr2A	87000000	88000000	1.27	2.75		chr2A	87000000	88000000	0.72	3.84		chr2A	92000000	93000000	0.86	5		chr2A	82000000	83000000	1.03	6.05		chr2A	88000000
chr2A	81000000	82000000	0.94	6.36		chr2A	89000000	90000000	1.03	3.61		chr2A	87000000	88000000	0.93	5.91		chr2A	97000000	98000000	0.87	4.6		chr2A	88000000	89000000	0.96	5.64		chr2A	88000000	89000000	1.03	3.49		chr2A	93000000	94000000	1.03	4.11		chr2A	83000000	84000000	0.79	7.87		chr2A	89000000
chr2A	82000000	83000000	0.97	5.81		chr2A	90000000	91000000	1.25	3.86		chr2A	88000000	89000000	0.8	7.7		chr2A	98000000	99000000	0.88	5.49		chr2A	89000000	90000000	0.93	4.7		chr2A	89000000	90000000	1.34	4.69		chr2A	94000000	95000000	1.21	3.77		chr2A	84000000	85000000	1.09	3.94		chr2A	90000000
chr2A	83000000	84000000	0.92	5.46		chr2A	91000000	92000000	0.87	4.7		chr2A	89000000	90000000	0.99	4.25		chr2A	99000000	100000000	0.89	4.89		chr2A	90000000	91000000	0.98	4.9		chr2A	90000000	91000000	0.78	4.8		chr2A	95000000	96000000	0.87	5.01		chr2A	85000000	86000000	0.83	5.25		chr2A	91000000
chr2A	84000000	85000000	0.65	6.71		chr2A	92000000	93000000	0.96	5.04		chr2A	90000000	91000000	0.84	5.19		chr2A	100000000	101000000	0.95	4.64		chr2A	91000000	92000000	1.1	4.73		chr2A	91000000	92000000	1.41	2.72		chr2A	96000000	97000000	0.92	5.43		chr2A	86000000	87000000	0.96	6.48		chr2A	92000000
chr2A	85000000	86000000	0.65	2.85		chr2A	93000000	94000000	1.22	3.83		chr2A	91000000	92000000	0.9	6.81		chr2A	101000000	102000000	1.03	3.84		chr2A	92000000	93000000	0.77	5.27		chr2A	92000000	93000000	0.92	5.42		chr2A	97000000	98000000	1.17	3.72		chr2A	87000000	88000000	0.94	5.45		chr2A	93000000
chr2A	86000000	87000000	0.82	4.07		chr2A	94000000	95000000	0.83	5.15		chr2A	92000000	93000000	0.85	6.07		chr2A	102000000	103000000	0.79	5.73		chr2A	93000000	94000000	0.88	4.58		chr2A	93000000	94000000	1	4.6		chr2A	98000000	99000000	0.82	5.53		chr2A	88000000	89000000	0.91	6.04		chr2A	94000000
chr2A	87000000	88000000	1.33	5.01		chr2A	95000000	96000000	0.8	5.06		chr2A	93000000	94000000	1.03	5.27		chr2A	103000000	104000000	0.85	5.83		chr2A	94000000	95000000	0.9	4.65		chr2A	94000000	95000000	1.02	4.77		chr2A	99000000	100000000	0.79	5.38		chr2A	89000000	90000000	0.67	6.23		chr2A	95000000
chr2A	88000000	89000000	0.84	5.18		chr2A	96000000	97000000	0.97	4.94		chr2A	94000000	95000000	0.66	6.13		chr2A	104000000	105000000	1.17	5.92		chr2A	95000000	96000000	0.97	4.32		chr2A	95000000	96000000	1.08	4.38		chr2A	100000000	101000000	0.95	4.39		chr2A	90000000	91000000	0.82	4.6		chr2A	96000000
chr2A	89000000	90000000	1	4.27		chr2A	97000000	98000000	0.98	4.51		chr2A	95000000	96000000	0.73	3.18		chr2A	105000000	106000000	0.67	8.54		chr2A	96000000	97000000	0.89	5.06		chr2A	96000000	97000000	0.77	5.24		chr2A	101000000	102000000	0.89	4.4		chr2A	91000000	92000000	0.92	4.46		chr2A	97000000
chr2A	90000000	91000000	1.24	3.63		chr2A	98000000	99000000	0.97	3.98		chr2A	96000000	97000000	0.77	4.29		chr2A	106000000	107000000	0.66	9.34		chr2A	97000000	98000000	0.84	5.42		chr2A	97000000	98000000	0.85	4.32		chr2A	102000000	103000000	0.97	4.23		chr2A	92000000	93000000	1.29	5.07		chr2A	98000000
chr2A	91000000	92000000	0.85	5.11		chr2A	99000000	100000000	0.75	5.15		chr2A	97000000	98000000	1.26	3.23		chr2A	107000000	108000000	0.76	7.49		chr2A	98000000	99000000	1.17	5.43		chr2A	98000000	99000000	0.98	4.68		chr2A	103000000	104000000	0.81	5.91		chr2A	93000000	94000000	0.84	5.09		chr2A	99000000
chr2A	92000000	93000000	0.94	5.32		chr2A	100000000	101000000	0.87	5.91		chr2A	98000000	99000000	1.04	4.39		chr2A	108000000	109000000	0.71	8.32		chr2A	99000000	100000000	0.75	8.31		chr2A	99000000	100000000	0.99	4.3		chr2A	104000000	105000000	1.01	5.39		chr2A	94000000	95000000	1.29	2.77		chr2A	100000000
chr2A	93000000	94000000	1.16	3.81		chr2A	101000000	102000000	1.16	5.35		chr2A	99000000	100000000	0.77	4.94		chr2A	109000000	110000000	0.73	6.42		chr2A	100000000	101000000	0.68	9.48		chr2A	100000000	101000000	0.83	4.45		chr2A	105000000	106000000	1.01	6.55		chr2A	95000000	96000000	0.94	5.68		chr2A	101000000
chr2A	94000000	95000000	0.86	5.29		chr2A	102000000	103000000	0.69	9.11		chr2A	100000000	101000000	1.5	3.28		chr2A	110000000	111000000	0.67	6.75		chr2A	101000000	102000000	0.74	7.42		chr2A	101000000	102000000	0.81	4.79		chr2A	106000000	107000000	0.67	8.64		chr2A	96000000	97000000	0.93	4.66		chr2A	102000000
chr2A	95000000	96000000	0.77	5.43		chr2A	103000000	104000000	0.71	9.57		chr2A	101000000	102000000	0.88	5.24		chr2A	111000000	112000000	0.62	8.15		chr2A	102000000	103000000	0.64	9.6		chr2A	102000000	103000000	1.12	4.98		chr2A	107000000	108000000	0.74	8.37		chr2A	97000000	98000000	0.98	4.9		chr2A	103000000
chr2A	96000000	97000000	0.93	4.68		chr2A	104000000	105000000	0.74	7.59		chr2A	102000000	103000000	0.9	4.83		chr2A	112000000	113000000	0.87	3.79		chr2A	103000000	104000000	0.78	6.18		chr2A	103000000	104000000	0.74	7.39		chr2A	108000000	109000000	0.7	8.31		chr2A	98000000	99000000	1.08	4.71		chr2A	104000000
chr2A	97000000	98000000	0.9	4.4		chr2A	105000000	106000000	0.71	8.42		chr2A	103000000	104000000	1.14	4.46		chr2A	113000000	114000000	0.95	4.38		chr2A	104000000	105000000	0.68	6.33		chr2A	104000000	105000000	0.62	9.08		chr2A	109000000	110000000	0.7	8.31		chr2A	99000000	100000000	0.77	5.34		chr2A	105000000
chr2A	98000000	99000000	0.97	4		chr2A	106000000	107000000	0.72	6.26		chr2A	104000000	105000000	0.84	4.59		chr2A	114000000	115000000	0.69	6.93		chr2A	105000000	106000000	0.65	8.38		chr2A	105000000	106000000	0.75	7.31		chr2A	110000000	111000000	0.71	6.04		chr2A	100000000	101000000	0.88	4.59		chr2A	106000000
chr2A	99000000	100000000	0.81	5.55		chr2A	107000000	108000000	0.62	5.51		chr2A	105000000	106000000	0.88	5.49		chr2A	115000000	116000000	0.83	5.53		chr2A	106000000	107000000	0.82	5.37		chr2A	106000000	107000000	0.71	8.47		chr2A	111000000	112000000	0.67	7.31		chr2A	101000000	102000000	0.86	4.82		chr2A	107000000
chr2A	100000000	101000000	0.88	6.11		chr2A	108000000	109000000	0.63	8.31		chr2A	106000000	107000000	0.9	4.9		chr2A	116000000	117000000	0.58	8.75		chr2A	107000000	108000000	0.99	3.6		chr2A	107000000	108000000	0.7	7.75		chr2A	112000000	113000000	0.62	7.77		chr2A	102000000	103000000	0.97	4.04		chr2A	108000000
chr2A	101000000	102000000	1.16	6.03		chr2A	109000000	110000000	0.78	6.05		chr2A	107000000	108000000	0.96	4.68		chr2A	117000000	118000000	0.8	6.33		chr2A	108000000	109000000	0.69	6.75		chr2A	108000000	109000000	0.68	6.2		chr2A	113000000	114000000	0.98	2.88		chr2A	103000000	104000000	0.88	5.42		chr2A	109000000
chr2A	102000000	103000000	0.67	7.96		chr2A	110000000	111000000	0.98	2.73		chr2A	108000000	109000000	1.03	3.92		chr2A	118000000	119000000	0.69	7.67		chr2A	109000000	110000000	0.8	5.78		chr2A	109000000	110000000	0.67	8.16		chr2A	114000000	115000000	0.84	5.75		chr2A	104000000	105000000	0.83	5.41		chr2A	110000000
chr2A	103000000	104000000	0.69	9.48		chr2A	111000000	112000000	0.73	6.82		chr2A	109000000	110000000	0.8	5.87		chr2A	119000000	120000000	0.69	8		chr2A	110000000	111000000	0.62	8.51		chr2A	110000000	111000000	0.66	6.76		chr2A	115000000	116000000	0.72	6.43		chr2A	105000000	106000000	1.18	5.1		chr2A	111000000
chr2A	104000000	105000000	0.78	7.73		chr2A	112000000	113000000	0.73	5.83		chr2A	110000000	111000000	0.85	6.09		chr2A	120000000	121000000	0.99	5.34		chr2A	111000000	112000000	0.77	6.8		chr2A	111000000	112000000	1.06	1.62		chr2A	116000000	117000000	0.79	6.31		chr2A	106000000	107000000	0.74	8.97		chr2A	112000000
chr2A	105000000	106000000	0.73	8.48		chr2A	113000000	114000000	0.71	8.25		chr2A	111000000	112000000	1.17	5.96		chr2A	121000000	122000000	0.75	6.77		chr2A	112000000	113000000	0.75	7.4		chr2A	112000000	113000000	0.74	6.99		chr2A	117000000	118000000	0.66	8.04		chr2A	107000000	108000000	0.68	9.29		chr2A	113000000
chr2A	106000000	107000000	0.71	6.31		chr2A	114000000	115000000	0.75	6.26		chr2A	112000000	113000000	0.67	8.33		chr2A	122000000	123000000	1.02	1.93		chr2A	113000000	114000000	0.7	7.86		chr2A	113000000	114000000	0.68	6.19		chr2A	118000000	119000000	0.81	6.88		chr2A	108000000	109000000	0.76	7.41		chr2A	114000000
chr2A	107000000	108000000	0.63	6.13		chr2A	115000000	116000000	0.73	7.42		chr2A	113000000	114000000	0.67	9.13		chr2A	123000000	124000000	0.76	6.79		chr2A	114000000	115000000	0.96	5.75		chr2A	114000000	115000000	0.72	6.68		chr2A	119000000	120000000	0.64	7.6		chr2A	109000000	110000000	0.65	9.46		chr2A	115000000
chr2A	108000000	109000000	0.64	8.19		chr2A	116000000	117000000	0.64	7.71		chr2A	114000000	115000000	0.74	7.59		chr2A	124000000	125000000	0.66	7.22		chr2A	115000000	116000000	0.72	6.58		chr2A	115000000	116000000	0.7	7.31		chr2A	120000000	121000000	0.77	8.12		chr2A	110000000	111000000	0.78	5.89		chr2A	116000000
chr2A	109000000	110000000	0.81	5.55		chr2A	117000000	118000000	0.92	6.44		chr2A	115000000	116000000	0.73	8.18		chr2A	125000000	126000000	0.9	4.97		chr2A	116000000	117000000	1.06	2.46		chr2A	116000000	117000000	0.79	7.29		chr2A	121000000	122000000	0.92	6.04		chr2A	111000000	112000000	0.68	6.48		chr2A	117000000
chr2A	110000000	111000000	1.01	3.38		chr2A	118000000	119000000	0.76	6.54		chr2A	116000000	117000000	0.71	6.63		chr2A	126000000	127000000	0.68	5.72		chr2A	117000000	118000000	0.79	6.13		chr2A	117000000	118000000	0.62	7.51		chr2A	122000000	123000000	0.8	4.59		chr2A	112000000	113000000	0.64	8.22		chr2A	118000000
chr2A	111000000	112000000	0.7	6.93		chr2A	119000000	120000000	1.06	2.46		chr2A	117000000	118000000	0.67	6.7		chr2A	127000000	128000000	0.78	5		chr2A	118000000	119000000	0.63	7.55		chr2A	118000000	119000000	0.83	6.96		chr2A	123000000	124000000	1.07	3.1		chr2A	113000000	114000000	0.82	5.4		chr2A	119000000
chr2A	112000000	113000000	0.8	5.63		chr2A	120000000	121000000	0.79	6.03		chr2A	118000000	119000000	0.63	8.16		chr2A	128000000	129000000	0.68	7.08		chr2A	119000000	120000000	0.91	5.04		chr2A	119000000	120000000	0.84	5.98		chr2A	124000000	125000000	0.67	7.22		chr2A	114000000	115000000	0.99	3.59		chr2A	120000000
chr2A	113000000	114000000	0.61	8.54		chr2A	121000000	122000000	0.63	7.56		chr2A	119000000	120000000	0.9	3.52		chr2A	129000000	130000000	0.81	5.45		chr2A	120000000	121000000	0.71	5.94		chr2A	120000000	121000000	0.87	4.25		chr2A	125000000	126000000	0.69	6.79		chr2A	115000000	116000000	0.7	6.76		chr2A	121000000
chr2A	114000000	115000000	0.78	6.83		chr2A	122000000	123000000	0.87	5.38		chr2A	120000000	121000000	0.92	4.52		chr2A	130000000	131000000	0.88	5.8		chr2A	121000000	122000000	0.74	5.34		chr2A	121000000	122000000	1.01	3.7		chr2A	126000000	127000000	0.9	4.91		chr2A	116000000	117000000	0.8	5.75		chr2A	122000000
chr2A	115000000	116000000	0.71	7.72		chr2A	123000000	124000000	0.77	6.01		chr2A	121000000	122000000	0.69	7		chr2A	131000000	132000000	0.8	5.37		chr2A	122000000	123000000	0.73	7.14		chr2A	122000000	123000000	0.65	7.1		chr2A	127000000	128000000	0.64	6.46		chr2A	117000000	118000000	0.62	8.52		chr2A	123000000
chr2A	116000000	117000000	0.7	7.61		chr2A	124000000	125000000	0.78	5.29		chr2A	122000000	123000000	0.82	5.51		chr2A	132000000	133000000	0.83	4.74		chr2A	123000000	124000000	0.86	5.31		chr2A	123000000	124000000	0.72	6.49		chr2A	128000000	129000000	0.81	5.14		chr2A	118000000	119000000	0.76	6.81		chr2A	124000000
chr2A	117000000	118000000	0.92	5.67		chr2A	125000000	126000000	0.78	7.25		chr2A	123000000	124000000	0.57	8.6		chr2A	133000000	134000000	0.89	5.87		chr2A	124000000	125000000	0.85	5.42		chr2A	124000000	125000000	0.84	4.99		chr2A	129000000	130000000	0.78	5.98		chr2A	119000000	120000000	0.76	7.26		chr2A	125000000
chr2A	118000000	119000000	0.68	6.52		chr2A	126000000	127000000	0.85	5.31		chr2A	124000000	125000000	0.8	6.34		chr2A	134000000	135000000	0.73	6.89		chr2A	125000000	126000000	0.81	5.83		chr2A	125000000	126000000	0.65	6.18		chr2A	130000000	131000000	0.75	6.29		chr2A	120000000	121000000	0.7	7.94		chr2A	126000000
chr2A	119000000	120000000	1.05	2.57		chr2A	127000000	128000000	0.88	5.6		chr2A	125000000	126000000	0.68	7.82		chr2A	135000000	136000000	0.97	5.35		chr2A	126000000	127000000	0.83	4.87		chr2A	126000000	127000000	0.8	5.1		chr2A	131000000	132000000	0.85	6.32		chr2A	121000000	122000000	0.96	5.89		chr2A	127000000
chr2A	120000000	121000000	0.8	5.74		chr2A	128000000	129000000	0.81	5.72		chr2A	126000000	127000000	0.7	7.91		chr2A	136000000	137000000	0.73	6.86		chr2A	127000000	128000000	0.89	5.72		chr2A	127000000	128000000	0.78	5.71		chr2A	132000000	133000000	0.88	4.53		chr2A	122000000	123000000	0.72	6.51		chr2A	128000000
chr2A	121000000	122000000	0.62	7.47		chr2A	129000000	130000000	0.82	4.78		chr2A	127000000	128000000	0.98	5.27		chr2A	137000000	138000000	0.84	5.73		chr2A	128000000	129000000	0.73	7.04		chr2A	128000000	129000000	0.76	6.44		chr2A	133000000	134000000	0.86	4.79		chr2A	123000000	124000000	1.05	2.59		chr2A	129000000
chr2A	122000000	123000000	0.89	5.41		chr2A	130000000	131000000	0.9	5.91		chr2A	128000000	129000000	0.73	6.76		chr2A	138000000	139000000	0.82	3.96		chr2A	129000000	130000000	0.97	5.04		chr2A	129000000	130000000	0.84	6.17		chr2A	134000000	135000000	0.82	6.86		chr2A	124000000	125000000	0.79	5.86		chr2A	130000000
chr2A	123000000	124000000	0.72	5.85		chr2A	131000000	132000000	0.73	6.97		chr2A	129000000	130000000	1.03	1.86		chr2A	139000000	140000000	0.77	6.06		chr2A	130000000	131000000	0.73	7.01		chr2A	130000000	131000000	0.87	4.53		chr2A	135000000	136000000	0.83	5.9		chr2A	125000000	126000000	0.61	7.52		chr2A	131000000
chr2A	124000000	125000000	0.71	5.42		chr2A	132000000	133000000	0.98	5.13		chr2A	130000000	131000000	0.77	6.66		chr2A	140000000	141000000	1.13	4.78		chr2A	131000000	132000000	0.77	6.18		chr2A	131000000	132000000	0.85	4.79		chr2A	136000000	137000000	0.92	5.7		chr2A	126000000	127000000	0.91	5.29		chr2A	132000000
chr2A	125000000	126000000	0.75	6.62		chr2A	133000000	134000000	0.72	7		chr2A	131000000	132000000	0.63	7.17		chr2A	141000000	142000000	0.89	5.13		chr2A	132000000	133000000	0.92	3.49		chr2A	132000000	133000000	0.81	6.99		chr2A	137000000	138000000	0.73	6.64		chr2A	127000000	128000000	0.72	5.94		chr2A	133000000
chr2A	126000000	127000000	0.85	5.57		chr2A	134000000	135000000	0.85	5.89		chr2A	132000000	133000000	0.9	4.87		chr2A	142000000	143000000	0.98	4.77		chr2A	133000000	134000000	0.8	6.37		chr2A	133000000	134000000	0.83	5.57		chr2A	138000000	139000000	0.81	5.68		chr2A	128000000	129000000	0.72	5.32		chr2A	134000000
chr2A	127000000	128000000	0.83	5.38		chr2A	135000000	136000000	0.9	3.37		chr2A	133000000	134000000	0.7	5.83		chr2A	143000000	144000000	0.64	6.21		chr2A	134000000	135000000	1.12	4.23		chr2A	134000000	135000000	0.9	5.75		chr2A	139000000	140000000	0.84	4.3		chr2A	129000000	130000000	0.74	6.93		chr2A	135000000
chr2A	128000000	129000000	0.81	5.97		chr2A	136000000	137000000	0.75	6.33		chr2A	134000000	135000000	0.75	5.25		chr2A	144000000	145000000	0.93	5.71		chr2A	135000000	136000000	0.88	5.73		chr2A	135000000	136000000	0.71	6.32		chr2A	140000000	141000000	0.89	5.55		chr2A	130000000	131000000	0.85	5.44		chr2A	136000000
chr2A	129000000	130000000	0.85	4.82		chr2A	137000000	138000000	1.13	4.15		chr2A	135000000	136000000	0.68	7.15		chr2A	145000000	146000000	1.09	4.54		chr2A	136000000	137000000	0.97	4.91		chr2A	136000000	137000000	0.81	5.62		chr2A	141000000	142000000	1.11	4.94		chr2A	131000000	132000000	0.83	5.32		chr2A	137000000
chr2A	130000000	131000000	0.87	5.85		chr2A	138000000	139000000	0.88	5.44		chr2A	136000000	137000000	0.84	5.68		chr2A	146000000	147000000	1.08	5.53		chr2A	137000000	138000000	0.71	5.82		chr2A	137000000	138000000	0.81	4.25		chr2A	142000000	143000000	0.91	5.4		chr2A	132000000	133000000	0.8	5.83		chr2A	138000000
chr2A	131000000	132000000	0.76	6.53		chr2A	139000000	140000000	1.4	4.35		chr2A	137000000	138000000	0.89	5.01		chr2A	147000000	148000000	0.83	5.31		chr2A	138000000	139000000	0.92	5.86		chr2A	138000000	139000000	0.85	5.41		chr2A	143000000	144000000	0.87	4.63		chr2A	133000000	134000000	0.86	4.84		chr2A	139000000
chr2A	132000000	133000000	0.95	5.23		chr2A	140000000	141000000	1.18	4.03		chr2A	138000000	139000000	0.87	4.53		chr2A	148000000	149000000	0.79	5.96		chr2A	139000000	140000000	0.99	4.93		chr2A	139000000	140000000	1.07	4.69		chr2A	144000000	145000000	0.69	6.34		chr2A	134000000	135000000	0.87	5.79		chr2A	140000000
chr2A	133000000	134000000	0.75	6.84		chr2A	141000000	142000000	0.67	6.38		chr2A	139000000	140000000	0.83	6.23		chr2A	149000000	150000000	0.93	5.31		chr2A	140000000	141000000	1.17	4.57		chr2A	140000000	141000000	0.92	5.3		chr2A	145000000	146000000	0.93	6.29		chr2A	135000000	136000000	0.75	6.87		chr2A	141000000
chr2A	134000000	135000000	0.75	6.15		chr2A	142000000	143000000	0.95	5.74		chr2A	140000000	141000000	0.78	5.68		chr2A	150000000	151000000	0.99	4.53		chr2A	141000000	142000000	0.79	6.11		chr2A	141000000	142000000	0.92	4.52		chr2A	146000000	147000000	1.17	3.61		chr2A	136000000	137000000	0.97	5.13		chr2A	142000000
chr2A	135000000	136000000	0.95	3.97		chr2A	143000000	144000000	1.04	4.49		chr2A	141000000	142000000	1.05	5.65		chr2A	151000000	152000000	0.86	4.87		chr2A	142000000	143000000	0.8	5.7		chr2A	142000000	143000000	0.65	6.52		chr2A	147000000	148000000	0.98	5.7		chr2A	137000000	138000000	0.72	6.86		chr2A	143000000
chr2A	136000000	137000000	0.76	6.35		chr2A	144000000	145000000	1.08	5.89		chr2A	142000000	143000000	0.89	5.31		chr2A	152000000	153000000	0.93	5.03		chr2A	143000000	144000000	0.93	5.58		chr2A	143000000	144000000	0.91	5.94		chr2A	148000000	149000000	0.8	5.61		chr2A	138000000	139000000	0.76	6.07		chr2A	144000000
chr2A	137000000	138000000	1.09	4.07		chr2A	145000000	146000000	0.83	5.27		chr2A	143000000	144000000	0.83	4.43		chr2A	153000000	154000000	1.05	4.87		chr2A	144000000	145000000	1.02	4.75		chr2A	144000000	145000000	1.16	3.84		chr2A	149000000	150000000	0.81	5.88		chr2A	139000000	140000000	0.95	3.98		chr2A	145000000
chr2A	138000000	139000000	0.91	5.89		chr2A	146000000	147000000	0.78	6.04		chr2A	144000000	145000000	0.79	5.38		chr2A	154000000	155000000	0.88	5.7		chr2A	145000000	146000000	0.87	4.7		chr2A	145000000	146000000	1	5.3		chr2A	150000000	151000000	1.03	5.1		chr2A	140000000	141000000	0.76	6.44		chr2A	146000000
chr2A	139000000	140000000	0.97	4.85		chr2A	147000000	148000000	0.88	4.67		chr2A	145000000	146000000	0.71	6.71		chr2A	155000000	156000000	0.88	5.43		chr2A	146000000	147000000	0.94	5.24		chr2A	146000000	147000000	0.79	5.59		chr2A	151000000	152000000	0.94	5.04		chr2A	141000000	142000000	1.12	4.18		chr2A	147000000
chr2A	140000000	141000000	0.72	5.72		chr2A	148000000	149000000	1.02	4.58		chr2A	146000000	147000000	0.86	5.36		chr2A	156000000	157000000	1.01	5.33		chr2A	147000000	148000000	1.09	4.67		chr2A	147000000	148000000	0.79	5.74		chr2A	152000000	153000000	0.9	5.06		chr2A	142000000	143000000	0.9	5.58		chr2A	148000000
chr2A	141000000	142000000	0.94	5.83		chr2A	149000000	150000000	0.9	5.06		chr2A	147000000	148000000	0.84	5.89		chr2A	157000000	158000000	0.73	6.28		chr2A	148000000	149000000	0.9	5.77		chr2A	148000000	149000000	0.98	5.26		chr2A	153000000	154000000	0.96	4.66		chr2A	143000000	144000000	0.97	4.93		chr2A	149000000
chr2A	142000000	143000000	0.94	5.31		chr2A	150000000	151000000	0.92	4.96		chr2A	148000000	149000000	0.85	5.71		chr2A	158000000	159000000	0.76	6.15		chr2A	149000000	150000000	0.86	5.44		chr2A	149000000	150000000	0.97	4.54		chr2A	154000000	155000000	1.01	5.39		chr2A	144000000	145000000	0.73	5.88		chr2A	150000000
chr2A	143000000	144000000	1.22	4.29		chr2A	151000000	152000000	1.01	4.4		chr2A	149000000	150000000	0.98	4.91		chr2A	159000000	160000000	0.7	6.66		chr2A	150000000	151000000	1.02	5.38		chr2A	150000000	151000000	0.88	5.16		chr2A	155000000	156000000	0.92	5.43		chr2A	145000000	146000000	0.93	6		chr2A	151000000
chr2A	144000000	145000000	0.78	6.27		chr2A	152000000	153000000	0.82	5.64		chr2A	150000000	151000000	0.68	6.25		chr2A	160000000	161000000	0.71	7.61		chr2A	151000000	152000000	0.73	6.19		chr2A	151000000	152000000	0.92	4.5		chr2A	156000000	157000000	0.93	5.28		chr2A	146000000	147000000	0.98	5		chr2A	152000000
chr2A	145000000	146000000	0.82	5.32		chr2A	153000000	154000000	0.79	5.13		chr2A	151000000	152000000	0.92	5.62		chr2A	161000000	162000000	0.74	6.06		chr2A	152000000	153000000	0.79	6.52		chr2A	152000000	153000000	1.05	5.08		chr2A	157000000	158000000	0.91	5.43		chr2A	147000000	148000000	1.19	4.49		chr2A	153000000
chr2A	146000000	147000000	0.88	5.97		chr2A	154000000	155000000	0.96	5.13		chr2A	152000000	153000000	1.03	4.56		chr2A	162000000	163000000	0.81	5.86		chr2A	153000000	154000000	0.69	6.45		chr2A	153000000	154000000	0.88	5.49		chr2A	158000000	159000000	0.74	6.8		chr2A	148000000	149000000	0.78	6.14		chr2A	154000000
chr2A	147000000	148000000	1.05	4.32		chr2A	155000000	156000000	0.72	5.65		chr2A	153000000	154000000	1.12	4.93		chr2A	163000000	164000000	0.74	6.72		chr2A	154000000	155000000	0.73	7.59		chr2A	154000000	155000000	0.88	5.72		chr2A	159000000	160000000	0.75	6.3		chr2A	149000000	150000000	0.8	5.39		chr2A	155000000
chr2A	148000000	149000000	0.85	5.09		chr2A	156000000	157000000	0.75	6.68		chr2A	154000000	155000000	0.81	5.71		chr2A	164000000	165000000	0.9	5.77		chr2A	155000000	156000000	0.76	6.07		chr2A	155000000	156000000	0.95	5.38		chr2A	160000000	161000000	0.79	6.58		chr2A	150000000	151000000	0.91	5.93		chr2A	156000000
chr2A	149000000	150000000	0.92	5.12		chr2A	157000000	158000000	0.67	6.19		chr2A	155000000	156000000	0.77	5.72		chr2A	165000000	166000000	0.84	6.01		chr2A	156000000	157000000	0.8	6.08		chr2A	156000000	157000000	0.74	6.06		chr2A	161000000	162000000	0.72	7.19		chr2A	151000000	152000000	1.03	4.64		chr2A	157000000
chr2A	150000000	151000000	1.06	4.65		chr2A	158000000	159000000	0.75	7.46		chr2A	156000000	157000000	0.93	5.51		chr2A	166000000	167000000	0.81	8.2		chr2A	157000000	158000000	0.73	6.97		chr2A	157000000	158000000	0.74	5.81		chr2A	162000000	163000000	0.76	5.87		chr2A	152000000	153000000	0.88	4.75		chr2A	158000000
chr2A	151000000	152000000	0.93	5.58		chr2A	159000000	160000000	0.74	5.68		chr2A	157000000	158000000	1	4.73		chr2A	167000000	168000000	0.81	7.15		chr2A	158000000	159000000	0.93	5.7		chr2A	158000000	159000000	0.75	6.92		chr2A	163000000	164000000	0.77	6.41		chr2A	153000000	154000000	0.91	5.19		chr2A	159000000
chr2A	152000000	153000000	0.87	5.46		chr2A	160000000	161000000	0.78	6.57		chr2A	158000000	159000000	0.85	4.68		chr2A	168000000	169000000	0.8	5.97		chr2A	159000000	160000000	0.87	5.99		chr2A	159000000	160000000	0.67	7.35		chr2A	164000000	165000000	0.85	6.65		chr2A	154000000	155000000	1.08	4.74		chr2A	160000000
chr2A	153000000	154000000	1	5.47		chr2A	161000000	162000000	0.72	7.1		chr2A	159000000	160000000	0.93	5.23		chr2A	169000000	170000000	0.8	5.62		chr2A	160000000	161000000	0.8	7.98		chr2A	160000000	161000000	0.75	5.95		chr2A	165000000	166000000	0.9	5.9		chr2A	155000000	156000000	0.92	5.52		chr2A	161000000
chr2A	154000000	155000000	0.79	5.95		chr2A	162000000	163000000	0.89	5		chr2A	160000000	161000000	1.08	4.65		chr2A	170000000	171000000	0.67	7.69		chr2A	161000000	162000000	0.83	7.22		chr2A	161000000	162000000	0.8	6.17		chr2A	166000000	167000000	0.79	6.89		chr2A	156000000	157000000	0.86	5.64		chr2A	162000000
chr2A	155000000	156000000	0.77	6.75		chr2A	163000000	164000000	0.89	6.69		chr2A	161000000	162000000	0.89	5.61		chr2A	171000000	172000000	0.97	5.9		chr2A	162000000	163000000	0.83	6.39		chr2A	162000000	163000000	0.82	6.08		chr2A	167000000	168000000	0.89	6.67		chr2A	157000000	158000000	1.01	5.43		chr2A	163000000
chr2A	156000000	157000000	0.69	6.27		chr2A	164000000	165000000	0.77	7.38		chr2A	162000000	163000000	0.84	5.48		chr2A	172000000	173000000	1.03	4.33		chr2A	163000000	164000000	0.81	5.86		chr2A	163000000	164000000	0.85	6		chr2A	168000000	169000000	0.81	7.19		chr2A	158000000	159000000	0.75	6.09		chr2A	164000000
chr2A	157000000	158000000	0.77	7.53		chr2A	165000000	166000000	0.81	6.35		chr2A	163000000	164000000	1.02	5.41		chr2A	173000000	174000000	0.79	6.64		chr2A	164000000	165000000	0.68	7.64		chr2A	164000000	165000000	0.81	6.27		chr2A	169000000	170000000	0.8	6.59		chr2A	159000000	160000000	0.79	6.49		chr2A	165000000
chr2A	158000000	159000000	0.75	5.94		chr2A	166000000	167000000	0.79	6.64		chr2A	164000000	165000000	0.71	6.08		chr2A	174000000	175000000	0.71	6.37		chr2A	165000000	166000000	0.99	5.93		chr2A	165000000	166000000	0.84	7.56		chr2A	170000000	171000000	0.72	7.34		chr2A	160000000	161000000	0.69	6.69		chr2A	166000000
chr2A	159000000	160000000	0.79	6.4		chr2A	167000000	168000000	0.86	6.18		chr2A	165000000	166000000	0.79	6.36		chr2A	175000000	176000000	0.71	7.72		chr2A	166000000	167000000	1.03	4.35		chr2A	166000000	167000000	0.82	7.35		chr2A	171000000	172000000	0.84	5.94		chr2A	161000000	162000000	0.72	7.33		chr2A	167000000
chr2A	160000000	161000000	0.7	7.24		chr2A	168000000	169000000	0.64	7.55		chr2A	166000000	167000000	0.68	6.68		chr2A	176000000	177000000	0.7	6.98		chr2A	167000000	168000000	0.78	6.99		chr2A	167000000	168000000	0.77	6.4		chr2A	172000000	173000000	0.99	6.01		chr2A	162000000	163000000	0.77	5.95		chr2A	168000000
chr2A	161000000	162000000	0.91	5.13		chr2A	169000000	170000000	0.94	5.35		chr2A	167000000	168000000	0.71	7.39		chr2A	177000000	178000000	0.78	6.75		chr2A	168000000	169000000	0.74	6.25		chr2A	168000000	169000000	0.81	6		chr2A	173000000	174000000	0.97	4.88		chr2A	163000000	164000000	0.79	6.37		chr2A	169000000
chr2A	162000000	163000000	0.9	6.5		chr2A	170000000	171000000	1.03	5.2		chr2A	168000000	169000000	0.76	5.82		chr2A	178000000	179000000	0.74	6.25		chr2A	169000000	170000000	0.72	7.72		chr2A	169000000	170000000	0.66	7.45		chr2A	174000000	175000000	0.69	7.1		chr2A	164000000	165000000	0.71	7.11		chr2A	170000000
chr2A	163000000	164000000	0.8	7.95		chr2A	171000000	172000000	0.84	5.98		chr2A	169000000	170000000	0.78	6.28		chr2A	179000000	180000000	0.66	6.35		chr2A	170000000	171000000	0.74	7.2		chr2A	170000000	171000000	0.99	5.35		chr2A	175000000	176000000	0.78	6.54		chr2A	165000000	166000000	0.93	5.55		chr2A	171000000
chr2A	164000000	165000000	0.8	6.63		chr2A	172000000	173000000	0.73	6.73		chr2A	170000000	171000000	0.7	7.11		chr2A	180000000	181000000	0.95	4.09		chr2A	171000000	172000000	0.77	6.93		chr2A	171000000	172000000	1.01	4.51		chr2A	176000000	177000000	0.71	7.95		chr2A	166000000	167000000	0.87	6.11		chr2A	172000000
chr2A	165000000	166000000	0.82	6.44		chr2A	173000000	174000000	0.7	7.26		chr2A	171000000	172000000	0.89	5.28		chr2A	181000000	182000000	0.87	3.57		chr2A	172000000	173000000	0.75	5.98		chr2A	172000000	173000000	0.75	7.09		chr2A	177000000	178000000	0.76	6.94		chr2A	167000000	168000000	0.79	8.02		chr2A	173000000
chr2A	166000000	167000000	0.85	6		chr2A	174000000	175000000	0.72	7.18		chr2A	172000000	173000000	0.89	6.24		chr2A	182000000	183000000	0.85	6.25		chr2A	173000000	174000000	0.66	6.3		chr2A	173000000	174000000	0.74	5.97		chr2A	178000000	179000000	0.76	6.3		chr2A	168000000	169000000	0.84	7.02		chr2A	174000000
chr2A	167000000	168000000	0.67	7.61		chr2A	175000000	176000000	0.76	6.94		chr2A	173000000	174000000	0.78	7.72		chr2A	183000000	184000000	0.83	5.61		chr2A	174000000	175000000	0.97	4.11		chr2A	174000000	175000000	0.7	7.41		chr2A	179000000	180000000	0.76	5.67		chr2A	169000000	170000000	0.82	6.41		chr2A	175000000
chr2A	168000000	169000000	1	5.65		chr2A	176000000	177000000	0.76	6.53		chr2A	174000000	175000000	0.8	6.7		chr2A	184000000	185000000	0.67	7.47		chr2A	175000000	176000000	0.91	3.9		chr2A	175000000	176000000	0.72	7.1		chr2A	180000000	181000000	0.69	5.93		chr2A	170000000	171000000	0.82	5.73		chr2A	176000000
chr2A	169000000	170000000	1.01	4.83		chr2A	177000000	178000000	0.67	5.46		chr2A	175000000	176000000	0.77	6.06		chr2A	185000000	186000000	0.72	7.08		chr2A	176000000	177000000	0.82	6.21		chr2A	176000000	177000000	0.77	6.75		chr2A	181000000	182000000	1.01	3.22		chr2A	171000000	172000000	0.67	7.56		chr2A	177000000
chr2A	170000000	171000000	0.81	6.27		chr2A	178000000	179000000	0.91	5.05		chr2A	176000000	177000000	0.84	6.26		chr2A	186000000	187000000	0.73	6.5		chr2A	177000000	178000000	0.8	5.89		chr2A	177000000	178000000	0.73	5.88		chr2A	182000000	183000000	0.85	5.8		chr2A	172000000	173000000	0.99	5.87		chr2A	178000000
chr2A	171000000	172000000	0.7	6.82		chr2A	179000000	180000000	0.97	3.46		chr2A	177000000	178000000	0.66	7.34		chr2A	187000000	188000000	0.8	5.48		chr2A	178000000	179000000	0.66	7.55		chr2A	178000000	179000000	0.65	6.21		chr2A	183000000	184000000	0.88	5.35		chr2A	173000000	174000000	1.02	4.65		chr2A	179000000
chr2A	172000000	173000000	0.74	7.5		chr2A	180000000	181000000	0.8	5.81		chr2A	178000000	179000000	0.95	5.53		chr2A	188000000	189000000	0.7	6.19		chr2A	179000000	180000000	0.75	7.05		chr2A	179000000	180000000	0.96	4.08		chr2A	184000000	185000000	0.67	6.75		chr2A	174000000	175000000	0.8	6.6		chr2A	180000000
chr2A	173000000	174000000	0.7	7.22		chr2A	181000000	182000000	0.87	4.66		chr2A	179000000	180000000	1.03	4.95		chr2A	189000000	190000000	0.77	6.57		chr2A	180000000	181000000	0.73	6.26		chr2A	180000000	181000000	0.91	3.89		chr2A	185000000	186000000	0.75	7.57		chr2A	175000000	176000000	0.7	6.4		chr2A	181000000
chr2A	174000000	175000000	0.76	6.79		chr2A	182000000	183000000	0.66	6.38		chr2A	180000000	181000000	0.82	6.1		chr2A	190000000	191000000	0.8	4.94		chr2A	181000000	182000000	0.76	5.67		chr2A	181000000	182000000	0.83	6.14		chr2A	186000000	187000000	0.73	7.3		chr2A	176000000	177000000	0.72	7.53		chr2A	182000000
chr2A	175000000	176000000	0.75	6.47		chr2A	183000000	184000000	0.86	6.47		chr2A	181000000	182000000	0.72	6.9		chr2A	191000000	192000000	0.93	5.59		chr2A	182000000	183000000	0.74	6.26		chr2A	182000000	183000000	0.79	5.85		chr2A	187000000	188000000	0.73	5.46		chr2A	177000000	178000000	0.71	7.16		chr2A	183000000
chr2A	176000000	177000000	0.65	6.17		chr2A	184000000	185000000	0.83	7.11		chr2A	182000000	183000000	0.69	7.42		chr2A	192000000	193000000	1.15	5.2		chr2A	183000000	184000000	0.77	6.15		chr2A	183000000	184000000	0.66	7.45		chr2A	188000000	189000000	0.76	5.95		chr2A	178000000	179000000	0.76	6.88		chr2A	184000000
chr2A	177000000	178000000	0.97	4.23		chr2A	185000000	186000000	0.8	5.76		chr2A	183000000	184000000	0.84	2.94		chr2A	193000000	194000000	0.8	5.45		chr2A	184000000	185000000	0.79	5.36		chr2A	184000000	185000000	0.74	6.94		chr2A	189000000	190000000	0.8	5.89		chr2A	179000000	180000000	0.73	6.38		chr2A	185000000
chr2A	178000000	179000000	0.89	3.73		chr2A	186000000	187000000	0.82	6.28		chr2A	184000000	185000000	0.9	2.34		chr2A	194000000	195000000	0.92	5.65		chr2A	185000000	186000000	1.03	5.76		chr2A	185000000	186000000	0.73	6.18		chr2A	190000000	191000000	0.81	5.29		chr2A	180000000	181000000	0.68	6.36		chr2A	186000000
chr2A	179000000	180000000	0.84	6.07		chr2A	187000000	188000000	0.81	5.83		chr2A	185000000	186000000	0.67	4.51		chr2A	195000000	196000000	0.7	7.22		chr2A	186000000	187000000	1.15	4.81		chr2A	186000000	187000000	0.77	5.72		chr2A	191000000	192000000	0.83	6.49		chr2A	181000000	182000000	0.95	4.14		chr2A	187000000
chr2A	180000000	181000000	0.85	5.48		chr2A	188000000	189000000	0.79	4.81		chr2A	186000000	187000000	0.85	2.39		chr2A	196000000	197000000	0.5	10.57		chr2A	187000000	188000000	0.76	5.75		chr2A	187000000	188000000	0.71	5.97		chr2A	192000000	193000000	1.1	5.16		chr2A	182000000	183000000	0.89	3.73		chr2A	188000000
chr2A	181000000	182000000	0.67	7.65		chr2A	189000000	190000000	0.83	6.56		chr2A	187000000	188000000	0.66	5.56		chr2A	197000000	198000000	1.04	3.92		chr2A	188000000	189000000	0.97	5.68		chr2A	188000000	189000000	0.77	6.19		chr2A	193000000	194000000	0.98	5.18		chr2A	183000000	184000000	0.86	6.05		chr2A	189000000
chr2A	182000000	183000000	0.72	7.23		chr2A	190000000	191000000	1.11	4.92		chr2A	188000000	189000000	0.78	6.73		chr2A	198000000	199000000	1.02	6.09		chr2A	189000000	190000000	0.63	8.22		chr2A	189000000	190000000	0.77	5.18		chr2A	194000000	195000000	0.84	6.12		chr2A	184000000	185000000	0.83	5.77		chr2A	190000000
chr2A	183000000	184000000	0.73	6.52		chr2A	191000000	192000000	0.96	4.89		chr2A	189000000	190000000	0.74	5.92		chr2A	199000000	200000000	0.96	5.68		chr2A	190000000	191000000	0.52	10.51		chr2A	190000000	191000000	0.97	5.68		chr2A	195000000	196000000	0.85	6.2		chr2A	185000000	186000000	0.67	7.46		chr2A	191000000
chr2A	184000000	185000000	0.81	5.51		chr2A	192000000	193000000	0.86	5.59		chr2A	190000000	191000000	0.64	6.11		chr2A	200000000	201000000	1.12	5.37		chr2A	191000000	192000000	1.29	2.66		chr2A	191000000	192000000	1.17	4.98		chr2A	196000000	197000000	0.52	10.2		chr2A	186000000	187000000	0.73	7.21		chr2A	192000000
chr2A	185000000	186000000	0.67	6.32		chr2A	193000000	194000000	0.82	6.9		chr2A	191000000	192000000	1.03	3.81		chr2A	201000000	202000000	0.45	11.48		chr2A	192000000	193000000	0.72	6.5		chr2A	192000000	193000000	0.77	5.44		chr2A	197000000	198000000	0.73	6.84		chr2A	187000000	188000000	0.73	6.46		chr2A	193000000
chr2A	186000000	187000000	0.81	6.22		chr2A	194000000	195000000	0.51	11.52		chr2A	192000000	193000000	0.89	3.75		chr2A	202000000	203000000	0.43	11.81		chr2A	193000000	194000000	1.15	5.3		chr2A	193000000	194000000	0.93	5.62		chr2A	198000000	199000000	1.1	4.41		chr2A	188000000	189000000	0.81	5.61		chr2A	194000000
chr2A	187000000	188000000	0.83	5.27		chr2A	195000000	196000000	0.74	6.62		chr2A	193000000	194000000	0.82	5.91		chr2A	203000000	204000000	0.58	10.43		chr2A	194000000	195000000	0.8	6.83		chr2A	194000000	195000000	0.66	7.35		chr2A	199000000	200000000	0.82	6.72		chr2A	189000000	190000000	0.7	6.22		chr2A	195000000
chr2A	188000000	189000000	0.94	5.78		chr2A	196000000	197000000	1.5	3.71		chr2A	194000000	195000000	0.79	5.21		chr2A	204000000	205000000	0.55	10.58		chr2A	195000000	196000000	0.42	12.02		chr2A	195000000	196000000	0.5	10.84		chr2A	200000000	201000000	1.26	4.77		chr2A	190000000	191000000	0.78	6.51		chr2A	196000000
chr2A	189000000	190000000	1.15	5.12		chr2A	197000000	198000000	0.88	6.67		chr2A	195000000	196000000	0.72	6.16		chr2A	205000000	206000000	0.54	9.23		chr2A	196000000	197000000	0.45	12.52		chr2A	196000000	197000000	1.06	3.08		chr2A	201000000	202000000	0.55	10.22		chr2A	191000000	192000000	0.83	5.06		chr2A	197000000
chr2A	190000000	191000000	0.82	5.47		chr2A	198000000	199000000	1.27	4.44		chr2A	196000000	197000000	0.81	6.82		chr2A	206000000	207000000	1.06	5.38		chr2A	197000000	198000000	0.59	10.52		chr2A	197000000	198000000	0.83	6.47		chr2A	202000000	203000000	0.41	11.43		chr2A	192000000	193000000	0.95	5.74		chr2A	198000000
chr2A	191000000	192000000	0.92	5.77		chr2A	199000000	200000000	0.59	9.33		chr2A	197000000	198000000	0.8	6.49		chr2A	207000000	208000000	0.85	5.32		chr2A	198000000	199000000	0.48	10.68		chr2A	198000000	199000000	1.09	5.29		chr2A	203000000	204000000	0.53	10.95		chr2A	193000000	194000000	1.16	5.16		chr2A	199000000
chr2A	192000000	193000000	0.73	7.24		chr2A	200000000	201000000	0.4	11.19		chr2A	198000000	199000000	0.86	5.61		chr2A	208000000	209000000	0.76	6.79		chr2A	199000000	200000000	0.79	7.22		chr2A	199000000	200000000	0.94	5.84		chr2A	204000000	205000000	0.59	10.57		chr2A	194000000	195000000	0.8	5.66		chr2A	200000000
chr2A	193000000	194000000	0.49	10.63		chr2A	201000000	202000000	0.52	11.37		chr2A	199000000	200000000	0.77	6.5		chr2A	209000000	210000000	0.72	7.26		chr2A	200000000	201000000	0.95	5.62		chr2A	200000000	201000000	0.45	11.43		chr2A	205000000	206000000	0.48	10.6		chr2A	195000000	196000000	0.93	5.54		chr2A	201000000
chr2A	194000000	195000000	1.03	4.13		chr2A	202000000	203000000	0.73	7.34		chr2A	200000000	201000000	0.78	6.26		chr2A	210000000	211000000	0.83	7.47		chr2A	201000000	202000000	0.84	5.25		chr2A	201000000	202000000	0.43	11.89		chr2A	206000000	207000000	0.94	5.81		chr2A	196000000	197000000	0.7	7.45		chr2A	202000000
chr2A	195000000	196000000	1.04	5.95		chr2A	203000000	204000000	0.43	10.04		chr2A	201000000	202000000	0.75	4.87		chr2A	211000000	212000000	0.83	6.37		chr2A	202000000	203000000	0.75	7.28		chr2A	202000000	203000000	0.57	10.88		chr2A	207000000	208000000	0.96	4.98		chr2A	197000000	198000000	0.51	10.69		chr2A	203000000
chr2A	196000000	197000000	0.94	5.84		chr2A	204000000	205000000	1.04	5.77		chr2A	202000000	203000000	1	5.87		chr2A	212000000	213000000	0.87	5.34		chr2A	203000000	204000000	0.74	7.76		chr2A	203000000	204000000	0.53	10.46		chr2A	208000000	209000000	0.79	6.05		chr2A	198000000	199000000	1.1	3.53		chr2A	204000000
chr2A	197000000	198000000	1.16	5.12		chr2A	205000000	206000000	0.89	5.71		chr2A	203000000	204000000	1.06	4.52		chr2A	213000000	214000000	0.8	6.13		chr2A	204000000	205000000	0.84	7.29		chr2A	204000000	205000000	0.59	8.51		chr2A	209000000	210000000	0.72	7.59		chr2A	199000000	200000000	0.98	6.27		chr2A	205000000
chr2A	198000000	199000000	0.45	11.19		chr2A	206000000	207000000	0.93	5.35		chr2A	204000000	205000000	0.84	4.81		chr2A	214000000	215000000	0.83	5.96		chr2A	205000000	206000000	0.85	5.65		chr2A	205000000	206000000	1.04	5.25		chr2A	210000000	211000000	0.77	7.67		chr2A	200000000	201000000	1.01	5.62		chr2A	206000000
chr2A	199000000	200000000	0.43	11.81		chr2A	207000000	208000000	0.68	7.48		chr2A	205000000	206000000	0.86	5.64		chr2A	215000000	216000000	0.87	5.63		chr2A	206000000	207000000	0.88	5.58		chr2A	206000000	207000000	0.83	5.21		chr2A	211000000	212000000	0.81	6.93		chr2A	201000000	202000000	1.08	5.8		chr2A	207000000
chr2A	200000000	201000000	0.58	10.16		chr2A	208000000	209000000	0.74	7.71		chr2A	206000000	207000000	0.73	8.43		chr2A	216000000	217000000	0.87	5.34		chr2A	207000000	208000000	0.78	5.99		chr2A	207000000	208000000	0.74	6.65		chr2A	212000000	213000000	0.91	5.32		chr2A	202000000	203000000	0.44	11.39		chr2A	208000000
chr2A	201000000	202000000	0.56	10.98		chr2A	209000000	210000000	0.88	6.95		chr2A	207000000	208000000	0.51	10.84		chr2A	217000000	218000000	0.87	5.47		chr2A	208000000	209000000	0.88	6.05		chr2A	208000000	209000000	0.72	7.43		chr2A	213000000	214000000	0.81	5.91		chr2A	203000000	204000000	0.43	11.84		chr2A	209000000
chr2A	202000000	203000000	0.51	9.76		chr2A	210000000	211000000	0.87	6.24		chr2A	208000000	209000000	0.87	5		chr2A	218000000	219000000	0.75	4.31		chr2A	209000000	210000000	0.92	5.63		chr2A	209000000	210000000	0.83	7.24		chr2A	214000000	215000000	0.85	5.87		chr2A	204000000	205000000	0.57	10.67		chr2A	210000000
chr2A	203000000	204000000	1.05	5.32		chr2A	211000000	212000000	0.85	5.44		chr2A	209000000	210000000	1.2	4.79		chr2A	219000000	220000000	0.75	5.42		chr2A	210000000	211000000	0.81	5.22		chr2A	210000000	211000000	0.82	6.32		chr2A	215000000	216000000	0.89	5.9		chr2A	205000000	206000000	0.56	10.74		chr2A	211000000
chr2A	204000000	205000000	0.86	5.34		chr2A	212000000	213000000	0.79	5.7		chr2A	210000000	211000000	0.91	5.97		chr2A	220000000	221000000	0.95	4.99		chr2A	211000000	212000000	0.84	5.03		chr2A	211000000	212000000	0.88	5.32		chr2A	216000000	217000000	0.88	5.26		chr2A	206000000	207000000	0.57	8.95		chr2A	212000000
chr2A	205000000	206000000	0.78	6.47		chr2A	213000000	214000000	0.86	5.91		chr2A	211000000	212000000	1.21	4.91		chr2A	221000000	222000000	0.87	5.4		chr2A	212000000	213000000	0.8	5.46		chr2A	212000000	213000000	0.79	6.02		chr2A	217000000	218000000	0.83	5.39		chr2A	207000000	208000000	1.06	5.35		chr2A	213000000
chr2A	206000000	207000000	0.71	7.45		chr2A	214000000	215000000	0.84	5.04		chr2A	212000000	213000000	0.56	10.14		chr2A	222000000	223000000	0.76	4.92		chr2A	213000000	214000000	0.83	4.95		chr2A	213000000	214000000	0.84	5.92		chr2A	218000000	219000000	0.78	4.62		chr2A	208000000	209000000	0.84	5.22		chr2A	214000000
chr2A	207000000	208000000	0.82	7.64		chr2A	215000000	216000000	0.84	5.5		chr2A	213000000	214000000	0.41	11.35		chr2A	223000000	224000000	0.88	5.2		chr2A	214000000	215000000	0.98	5.15		chr2A	214000000	215000000	0.87	5.53		chr2A	219000000	220000000	0.78	5.69		chr2A	209000000	210000000	0.76	6.89		chr2A	215000000
chr2A	208000000	209000000	0.83	6.63		chr2A	216000000	217000000	0.85	4.8		chr2A	214000000	215000000	0.56	10.73		chr2A	224000000	225000000	0.91	5.26		chr2A	215000000	216000000	0.83	5.21		chr2A	215000000	216000000	0.85	5.34		chr2A	220000000	221000000	0.95	4.8		chr2A	210000000	211000000	0.72	7.31		chr2A	216000000
chr2A	209000000	210000000	0.89	5.18		chr2A	217000000	218000000	0.76	5.77		chr2A	215000000	216000000	0.72	7.04		chr2A	225000000	226000000	0.86	5.07		chr2A	216000000	217000000	0.8	5.08		chr2A	216000000	217000000	0.84	5.13		chr2A	221000000	222000000	0.91	5.72		chr2A	211000000	212000000	0.83	7.38		chr2A	217000000
chr2A	210000000	211000000	0.81	6.09		chr2A	218000000	219000000	0.94	4.72		chr2A	216000000	217000000	0.43	10.1		chr2A	226000000	227000000	0.9	5.11		chr2A	217000000	218000000	0.96	5.82		chr2A	217000000	218000000	0.77	4.58		chr2A	222000000	223000000	0.79	5.22		chr2A	212000000	213000000	0.84	6.47		chr2A	218000000
chr2A	211000000	212000000	0.82	6.08		chr2A	219000000	220000000	0.87	5.36		chr2A	217000000	218000000	1.07	5.33		chr2A	227000000	228000000	0.85	5.29		chr2A	218000000	219000000	0.86	5.18		chr2A	218000000	219000000	0.7	5.18		chr2A	223000000	224000000	0.89	5.19		chr2A	213000000	214000000	0.87	5.29		chr2A	219000000
chr2A	212000000	213000000	0.9	5.6		chr2A	220000000	221000000	0.76	5.1		chr2A	218000000	219000000	0.91	5.58		chr2A	228000000	229000000	0.77	6.34		chr2A	219000000	220000000	0.86	5.28		chr2A	219000000	220000000	0.97	5.04		chr2A	224000000	225000000	0.93	5.41		chr2A	214000000	215000000	0.81	6.18		chr2A	220000000
chr2A	213000000	214000000	0.84	5.46		chr2A	221000000	222000000	0.87	5.01		chr2A	219000000	220000000	0.88	5.88		chr2A	229000000	230000000	0.95	6.7		chr2A	220000000	221000000	0.95	5.08		chr2A	220000000	221000000	0.9	5.59		chr2A	225000000	226000000	0.85	5.05		chr2A	215000000	216000000	0.83	5.94		chr2A	221000000
chr2A	214000000	215000000	0.87	5.22		chr2A	222000000	223000000	0.96	5.45		chr2A	220000000	221000000	0.67	7.38		chr2A	230000000	231000000	0.96	5.41		chr2A	221000000	222000000	0.74	5.35		chr2A	221000000	222000000	0.74	4.74		chr2A	226000000	227000000	0.9	5.2		chr2A	216000000	217000000	0.87	5.72		chr2A	222000000
chr2A	215000000	216000000	0.81	4.65		chr2A	223000000	224000000	0.91	5.26		chr2A	221000000	222000000	0.77	7.76		chr2A	231000000	232000000	0.79	4.98		chr2A	222000000	223000000	0.8	7.52		chr2A	222000000	223000000	0.83	4.94		chr2A	227000000	228000000	0.86	5.38		chr2A	217000000	218000000	0.87	5.33		chr2A	223000000
chr2A	216000000	217000000	0.74	5.54		chr2A	224000000	225000000	0.88	5.18		chr2A	222000000	223000000	0.82	6.89		chr2A	232000000	233000000	1.1	3.62		chr2A	223000000	224000000	1.06	5.5		chr2A	223000000	224000000	0.94	5.43		chr2A	228000000	229000000	0.76	6.31		chr2A	218000000	219000000	0.88	5.48		chr2A	224000000
chr2A	217000000	218000000	0.97	5.04		chr2A	225000000	226000000	0.92	5.2		chr2A	223000000	224000000	0.93	5.5		chr2A	233000000	234000000	0.91	4.93		chr2A	224000000	225000000	0.85	5.26		chr2A	224000000	225000000	0.87	5.16		chr2A	229000000	230000000	0.94	6.69		chr2A	219000000	220000000	0.77	4.56		chr2A	225000000
chr2A	218000000	219000000	0.87	5.37		chr2A	226000000	227000000	0.73	5.72		chr2A	224000000	225000000	0.79	5.66		chr2A	234000000	235000000	1.05	5.32		chr2A	225000000	226000000	1.02	4.67		chr2A	225000000	226000000	0.88	5.04		chr2A	230000000	231000000	0.97	5.47		chr2A	220000000	221000000	0.79	5.54		chr2A	226000000
chr2A	219000000	220000000	0.77	4.98		chr2A	227000000	228000000	0.77	7.19		chr2A	225000000	226000000	0.8	5.97		chr2A	235000000	236000000	0.7	7.59		chr2A	226000000	227000000	0.99	4.01		chr2A	226000000	227000000	0.85	5.11		chr2A	231000000	232000000	0.82	5.06		chr2A	221000000	222000000	0.97	5.07		chr2A	227000000
chr2A	220000000	221000000	0.88	5.2		chr2A	228000000	229000000	1.04	5.49		chr2A	226000000	227000000	0.85	5.38		chr2A	236000000	237000000	0.9	4.75		chr2A	227000000	228000000	0.83	7.35		chr2A	227000000	228000000	0.77	5.77		chr2A	232000000	233000000	1.11	3.69		chr2A	222000000	223000000	0.85	5.21		chr2A	228000000
chr2A	221000000	222000000	0.91	5.37		chr2A	229000000	230000000	0.88	5.43		chr2A	227000000	228000000	0.86	5.28		chr2A	237000000	238000000	0.76	6.7		chr2A	228000000	229000000	0.84	5.92		chr2A	228000000	229000000	0.88	7.2		chr2A	233000000	234000000	0.97	5.08		chr2A	223000000	224000000	0.76	5.09		chr2A	229000000
chr2A	222000000	223000000	0.86	5.13		chr2A	230000000	231000000	1.11	3.8		chr2A	228000000	229000000	0.82	5.17		chr2A	238000000	239000000	0.79	5.8		chr2A	229000000	230000000	1.04	4.48		chr2A	229000000	230000000	0.97	5.41		chr2A	234000000	235000000	1	5.48		chr2A	224000000	225000000	0.94	5.37		chr2A	230000000
chr2A	223000000	224000000	0.89	5.11		chr2A	231000000	232000000	0.88	4.73		chr2A	229000000	230000000	0.79	5.03		chr2A	239000000	240000000	0.79	6.5		chr2A	230000000	231000000	0.79	6.28		chr2A	230000000	231000000	0.83	5.09		chr2A	235000000	236000000	0.71	7.53		chr2A	225000000	226000000	0.87	5.21		chr2A	231000000
chr2A	224000000	225000000	0.84	5.29		chr2A	232000000	233000000	1.01	5.09		chr2A	230000000	231000000	0.78	5.18		chr2A	240000000	241000000	0.78	5.66		chr2A	231000000	232000000	0.83	6.4		chr2A	231000000	232000000	1.1	3.76		chr2A	236000000	237000000	0.92	5.05		chr2A	226000000	227000000	0.88	5.38		chr2A	232000000
chr2A	225000000	226000000	0.76	6.27		chr2A	233000000	234000000	0.76	6.83		chr2A	231000000	232000000	0.95	4.97		chr2A	241000000	242000000	0.77	7.27		chr2A	232000000	233000000	0.78	5.96		chr2A	232000000	233000000	0.94	4.94		chr2A	237000000	238000000	0.76	6.76		chr2A	227000000	228000000	0.88	5		chr2A	233000000
chr2A	226000000	227000000	0.95	6.73		chr2A	234000000	235000000	0.76	6.73		chr2A	232000000	233000000	0.83	5.21		chr2A	242000000	243000000	0.74	7.04		chr2A	233000000	234000000	0.78	5.98		chr2A	233000000	234000000	1.02	5.07		chr2A	238000000	239000000	0.77	5.68		chr2A	228000000	229000000	0.83	5.33		chr2A	234000000
chr2A	227000000	228000000	0.97	5.43		chr2A	235000000	236000000	0.77	6.96		chr2A	233000000	234000000	0.8	5.14		chr2A	243000000	244000000	0.71	6.88		chr2A	234000000	235000000	0.78	7.5		chr2A	234000000	235000000	0.73	7.58		chr2A	239000000	240000000	0.83	6.6		chr2A	229000000	230000000	0.77	6.9		chr2A	235000000
chr2A	228000000	229000000	0.78	4.96		chr2A	236000000	237000000	0.73	6.33		chr2A	234000000	235000000	0.92	5.08		chr2A	244000000	245000000	0.79	6		chr2A	235000000	236000000	0.8	6.9		chr2A	235000000	236000000	0.88	4.66		chr2A	240000000	241000000	0.81	6.94		chr2A	230000000	231000000	0.97	6.19		chr2A	236000000
chr2A	229000000	230000000	1.13	3.7		chr2A	237000000	238000000	0.81	6.22		chr2A	235000000	236000000	0.94	5.62		chr2A	245000000	246000000	0.73	7.07		chr2A	236000000	237000000	0.69	7.08		chr2A	236000000	237000000	0.77	6.61		chr2A	241000000	242000000	0.78	7.39		chr2A	231000000	232000000	1	5.49		chr2A	237000000
chr2A	230000000	231000000	0.91	4.96		chr2A	238000000	239000000	0.73	7.29		chr2A	236000000	237000000	0.83	5.09		chr2A	246000000	247000000	0.75	6.14		chr2A	237000000	238000000	0.72	5.66		chr2A	237000000	238000000	0.78	6.15		chr2A	242000000	243000000	0.69	6.95		chr2A	232000000	233000000	0.78	5.35		chr2A	238000000
chr2A	231000000	232000000	1.06	5.43		chr2A	239000000	240000000	0.68	7.88		chr2A	237000000	238000000	0.92	5.04		chr2A	247000000	248000000	0.61	6.3		chr2A	238000000	239000000	0.79	7.49		chr2A	238000000	239000000	0.78	6.19		chr2A	243000000	244000000	0.75	6.55		chr2A	233000000	234000000	1.15	3.35		chr2A	239000000
chr2A	232000000	233000000	0.69	7.58		chr2A	240000000	241000000	0.74	6.19		chr2A	238000000	239000000	0.84	5.58		chr2A	248000000	249000000	0.87	5.6		chr2A	239000000	240000000	0.77	5.81		chr2A	239000000	240000000	0.78	5.72		chr2A	244000000	245000000	0.81	5.67		chr2A	234000000	235000000	1.01	5.33		chr2A	240000000
chr2A	233000000	234000000	0.92	4.72		chr2A	241000000	242000000	0.83	6.68		chr2A	239000000	240000000	0.75	7.16		chr2A	249000000	250000000	0.77	6.56		chr2A	240000000	241000000	0.61	6.96		chr2A	240000000	241000000	0.76	7.43		chr2A	245000000	246000000	0.72	7.13		chr2A	235000000	236000000	0.92	5.37		chr2A	241000000
chr2A	234000000	235000000	0.78	6.82		chr2A	242000000	243000000	0.78	5.98		chr2A	240000000	241000000	0.95	6.02		chr2A	250000000	251000000	0.74	7.71		chr2A	241000000	242000000	0.91	6.2		chr2A	241000000	242000000	0.79	6.88		chr2A	246000000	247000000	0.7	6.13		chr2A	236000000	237000000	0.77	7.39		chr2A	242000000
chr2A	235000000	236000000	0.77	5.71		chr2A	243000000	244000000	0.8	6.36		chr2A	241000000	242000000	0.97	5.32		chr2A	251000000	252000000	0.78	6.9		chr2A	242000000	243000000	0.8	6.14		chr2A	242000000	243000000	0.65	6.89		chr2A	247000000	248000000	0.87	6.17		chr2A	237000000	238000000	0.86	5.32		chr2A	243000000
chr2A	236000000	237000000	0.84	6.72		chr2A	244000000	245000000	0.71	7.22		chr2A	242000000	243000000	0.82	5.41		chr2A	252000000	253000000	0.76	6.81		chr2A	243000000	244000000	0.74	6.87		chr2A	243000000	244000000	0.79	5.78		chr2A	248000000	249000000	0.77	6.37		chr2A	238000000	239000000	0.79	6.7		chr2A	244000000
chr2A	237000000	238000000	0.76	5.89		chr2A	245000000	246000000	0.72	5.78		chr2A	243000000	244000000	1.12	3.45		chr2A	253000000	254000000	0.76	6.14		chr2A	244000000	245000000	0.76	7.59		chr2A	244000000	245000000	0.74	7.26		chr2A	249000000	250000000	0.76	6.99		chr2A	239000000	240000000	0.76	6.07		chr2A	245000000
chr2A	238000000	239000000	0.76	7.22		chr2A	246000000	247000000	0.75	6.07		chr2A	244000000	245000000	0.94	4.78		chr2A	254000000	255000000	0.78	6.22		chr2A	245000000	246000000	0.72	6.92		chr2A	245000000	246000000	0.74	5.59		chr2A	250000000	251000000	0.75	7.84		chr2A	240000000	241000000	0.83	6.21		chr2A	246000000
chr2A	239000000	240000000	0.74	7.08		chr2A	247000000	248000000	0.73	5.18		chr2A	245000000	246000000	0.94	5.34		chr2A	255000000	256000000	0.63	6.04		chr2A	246000000	247000000	0.8	6.48		chr2A	246000000	247000000	0.6	6.47		chr2A	251000000	252000000	0.8	6.93		chr2A	241000000	242000000	0.78	6.42		chr2A	247000000
chr2A	240000000	241000000	0.71	6.72		chr2A	248000000	249000000	0.79	5.07		chr2A	246000000	247000000	0.67	7.59		chr2A	256000000	257000000	0.8	5.72		chr2A	247000000	248000000	0.81	6.44		chr2A	247000000	248000000	0.89	5.76		chr2A	252000000	253000000	0.75	6.5		chr2A	242000000	243000000	0.78	7.57		chr2A	248000000
chr2A	241000000	242000000	0.81	6.03		chr2A	249000000	250000000	0.72	5.93		chr2A	247000000	248000000	0.77	6.86		chr2A	257000000	258000000	0.8	8.19		chr2A	248000000	249000000	0.64	6.19		chr2A	248000000	249000000	0.78	6.4		chr2A	253000000	254000000	0.78	6.3		chr2A	243000000	244000000	0.71	7.15		chr2A	249000000
chr2A	242000000	243000000	0.77	7.4		chr2A	250000000	251000000	0.8	6.56		chr2A	248000000	249000000	0.74	6.28		chr2A	258000000	259000000	0.75	6.03		chr2A	249000000	250000000	0.8	5.92		chr2A	249000000	250000000	0.76	7.52		chr2A	254000000	255000000	0.74	6.38		chr2A	244000000	245000000	0.72	6.28		chr2A	250000000
chr2A	243000000	244000000	0.7	6.2		chr2A	251000000	252000000	0.84	6.5		chr2A	249000000	250000000	0.8	6.37		chr2A	259000000	260000000	0.72	5.07		chr2A	250000000	251000000	0.82	7.81		chr2A	250000000	251000000	0.75	7.19		chr2A	255000000	256000000	0.69	5.87		chr2A	245000000	246000000	0.86	6.23		chr2A	251000000
chr2A	244000000	245000000	0.69	6.17		chr2A	252000000	253000000	0.81	5.39		chr2A	250000000	251000000	0.81	6.35		chr2A	260000000	261000000	0.71	6.03		chr2A	251000000	252000000	0.78	6.71		chr2A	251000000	252000000	0.74	6.65		chr2A	256000000	257000000	0.9	6.69		chr2A	246000000	247000000	0.7	6.64		chr2A	252000000
chr2A	245000000	246000000	0.89	5.93		chr2A	253000000	254000000	0.83	6.01		chr2A	251000000	252000000	0.69	7.73		chr2A	261000000	262000000	0.82	5.46		chr2A	252000000	253000000	0.65	5.17		chr2A	252000000	253000000	0.78	6.38		chr2A	257000000	258000000	0.7	8.07		chr2A	247000000	248000000	0.67	6.21		chr2A	253000000
chr2A	246000000	247000000	0.75	6.56		chr2A	254000000	255000000	0.79	6.09		chr2A	252000000	253000000	0.73	7.17		chr2A	262000000	263000000	0.78	5.84		chr2A	253000000	254000000	0.79	5.98		chr2A	253000000	254000000	0.78	6.14		chr2A	258000000	259000000	0.73	5.24		chr2A	248000000	249000000	0.88	6.06		chr2A	254000000
chr2A	247000000	248000000	0.75	8.09		chr2A	255000000	256000000	0.79	5.69		chr2A	253000000	254000000	0.77	7.36		chr2A	263000000	264000000	0.72	6.84		chr2A	254000000	255000000	0.78	5.19		chr2A	254000000	255000000	0.64	6.11		chr2A	259000000	260000000	0.76	5.61		chr2A	249000000	250000000	0.76	6.59		chr2A	255000000
chr2A	248000000	249000000	0.81	6.71		chr2A	256000000	257000000	0.69	7.77		chr2A	254000000	255000000	0.82	5.2		chr2A	264000000	265000000	0.72	6.17		chr2A	255000000	256000000	0.78	5.75		chr2A	255000000	256000000	0.77	5.54		chr2A	260000000	261000000	0.71	5.43		chr2A	250000000	251000000	0.78	6.8		chr2A	256000000
chr2A	249000000	250000000	0.75	6.92		chr2A	257000000	258000000	0.87	6.52		chr2A	255000000	256000000	0.79	6.6		chr2A	265000000	266000000	0.72	7.29		chr2A	256000000	257000000	0.77	7.24		chr2A	256000000	257000000	0.82	7.95		chr2A	261000000	262000000	0.82	5.72		chr2A	251000000	252000000	0.79	7.97		chr2A	257000000
chr2A	250000000	251000000	0.75	5.98		chr2A	258000000	259000000	0.71	6.25		chr2A	256000000	257000000	0.78	6.47		chr2A	266000000	267000000	0.79	6.07		chr2A	257000000	258000000	0.74	5.91		chr2A	257000000	258000000	0.74	6.23		chr2A	262000000	263000000	0.8	6.48		chr2A	252000000	253000000	0.75	6.82		chr2A	258000000
chr2A	251000000	252000000	0.78	6.03		chr2A	259000000	260000000	0.77	6.61		chr2A	257000000	258000000	0.67	6.52		chr2A	267000000	268000000	0.79	6.36		chr2A	258000000	259000000	0.72	7.29		chr2A	258000000	259000000	0.64	5		chr2A	263000000	264000000	0.76	6.59		chr2A	253000000	254000000	0.76	6.53		chr2A	259000000
chr2A	252000000	253000000	0.67	6.56		chr2A	260000000	261000000	0.8	6.46		chr2A	258000000	259000000	0.7	6.36		chr2A	268000000	269000000	0.87	5.74		chr2A	259000000	260000000	0.77	6.43		chr2A	259000000	260000000	0.77	5.87		chr2A	264000000	265000000	0.73	6.48		chr2A	254000000	255000000	0.79	6.32		chr2A	260000000
chr2A	253000000	254000000	0.86	6.2		chr2A	261000000	262000000	0.81	6.91		chr2A	259000000	260000000	0.82	5.8		chr2A	269000000	270000000	0.68	6.76		chr2A	260000000	261000000	0.8	6.58		chr2A	260000000	261000000	0.74	5.01		chr2A	265000000	266000000	0.74	7.37		chr2A	255000000	256000000	0.7	6.39		chr2A	261000000
chr2A	254000000	255000000	0.74	8.08		chr2A	262000000	263000000	0.82	7		chr2A	260000000	261000000	0.73	4.57		chr2A	270000000	271000000	0.71	7.35		chr2A	261000000	262000000	0.88	5.55		chr2A	261000000	262000000	0.77	5.57		chr2A	266000000	267000000	0.78	6.33		chr2A	256000000	257000000	0.71	5.81		chr2A	262000000
chr2A	255000000	256000000	0.78	5.77		chr2A	263000000	264000000	0.9	6.78		chr2A	261000000	262000000	0.73	5.25		chr2A	271000000	272000000	0.69	7.86		chr2A	262000000	263000000	0.7	7.06		chr2A	262000000	263000000	0.77	7.19		chr2A	267000000	268000000	0.81	5.32		chr2A	257000000	258000000	0.91	6.71		chr2A	263000000
chr2A	256000000	257000000	0.74	5.61		chr2A	264000000	265000000	0.73	7.43		chr2A	262000000	263000000	0.76	6.23		chr2A	272000000	273000000	0.75	6		chr2A	263000000	264000000	0.73	7.43		chr2A	263000000	264000000	0.74	5.82		chr2A	268000000	269000000	0.81	7.2		chr2A	258000000	259000000	0.7	7.93		chr2A	264000000
chr2A	257000000	258000000	0.73	5.55		chr2A	265000000	266000000	0.81	7.09		chr2A	263000000	264000000	0.8	7.09		chr2A	273000000	274000000	0.75	5.81		chr2A	264000000	265000000	0.68	7.77		chr2A	264000000	265000000	0.71	6.76		chr2A	269000000	270000000	0.75	6.72		chr2A	259000000	260000000	0.74	5.37		chr2A	265000000
chr2A	258000000	259000000	0.82	5.71		chr2A	266000000	267000000	0.79	6.83		chr2A	264000000	265000000	0.79	5.81		chr2A	274000000	275000000	0.73	6.5		chr2A	265000000	266000000	0.76	6.14		chr2A	265000000	266000000	0.76	6.59		chr2A	270000000	271000000	0.62	8.14		chr2A	260000000	261000000	0.77	5.98		chr2A	266000000
chr2A	259000000	260000000	0.79	6.47		chr2A	267000000	268000000	0.89	6.13		chr2A	265000000	266000000	0.89	5.67		chr2A	275000000	276000000	0.61	6.09		chr2A	266000000	267000000	0.76	6.24		chr2A	266000000	267000000	0.77	6.56		chr2A	271000000	272000000	0.81	6.42		chr2A	261000000	262000000	0.79	5.25		chr2A	267000000
chr2A	260000000	261000000	0.76	6.26		chr2A	268000000	269000000	0.66	6.18		chr2A	266000000	267000000	0.78	6.51		chr2A	276000000	277000000	0.77	5.55		chr2A	267000000	268000000	0.74	6.47		chr2A	267000000	268000000	0.86	5.38		chr2A	272000000	273000000	0.74	6.77		chr2A	262000000	263000000	0.77	5.8		chr2A	268000000
chr2A	261000000	262000000	0.71	6.82		chr2A	269000000	270000000	0.72	6.89		chr2A	267000000	268000000	0.81	5.88		chr2A	277000000	278000000	0.83	5.38		chr2A	268000000	269000000	0.65	6.35		chr2A	268000000	269000000	0.72	6.69		chr2A	273000000	274000000	0.74	6.22		chr2A	263000000	264000000	0.77	7.18		chr2A	269000000
chr2A	262000000	263000000	0.74	7.44		chr2A	270000000	271000000	0.85	6.72		chr2A	268000000	269000000	0.78	6.31		chr2A	278000000	279000000	0.75	5.08		chr2A	269000000	270000000	0.76	5.47		chr2A	269000000	270000000	0.71	7.16		chr2A	274000000	275000000	0.69	6.3		chr2A	264000000	265000000	0.74	5.97		chr2A	270000000
chr2A	263000000	264000000	0.79	6.25		chr2A	271000000	272000000	0.84	6.83		chr2A	269000000	270000000	0.79	7.81		chr2A	279000000	280000000	0.7	5.76		chr2A	270000000	271000000	0.84	5.27		chr2A	270000000	271000000	0.66	7.72		chr2A	275000000	276000000	0.73	5.57		chr2A	265000000	266000000	0.71	7.47		chr2A	271000000
chr2A	264000000	265000000	0.8	5.41		chr2A	272000000	273000000	0.75	7.37		chr2A	270000000	271000000	0.78	5.9		chr2A	280000000	281000000	0.72	6.09		chr2A	271000000	272000000	0.76	5.29		chr2A	271000000	272000000	0.76	6.38		chr2A	276000000	277000000	0.77	5.21		chr2A	266000000	267000000	0.79	6.32		chr2A	272000000
chr2A	265000000	266000000	0.82	7.18		chr2A	273000000	274000000	0.82	7.22		chr2A	271000000	272000000	0.71	6.32		chr2A	281000000	282000000	0.78	8.31		chr2A	272000000	273000000	0.74	6.09		chr2A	272000000	273000000	0.71	6.15		chr2A	277000000	278000000	0.85	5.26		chr2A	267000000	268000000	0.78	6.42		chr2A	273000000
chr2A	266000000	267000000	0.73	6.63		chr2A	274000000	275000000	0.85	6.47		chr2A	272000000	273000000	0.78	6.3		chr2A	282000000	283000000	0.78	6.44		chr2A	273000000	274000000	0.74	6.19		chr2A	273000000	274000000	0.74	6.36		chr2A	278000000	279000000	0.71	6.25		chr2A	268000000	269000000	0.9	5.62		chr2A	274000000
chr2A	267000000	268000000	0.62	8.24		chr2A	275000000	276000000	0.79	6.68		chr2A	273000000	274000000	0.81	6.67		chr2A	283000000	284000000	0.78	7.82		chr2A	274000000	275000000	0.8	8.38		chr2A	274000000	275000000	0.65	6.06		chr2A	279000000	280000000	0.76	6.14		chr2A	269000000	270000000	0.69	7.02		chr2A	275000000
chr2A	268000000	269000000	0.8	6.26		chr2A	276000000	277000000	0.79	5.88		chr2A	274000000	275000000	0.82	7.31		chr2A	284000000	285000000	0.62	7.74		chr2A	275000000	276000000	0.77	6.58		chr2A	275000000	276000000	0.72	5.5		chr2A	280000000	281000000	0.82	8.06		chr2A	270000000	271000000	0.73	7.5		chr2A	276000000
chr2A	269000000	270000000	0.73	6.38		chr2A	277000000	278000000	0.75	6.7		chr2A	275000000	276000000	0.83	6.49		chr2A	285000000	286000000	0.74	6.14		chr2A	276000000	277000000	0.8	7.9		chr2A	276000000	277000000	0.8	5.19		chr2A	281000000	282000000	0.75	6.55		chr2A	271000000	272000000	0.68	7.74		chr2A	277000000
chr2A	270000000	271000000	0.75	6.57		chr2A	278000000	279000000	0.88	4.59		chr2A	276000000	277000000	0.87	6.56		chr2A	286000000	287000000	0.72	8.05		chr2A	277000000	278000000	0.63	7.78		chr2A	277000000	278000000	0.83	5.25		chr2A	282000000	283000000	0.78	8.14		chr2A	272000000	273000000	0.75	6.19		chr2A	278000000
chr2A	271000000	272000000	0.7	5.94		chr2A	279000000	280000000	0.74	8.41		chr2A	277000000	278000000	0.71	7.91		chr2A	287000000	288000000	0.68	8.19		chr2A	278000000	279000000	0.74	6.18		chr2A	278000000	279000000	0.7	6.09		chr2A	283000000	284000000	0.65	7.72		chr2A	273000000	274000000	0.77	6.22		chr2A	279000000
chr2A	272000000	273000000	0.7	5.76		chr2A	280000000	281000000	0.8	6.33		chr2A	278000000	279000000	0.77	6.93		chr2A	288000000	289000000	0.71	7.81		chr2A	279000000	280000000	0.75	8.51		chr2A	279000000	280000000	0.74	5.46		chr2A	284000000	285000000	0.73	6.4		chr2A	274000000	275000000	0.74	6.55		chr2A	280000000
chr2A	273000000	274000000	0.72	5.29		chr2A	281000000	282000000	0.81	7.72		chr2A	279000000	280000000	0.88	6.13		chr2A	289000000	290000000	0.69	6.43		chr2A	280000000	281000000	0.68	8.31		chr2A	280000000	281000000	0.72	8.28		chr2A	285000000	286000000	0.76	8.39		chr2A	275000000	276000000	0.64	6.19		chr2A	281000000
chr2A	274000000	275000000	0.88	5.34		chr2A	282000000	283000000	0.64	8.46		chr2A	280000000	281000000	0.71	6.22		chr2A	290000000	291000000	0.83	8.09		chr2A	281000000	282000000	0.72	7.65		chr2A	281000000	282000000	0.79	6.17		chr2A	286000000	287000000	0.63	8.35		chr2A	276000000	277000000	0.76	5.45		chr2A	282000000
chr2A	275000000	276000000	0.71	6		chr2A	283000000	284000000	0.78	6.11		chr2A	281000000	282000000	0.7	6.23		chr2A	291000000	292000000	0.73	8.5		chr2A	282000000	283000000	0.71	6.66		chr2A	282000000	283000000	0.79	7.56		chr2A	287000000	288000000	0.76	7.13		chr2A	277000000	278000000	0.84	5.29		chr2A	283000000
chr2A	276000000	277000000	0.76	5.76		chr2A	284000000	285000000	0.75	8.51		chr2A	282000000	283000000	0.75	7.48		chr2A	292000000	293000000	0.78	6.25		chr2A	283000000	284000000	0.83	7.85		chr2A	283000000	284000000	0.62	7.86		chr2A	288000000	289000000	0.74	6.94		chr2A	278000000	279000000	0.75	5.3		chr2A	284000000
chr2A	277000000	278000000	0.75	8.24		chr2A	285000000	286000000	0.76	8.32		chr2A	283000000	284000000	0.86	6.32		chr2A	293000000	294000000	0.73	7.94		chr2A	284000000	285000000	0.7	8.67		chr2A	284000000	285000000	0.73	6.18		chr2A	289000000	290000000	0.81	7.56		chr2A	279000000	280000000	0.73	6.1		chr2A	285000000
chr2A	278000000	279000000	0.78	6.32		chr2A	286000000	287000000	0.66	8.16		chr2A	284000000	285000000	0.75	7.48		chr2A	294000000	295000000	0.67	6.52		chr2A	285000000	286000000	0.82	6.26		chr2A	285000000	286000000	0.7	8.09		chr2A	290000000	291000000	0.71	8.88		chr2A	280000000	281000000	0.74	6.19		chr2A	286000000
chr2A	279000000	280000000	0.81	7.49		chr2A	287000000	288000000	0.66	6.18		chr2A	285000000	286000000	0.81	6.86		chr2A	295000000	296000000	0.85	7.07		chr2A	286000000	287000000	0.7	8.16		chr2A	286000000	287000000	0.71	7.62		chr2A	291000000	292000000	0.84	5.88		chr2A	281000000	282000000	0.79	8.3		chr2A	287000000
chr2A	280000000	281000000	0.62	8.04		chr2A	288000000	289000000	0.81	8.12		chr2A	286000000	287000000	0.8	7.43		chr2A	296000000	297000000	0.79	6.75		chr2A	287000000	288000000	0.7	6.62		chr2A	287000000	288000000	0.65	7.98		chr2A	292000000	293000000	0.68	8.17		chr2A	282000000	283000000	0.79	6.53		chr2A	288000000
chr2A	281000000	282000000	0.77	6.65		chr2A	289000000	290000000	0.76	7.41		chr2A	287000000	288000000	0.82	6.41		chr2A	297000000	298000000	0.66	6.97		chr2A	288000000	289000000	0.89	6.89		chr2A	288000000	289000000	0.71	6.19		chr2A	293000000	294000000	0.71	6.99		chr2A	283000000	284000000	0.79	8.01		chr2A	289000000
chr2A	282000000	283000000	0.73	8.17		chr2A	290000000	291000000	0.74	6.92		chr2A	288000000	289000000	0.8	6.08		chr2A	298000000	299000000	0.84	4.81		chr2A	289000000	290000000	0.77	6.86		chr2A	289000000	290000000	0.8	7.71		chr2A	294000000	295000000	0.89	6.59		chr2A	284000000	285000000	0.64	7.8		chr2A	290000000
chr2A	283000000	284000000	0.73	7.81		chr2A	291000000	292000000	0.73	7.9		chr2A	289000000	290000000	0.8	6.4		chr2A	299000000	300000000	0.43	5.96		chr2A	290000000	291000000	0.67	6.85		chr2A	290000000	291000000	0.78	7.34		chr2A	295000000	296000000	0.76	6.9		chr2A	285000000	286000000	0.76	6.17		chr2A	291000000
chr2A	284000000	285000000	0.67	8.38		chr2A	292000000	293000000	0.72	6.69		chr2A	290000000	291000000	0.77	6.05		chr2A	300000000	301000000	0.55	4.44		chr2A	291000000	292000000	0.83	5.55		chr2A	291000000	292000000	0.72	8.09		chr2A	296000000	297000000	0.73	6.53		chr2A	286000000	287000000	0.76	8.28		chr2A	292000000
chr2A	285000000	286000000	0.68	6.03		chr2A	293000000	294000000	0.83	7		chr2A	291000000	292000000	0.85	5.24		chr2A	301000000	302000000	0.71	7.73		chr2A	292000000	293000000	0.43	5.17		chr2A	292000000	293000000	0.76	7		chr2A	297000000	298000000	0.71	5.93		chr2A	287000000	288000000	0.67	8.27		chr2A	293000000
chr2A	286000000	287000000	0.83	7.96		chr2A	294000000	295000000	0.81	6.9		chr2A	292000000	293000000	0.76	8.39		chr2A	302000000	303000000	0.72	6.87		chr2A	293000000	294000000	0.67	6.21		chr2A	293000000	294000000	0.68	7.23		chr2A	298000000	299000000	0.49	5.2		chr2A	288000000	289000000	0.7	7.65		chr2A	294000000
chr2A	287000000	288000000	0.78	7.51		chr2A	295000000	296000000	0.7	7.01		chr2A	293000000	294000000	0.79	6.48		chr2A	303000000	304000000	0.93	8.47		chr2A	294000000	295000000	0.74	7.43		chr2A	294000000	295000000	0.77	7		chr2A	299000000	300000000	0.72	6.6		chr2A	289000000	290000000	0.71	6.64		chr2A	295000000
chr2A	288000000	289000000	0.74	7.92		chr2A	296000000	297000000	0.79	7.42		chr2A	294000000	295000000	0.8	7.84		chr2A	304000000	305000000	1.29	4.67		chr2A	295000000	296000000	0.82	8.03		chr2A	295000000	296000000	0.85	6.31		chr2A	300000000	301000000	0.73	7.57		chr2A	290000000	291000000	0.85	7.83		chr2A	296000000
chr2A	289000000	290000000	0.74	7.6		chr2A	297000000	298000000	0.68	6.06		chr2A	295000000	296000000	0.67	8.24		chr2A	305000000	306000000	0.79	5.7		chr2A	296000000	297000000	0.98	7.36		chr2A	296000000	297000000	0.7	6.97		chr2A	301000000	302000000	0.87	8.28		chr2A	291000000	292000000	0.7	8.78		chr2A	297000000
chr2A	290000000	291000000	0.69	6.95		chr2A	298000000	299000000	0.63	7.81		chr2A	296000000	297000000	0.73	6.44		chr2A	306000000	307000000	0.74	7.46		chr2A	297000000	298000000	1.19	3.81		chr2A	297000000	298000000	0.74	5.21		chr2A	302000000	303000000	1.02	6.9		chr2A	292000000	293000000	0.8	6.29		chr2A	298000000
chr2A	291000000	292000000	0.84	6.93		chr2A	299000000	300000000	0.78	4.77		chr2A	297000000	298000000	0.77	8.79		chr2A	307000000	308000000	0.72	8.16		chr2A	298000000	299000000	0.82	7.29		chr2A	298000000	299000000	0.68	6.77		chr2A	303000000	304000000	1.09	3.91		chr2A	293000000	294000000	0.73	8		chr2A	299000000
chr2A	292000000	293000000	0.84	6.59		chr2A	300000000	301000000	0.83	8.65		chr2A	298000000	299000000	0.64	8.52		chr2A	308000000	309000000	0.83	5.8		chr2A	299000000	300000000	0.67	8.23		chr2A	299000000	300000000	0.43	4.45		chr2A	304000000	305000000	0.86	7.24		chr2A	294000000	295000000	0.68	6.35		chr2A	300000000
chr2A	293000000	294000000	0.67	6.92		chr2A	301000000	302000000	1.04	7.56		chr2A	299000000	300000000	0.73	7.1		chr2A	309000000	310000000	0.75	4.99		chr2A	300000000	301000000	0.85	6.87		chr2A	300000000	301000000	0.68	6.33		chr2A	305000000	306000000	0.66	8.25		chr2A	295000000	296000000	0.89	7.2		chr2A	301000000
chr2A	294000000	295000000	0.8	5.24		chr2A	302000000	303000000	1.12	3.77		chr2A	300000000	301000000	0.71	6.76		chr2A	310000000	311000000	0.79	7.33		chr2A	301000000	302000000	0.82	4.61		chr2A	301000000	302000000	0.72	7.42		chr2A	306000000	307000000	0.9	6.69		chr2A	296000000	297000000	0.79	6.8		chr2A	302000000
chr2A	295000000	296000000	0.63	7.09		chr2A	303000000	304000000	0.86	7.06		chr2A	301000000	302000000	0.81	7.55		chr2A	311000000	312000000	0.78	6.25		chr2A	302000000	303000000	0.83	6.64		chr2A	302000000	303000000	0.85	8.05		chr2A	307000000	308000000	0.67	4.39		chr2A	297000000	298000000	0.65	6.76		chr2A	303000000
chr2A	296000000	297000000	0.44	4.25		chr2A	304000000	305000000	0.68	8.39		chr2A	302000000	303000000	0.66	8.47		chr2A	312000000	313000000	0.71	7.36		chr2A	303000000	304000000	0.71	7.38		chr2A	303000000	304000000	0.97	6.98		chr2A	308000000	309000000	0.89	7.29		chr2A	298000000	299000000	0.85	4.98		chr2A	304000000
chr2A	297000000	298000000	0.75	6.91		chr2A	305000000	306000000	0.91	6.55		chr2A	303000000	304000000	0.8	5.92		chr2A	313000000	314000000	0.8	6.49		chr2A	304000000	305000000	0.76	6.45		chr2A	304000000	305000000	1.13	3.7		chr2A	309000000	310000000	0.75	6.74		chr2A	299000000	300000000	0.39	5.53		chr2A	305000000
chr2A	298000000	299000000	0.72	7.37		chr2A	306000000	307000000	0.75	4.57		chr2A	304000000	305000000	0.75	7.98		chr2A	314000000	315000000	0.79	7.12		chr2A	305000000	306000000	0.75	7.23		chr2A	305000000	306000000	0.85	7.19		chr2A	310000000	311000000	0.75	6.97		chr2A	300000000	301000000	0.69	5.83		chr2A	306000000
chr2A	299000000	300000000	0.84	8.52		chr2A	307000000	308000000	0.85	7.1		chr2A	305000000	306000000	0.74	6.99		chr2A	315000000	316000000	0.68	6.75		chr2A	306000000	307000000	0.82	6.47		chr2A	306000000	307000000	0.64	8.21		chr2A	311000000	312000000	0.74	7.06		chr2A	301000000	302000000	0.72	7.64		chr2A	307000000
chr2A	300000000	301000000	1.24	5.62		chr2A	308000000	309000000	0.71	6.76		chr2A	306000000	307000000	0.82	7		chr2A	316000000	317000000	0.71	5.83		chr2A	307000000	308000000	0.74	7.56		chr2A	307000000	308000000	0.91	6.64		chr2A	312000000	313000000	0.82	6.89		chr2A	302000000	303000000	0.76	7.83		chr2A	308000000
chr2A	301000000	302000000	0.91	5.07		chr2A	309000000	310000000	0.74	6.68		chr2A	307000000	308000000	0.76	6.72		chr2A	317000000	318000000	0.79	6.09		chr2A	308000000	309000000	0.53	4.95		chr2A	308000000	309000000	0.69	4.25		chr2A	313000000	314000000	0.67	6.74		chr2A	303000000	304000000	0.97	7.67		chr2A	309000000
chr2A	302000000	303000000	0.78	7.72		chr2A	310000000	311000000	0.78	7.31		chr2A	308000000	309000000	0.71	7.26		chr2A	318000000	319000000	0.84	7.76		chr2A	309000000	310000000	0.72	5.9		chr2A	309000000	310000000	0.88	7.35		chr2A	314000000	315000000	0.66	5.69		chr2A	304000000	305000000	1.26	3.56		chr2A	310000000
chr2A	303000000	304000000	0.71	7.7		chr2A	311000000	312000000	0.85	7.1		chr2A	309000000	310000000	0.77	7.32		chr2A	319000000	320000000	0.79	7.26		chr2A	310000000	311000000	0.8	6.15		chr2A	310000000	311000000	0.72	6.64		chr2A	315000000	316000000	0.73	5.76		chr2A	305000000	306000000	0.78	7.36		chr2A	311000000
chr2A	304000000	305000000	0.83	6.29		chr2A	312000000	313000000	0.74	7.38		chr2A	310000000	311000000	0.69	6.54		chr2A	320000000	321000000	0.75	7.44		chr2A	311000000	312000000	0.85	7.85		chr2A	311000000	312000000	0.71	6.63		chr2A	316000000	317000000	0.84	7.03		chr2A	306000000	307000000	0.69	8.26		chr2A	312000000
chr2A	305000000	306000000	0.73	4.78		chr2A	313000000	314000000	0.77	6.32		chr2A	311000000	312000000	0.71	6.6		chr2A	321000000	322000000	0.72	6.39		chr2A	312000000	313000000	0.79	7.37		chr2A	312000000	313000000	0.76	7.2		chr2A	317000000	318000000	0.84	7.44		chr2A	307000000	308000000	0.83	7.39		chr2A	313000000
chr2A	306000000	307000000	0.82	7.46		chr2A	314000000	315000000	0.79	6.31		chr2A	312000000	313000000	0.83	6.25		chr2A	322000000	323000000	0.66	7.2		chr2A	313000000	314000000	0.77	7.66		chr2A	313000000	314000000	0.82	6.4		chr2A	318000000	319000000	0.76	7.39		chr2A	308000000	309000000	0.8	4.89		chr2A	314000000
chr2A	307000000	308000000	0.77	5.8		chr2A	315000000	316000000	0.83	7.36		chr2A	313000000	314000000	0.85	8.68		chr2A	323000000	324000000	0.78	5.99		chr2A	314000000	315000000	0.72	6.23		chr2A	314000000	315000000	0.71	7.53		chr2A	319000000	320000000	0.76	7.09		chr2A	309000000	310000000	0.85	5.93		chr2A	315000000
chr2A	308000000	309000000	0.75	7.42		chr2A	316000000	317000000	0.75	6.92		chr2A	314000000	315000000	1.31	5.29		chr2A	324000000	325000000	0.87	6.07		chr2A	315000000	316000000	0.68	7.36		chr2A	315000000	316000000	0.55	4.52		chr2A	320000000	321000000	0.65	7.38		chr2A	310000000	311000000	0.7	7.34		chr2A	316000000
chr2A	309000000	310000000	0.73	7.06		chr2A	317000000	318000000	0.74	7.22		chr2A	315000000	316000000	0.85	5.87		chr2A	325000000	326000000	0.87	6.1		chr2A	316000000	317000000	0.79	6.17		chr2A	316000000	317000000	0.68	5.74		chr2A	321000000	322000000	0.75	6.8		chr2A	311000000	312000000	0.74	6.35		chr2A	317000000
chr2A	310000000	311000000	0.83	6.77		chr2A	318000000	319000000	0.8	6.65		chr2A	316000000	317000000	0.79	7.28		chr2A	326000000	327000000	0.82	6.78		chr2A	317000000	318000000	0.88	6.31		chr2A	317000000	318000000	0.83	6.32		chr2A	322000000	323000000	0.83	5.99		chr2A	312000000	313000000	0.78	7.04		chr2A	318000000
chr2A	311000000	312000000	0.61	6.13		chr2A	319000000	320000000	0.69	7.78		chr2A	317000000	318000000	0.76	8		chr2A	327000000	328000000	0.84	6.14		chr2A	318000000	319000000	0.89	5.91		chr2A	318000000	319000000	0.84	7.97		chr2A	323000000	324000000	0.85	6.38		chr2A	313000000	314000000	0.8	6.77		chr2A	319000000
chr2A	312000000	313000000	0.28	2.12		chr2A	320000000	321000000	0.79	6.01		chr2A	318000000	319000000	0.74	8.01		chr2A	328000000	329000000	1.02	1.12		chr2A	319000000	320000000	0.81	6.62		chr2A	319000000	320000000	0.76	7.39		chr2A	324000000	325000000	0.91	5.91		chr2A	314000000	315000000	0.79	7.43		chr2A	320000000
chr2A	313000000	314000000	0.77	6.2		chr2A	321000000	322000000	0.9	6.22		chr2A	319000000	320000000	0.86	6.91		chr2A	329000000	330000000	0.67	1.33		chr2A	320000000	321000000	0.96	4.45		chr2A	320000000	321000000	0.76	7.23		chr2A	325000000	326000000	0.77	6.77		chr2A	315000000	316000000	0.35	3.17		chr2A	321000000
chr2A	314000000	315000000	0.71	6.06		chr2A	322000000	323000000	0.87	5.92		chr2A	320000000	321000000	0.77	7.5		chr2A	330000000	331000000	0.91	1.41		chr2A	321000000	322000000	0.88	1.35		chr2A	321000000	322000000	0.71	6.41		chr2A	326000000	327000000	0.87	2.61		chr2A	316000000	317000000	0.72	6.1		chr2A	322000000
chr2A	315000000	316000000	0.87	7.35		chr2A	323000000	324000000	0.82	6.81		chr2A	321000000	322000000	0.8	6.65		chr2A	331000000	332000000	0.72	2.7		chr2A	322000000	323000000	0.8	1.35		chr2A	322000000	323000000	0.69	7.22		chr2A	327000000	328000000	0.96	1.19		chr2A	317000000	318000000	0.73	6.08		chr2A	323000000
chr2A	316000000	317000000	0.82	7.57		chr2A	324000000	325000000	0.9	5.52		chr2A	322000000	323000000	0.67	6.94		chr2A	332000000	333000000	1.44	2.67		chr2A	323000000	324000000	0.83	2.31		chr2A	323000000	324000000	0.79	6.11		chr2A	328000000	329000000	0.88	1.43		chr2A	318000000	319000000	0.88	7.14		chr2A	324000000
chr2A	317000000	318000000	0.74	7.29		chr2A	325000000	326000000	0.96	1.26		chr2A	323000000	324000000	0.82	6.85		chr2A	333000000	334000000	1.14	5.17		chr2A	324000000	325000000	1.09	3.05		chr2A	324000000	325000000	0.89	6.37		chr2A	329000000	330000000	0.8	2.7		chr2A	319000000	320000000	0.82	7.48		chr2A	325000000
chr2A	318000000	319000000	0.78	6.65		chr2A	326000000	327000000	0.36	1.38		chr2A	324000000	325000000	0.82	4.67		chr2A	334000000	335000000	0.97	6.57		chr2A	325000000	326000000	1.44	3.49		chr2A	325000000	326000000	0.87	5.87		chr2A	330000000	331000000	1.45	2.73		chr2A	320000000	321000000	0.73	7.65		chr2A	326000000
chr2A	319000000	320000000	0.61	7.61		chr2A	327000000	328000000	0.45	1.91		chr2A	325000000	326000000	0.82	6.32		chr2A	335000000	336000000	0.9	5.39		chr2A	326000000	327000000	0.95	7.19		chr2A	326000000	327000000	0.79	6.38		chr2A	331000000	332000000	1.14	4.83		chr2A	321000000	322000000	0.76	6.86		chr2A	327000000
chr2A	320000000	321000000	0.82	6.08		chr2A	328000000	329000000	0.62	1.11		chr2A	326000000	327000000	0.76	5.86		chr2A	336000000	337000000	0.9	6.18		chr2A	327000000	328000000	0.93	5.76		chr2A	327000000	328000000	0.55	3.48		chr2A	332000000	333000000	0.99	6.85		chr2A	322000000	323000000	0.66	7.26		chr2A	328000000
chr2A	321000000	322000000	0.83	6.08		chr2A	329000000	330000000	0.78	2.6		chr2A	327000000	328000000	0.83	6.78		chr2A	337000000	338000000	0.9	7.19		chr2A	328000000	329000000	0.95	6.11		chr2A	328000000	329000000	0.89	1.25		chr2A	333000000	334000000	0.91	5.41		chr2A	323000000	324000000	0.77	6.48		chr2A	329000000
chr2A	322000000	323000000	0.89	6.03		chr2A	330000000	331000000	1.11	4.62		chr2A	328000000	329000000	0.8	7.2		chr2A	338000000	339000000	1.03	4.96		chr2A	329000000	330000000	0.91	6.97		chr2A	329000000	330000000	0.9	1.84		chr2A	334000000	335000000	0.93	6.27		chr2A	324000000	325000000	0.83	5.99		chr2A	330000000
chr2A	323000000	324000000	0.86	6.7		chr2A	331000000	332000000	0.94	7.48		chr2A	329000000	330000000	0.78	7.34		chr2A	339000000	340000000	0.73	2.72		chr2A	330000000	331000000	1.05	6.09		chr2A	330000000	331000000	0.93	1.56		chr2A	335000000	336000000	0.91	7.17		chr2A	325000000	326000000	0.86	6.24		chr2A	331000000
chr2A	324000000	325000000	0.82	6.43		chr2A	332000000	333000000	0.92	6.11		chr2A	330000000	331000000	0.74	7.11		chr2A	340000000	341000000	0.63	1.18		chr2A	331000000	332000000	0.89	3.01		chr2A	331000000	332000000	0.73	2.75		chr2A	336000000	337000000	1.13	5.06		chr2A	326000000	327000000	0.91	6.24		chr2A	332000000
chr2A	325000000	326000000	1.05	1.09		chr2A	333000000	334000000	0.91	5.54		chr2A	331000000	332000000	0.74	7.08		chr2A	341000000	342000000	0.47	1.32		chr2A	332000000	333000000	0.72	1.28		chr2A	332000000	333000000	1.54	2.88		chr2A	337000000	338000000	0.79	2.86		chr2A	327000000	328000000	0.75	6.67		chr2A	333000000
chr2A	326000000	327000000	0.82	1.77		chr2A	334000000	335000000	0.94	6.81		chr2A	332000000	333000000	0.76	6.98		chr2A	342000000	343000000	0.36	1.32		chr2A	333000000	334000000	0.48	1.51		chr2A	333000000	334000000	1.09	5.51		chr2A	338000000	339000000	0.58	1.68		chr2A	328000000	329000000	1.17	1.87		chr2A	334000000
chr2A	327000000	328000000	0.73	3.28		chr2A	335000000	336000000	1.15	5.16		chr2A	333000000	334000000	0.78	6.43		chr2A	343000000	344000000	0.23	1.32		chr2A	334000000	335000000	0.39	1.89		chr2A	334000000	335000000	0.95	6.85		chr2A	339000000	340000000	0.5	1.58		chr2A	329000000	330000000	0.65	1.22		chr2A	335000000
chr2A	328000000	329000000	0.86	7.82		chr2A	336000000	337000000	1.49	2.81		chr2A	334000000	335000000	0.89	6.01		chr2A	344000000	345000000	0.27	0.52		chr2A	335000000	336000000	0.3	0.84		chr2A	335000000	336000000	0.92	5.09		chr2A	340000000	341000000	0.41	1.57		chr2A	330000000	331000000	0.58	1.17		chr2A	336000000
chr2A	329000000	330000000	0.98	5.7		chr2A	337000000	338000000	0.76	2.99		chr2A	335000000	336000000	0.88	5.92		chr2A	345000000	346000000	0.21	0.51		chr2A	336000000	337000000	0.28	0.55		chr2A	336000000	337000000	0.88	5.91		chr2A	341000000	342000000	0.29	0.98		chr2A	331000000	332000000	1.06	3.48		chr2A	337000000
chr2A	330000000	331000000	0.92	5.39		chr2A	338000000	339000000	0.87	1.44		chr2A	336000000	337000000	0.77	6.53		chr2A	346000000	347000000	0.4	0.52		chr2A	337000000	338000000	0.51	0.7		chr2A	337000000	338000000	0.91	7.42		chr2A	342000000	343000000	0.29	0.6		chr2A	332000000	333000000	0.81	4.23		chr2A	338000000
chr2A	331000000	332000000	0.95	6.89		chr2A	339000000	340000000	0.45	1.4		chr2A	337000000	338000000	1.04	3.59		chr2A	347000000	348000000	0.39	0.83		chr2A	338000000	339000000	0.75	0.98		chr2A	338000000	339000000	1.07	4.31		chr2A	343000000	344000000	0.53	0.79		chr2A	333000000	334000000	0.92	7.26		chr2A	339000000
chr2A	332000000	333000000	1.11	5.48		chr2A	340000000	341000000	0.58	1.75		chr2A	338000000	339000000	0.75	1.32		chr2A	348000000	349000000	0.92	1.71		chr2A	339000000	340000000	0.79	3.26		chr2A	339000000	340000000	0.72	2.57		chr2A	344000000	345000000	0.92	1.5		chr2A	334000000	335000000	0.9	6.23		chr2A	340000000
chr2A	333000000	334000000	1.54	3.06		chr2A	341000000	342000000	0.57	2.5		chr2A	339000000	340000000	0.36	1.72		chr2A	349000000	350000000	0.69	2.84		chr2A	340000000	341000000	0.76	3.12		chr2A	340000000	341000000	0.59	1.08		chr2A	345000000	346000000	0.78	3.24		chr2A	335000000	336000000	0.92	5.49		chr2A	341000000
chr2A	334000000	335000000	0.75	2.74		chr2A	342000000	343000000	0.82	5.14		chr2A	340000000	341000000	0.44	1.27		chr2A	350000000	351000000	0.89	2.5		chr2A	341000000	342000000	1.22	2.84		chr2A	341000000	342000000	0.4	1.46		chr2A	346000000	347000000	1.19	2.74		chr2A	336000000	337000000	0.97	6.6		chr2A	342000000
chr2A	335000000	336000000	0.9	1.61		chr2A	343000000	344000000	1	6.17		chr2A	341000000	342000000	0.69	1.16		chr2A	351000000	352000000	0.95	4.26		chr2A	342000000	343000000	0.86	6.58		chr2A	342000000	343000000	0.33	1.39		chr2A	347000000	348000000	0.89	5.22		chr2A	337000000	338000000	1.14	5.16		chr2A	343000000
chr2A	336000000	337000000	0.55	1.09		chr2A	344000000	345000000	0.9	5.8		chr2A	342000000	343000000	0.87	2.79		chr2A	352000000	353000000	0.88	5.89		chr2A	343000000	344000000	1.04	5.65		chr2A	343000000	344000000	0.27	0.69		chr2A	348000000	349000000	0.94	6.08		chr2A	338000000	339000000	1.45	2.71		chr2A	344000000
chr2A	337000000	338000000	0.62	1.11		chr2A	345000000	346000000	0.92	5.05		chr2A	343000000	344000000	1.04	6.11		chr2A	353000000	354000000	1.14	4.86		chr2A	344000000	345000000	1.82	1.5		chr2A	344000000	345000000	0.85	2.2		chr2A	349000000	350000000	1.42	3.88		chr2A	339000000	340000000	0.76	2.7		chr2A	345000000
chr2A	338000000	339000000	0.72	2.8		chr2A	346000000	347000000	1.07	5.2		chr2A	344000000	345000000	0.88	6.89		chr2A	354000000	355000000	1.63	2		chr2A	345000000	346000000	0.8	5.23		chr2A	345000000	346000000	0.87	2.58		chr2A	350000000	351000000	1.3	3.39		chr2A	340000000	341000000	0.91	1.43		chr2A	346000000
chr2A	339000000	340000000	0.32	1.43		chr2A	347000000	348000000	0.79	7.66		chr2A	345000000	346000000	0.95	6.15		chr2A	355000000	356000000	0.84	4.94		chr2A	346000000	347000000	0.95	5.19		chr2A	346000000	347000000	0.71	2.86		chr2A	351000000	352000000	0.93	5.11		chr2A	341000000	342000000	0.49	1.61		chr2A	347000000
chr2A	340000000	341000000	0.46	1.42		chr2A	348000000	349000000	0.91	5.92		chr2A	346000000	347000000	0.97	5.79		chr2A	356000000	357000000	0.85	5.15		chr2A	347000000	348000000	0.86	6.31		chr2A	347000000	348000000	0.87	1.5		chr2A	352000000	353000000	0.85	5.62		chr2A	342000000	343000000	0.32	1.66		chr2A	348000000
chr2A	341000000	342000000	0.53	0.94		chr2A	349000000	350000000	0.97	6.26		chr2A	347000000	348000000	0.92	7.26		chr2A	357000000	358000000	0.94	6.25		chr2A	348000000	349000000	0.94	5.97		chr2A	348000000	349000000	0.46	0.76		chr2A	353000000	354000000	0.95	6.14		chr2A	343000000	344000000	0.5	0.94		chr2A	349000000
chr2A	342000000	343000000	0.77	1.98		chr2A	350000000	351000000	1.14	4.54		chr2A	348000000	349000000	1.37	3.48		chr2A	358000000	359000000	0.92	5.53		chr2A	349000000	350000000	0.94	5.27		chr2A	349000000	350000000	0.33	0.76		chr2A	354000000	355000000	0.9	5.9		chr2A	344000000	345000000	0.9	1.76		chr2A	350000000
chr2A	343000000	344000000	0.74	3.06		chr2A	351000000	352000000	0.99	5.89		chr2A	349000000	350000000	1.18	2.97		chr2A	359000000	360000000	0.86	5.13		chr2A	350000000	351000000	1.13	4.49		chr2A	350000000	351000000	0.8	6.47		chr2A	355000000	356000000	0.9	4.75		chr2A	345000000	346000000	0.76	2.96		chr2A	351000000
chr2A	344000000	345000000	0.68	3.51		chr2A	352000000	353000000	0.96	5.97		chr2A	350000000	351000000	0.79	2.61		chr2A	360000000	361000000	1.14	4.54		chr2A	351000000	352000000	0.89	6.9		chr2A	351000000	352000000	1	5.39		chr2A	356000000	357000000	1.15	5.2		chr2A	346000000	347000000	0.96	2.56		chr2A	352000000
chr2A	345000000	346000000	1.34	3.56		chr2A	353000000	354000000	0.86	5.9		chr2A	351000000	352000000	0.74	1.29		chr2A	361000000	362000000	0.92	7.16		chr2A	352000000	353000000	0.85	6.65		chr2A	352000000	353000000	1.76	1.83		chr2A	357000000	358000000	0.91	6.63		chr2A	347000000	348000000	0.99	4.71		chr2A	353000000
chr2A	346000000	347000000	0.93	5.58		chr2A	354000000	355000000	0.98	5.22		chr2A	352000000	353000000	0.26	1.18		chr2A	362000000	363000000	0.77	6.88		chr2A	353000000	354000000	0.99	6.46		chr2A	353000000	354000000	0.81	4.71		chr2A	358000000	359000000	0.74	7.68		chr2A	348000000	349000000	0.91	5.94		chr2A	354000000
chr2A	347000000	348000000	0.96	6.27		chr2A	355000000	356000000	1.19	3.88		chr2A	353000000	354000000	0.21	0.45		chr2A	363000000	364000000	1.08	6.05		chr2A	354000000	355000000	1.15	5.27		chr2A	354000000	355000000	0.94	5.31		chr2A	359000000	360000000	1.19	5.38		chr2A	349000000	350000000	1.27	4.47		chr2A	355000000
chr2A	348000000	349000000	0.85	5.33		chr2A	356000000	357000000	1.5	3.34		chr2A	354000000	355000000	0.37	0.93		chr2A	364000000	365000000	1.05	5.65		chr2A	355000000	356000000	0.88	4.6		chr2A	355000000	356000000	0.9	5.63		chr2A	360000000	361000000	0.98	5.24		chr2A	350000000	351000000	1.47	2.71		chr2A	356000000
chr2A	349000000	350000000	0.91	5.26		chr2A	357000000	358000000	0.96	5.25		chr2A	355000000	356000000	0.5	2.31		chr2A	365000000	366000000	0.96	3.6		chr2A	356000000	357000000	0.96	7.04		chr2A	356000000	357000000	0.88	5.99		chr2A	361000000	362000000	0.97	4.75		chr2A	351000000	352000000	0.88	5.1		chr2A	357000000
chr2A	350000000	351000000	1.41	2.75		chr2A	358000000	359000000	0.71	5.86		chr2A	356000000	357000000	0.59	1.81		chr2A	366000000	367000000	0.98	7.12		chr2A	357000000	358000000	0.98	6.01		chr2A	357000000	358000000	0.98	5.81		chr2A	362000000	363000000	0.96	6.79		chr2A	352000000	353000000	0.87	5.36		chr2A	358000000
chr2A	351000000	352000000	1.32	4.31		chr2A	359000000	360000000	1.15	3.88		chr2A	357000000	358000000	1.05	3.16		chr2A	367000000	368000000	0.87	6.36		chr2A	358000000	359000000	0.85	6.31		chr2A	358000000	359000000	1.1	4.32		chr2A	363000000	364000000	0.89	6.2		chr2A	353000000	354000000	0.95	6.17		chr2A	359000000
chr2A	352000000	353000000	0.92	5.95		chr2A	360000000	361000000	0.83	6.38		chr2A	358000000	359000000	0.81	5.86		chr2A	368000000	369000000	0.8	6.79		chr2A	359000000	360000000	0.71	8.82		chr2A	359000000	360000000	0.87	6.82		chr2A	364000000	365000000	0.86	7.12		chr2A	354000000	355000000	0.94	5.59		chr2A	360000000
chr2A	353000000	354000000	0.88	5.47		chr2A	361000000	362000000	0.79	6.11		chr2A	359000000	360000000	0.98	5.56		chr2A	369000000	370000000	0.74	8.11		chr2A	360000000	361000000	1.02	4.11		chr2A	360000000	361000000	0.89	6.17		chr2A	365000000	366000000	0.77	6.87		chr2A	355000000	356000000	0.9	5.57		chr2A	361000000
chr2A	354000000	355000000	1.13	5.51		chr2A	362000000	363000000	0.74	6.27		chr2A	360000000	361000000	1.89	1.35		chr2A	370000000	371000000	1	3.83		chr2A	361000000	362000000	0.77	6.53		chr2A	361000000	362000000	0.91	6.92		chr2A	366000000	367000000	0.94	4.94		chr2A	356000000	357000000	1.2	4.76		chr2A	362000000
chr2A	355000000	356000000	0.94	6.43		chr2A	363000000	364000000	0.94	5.92		chr2A	361000000	362000000	0.81	5.41		chr2A	371000000	372000000	0.78	6.24		chr2A	362000000	363000000	0.83	5.87		chr2A	362000000	363000000	1.14	5.24		chr2A	367000000	368000000	0.84	6.72		chr2A	357000000	358000000	0.89	7.15		chr2A	363000000
chr2A	356000000	357000000	0.74	7.7		chr2A	364000000	365000000	0.85	6.72		chr2A	362000000	363000000	0.93	5.21		chr2A	372000000	373000000	0.75	5.87		chr2A	363000000	364000000	0.84	6.09		chr2A	363000000	364000000	0.88	4.63		chr2A	368000000	369000000	0.75	6.12		chr2A	358000000	359000000	0.78	7.06		chr2A	364000000
chr2A	357000000	358000000	1.2	5.43		chr2A	365000000	366000000	0.93	4.54		chr2A	363000000	364000000	0.86	6.26		chr2A	373000000	374000000	0.85	6.15		chr2A	364000000	365000000	0.81	6.77		chr2A	364000000	365000000	0.98	6.79		chr2A	369000000	370000000	0.81	5.99		chr2A	359000000	360000000	1.16	5.93		chr2A	365000000
chr2A	358000000	359000000	0.97	5.19		chr2A	366000000	367000000	0.69	8.61		chr2A	364000000	365000000	0.97	5.94		chr2A	374000000	375000000	0.83	6.82		chr2A	365000000	366000000	0.86	6.86		chr2A	365000000	366000000	0.97	5.55		chr2A	370000000	371000000	0.83	6.77		chr2A	360000000	361000000	0.99	5.42		chr2A	366000000
chr2A	359000000	360000000	0.97	4.81		chr2A	367000000	368000000	0.91	6.67		chr2A	365000000	366000000	0.98	5.49		chr2A	375000000	376000000	0.85	6.77		chr2A	366000000	367000000	0.97	5.95		chr2A	366000000	367000000	0.81	6.08		chr2A	371000000	372000000	0.93	6.63		chr2A	361000000	362000000	1.01	4.38		chr2A	367000000
chr2A	360000000	361000000	0.96	6.86		chr2A	368000000	369000000	0.95	6.17		chr2A	366000000	367000000	1.15	4.58		chr2A	376000000	377000000	0.96	5.97		chr2A	367000000	368000000	0.86	6.48		chr2A	367000000	368000000	0.79	8.01		chr2A	372000000	373000000	0.93	6.21		chr2A	362000000	363000000	0.94	6.77		chr2A	368000000
chr2A	361000000	362000000	0.9	6.21		chr2A	369000000	370000000	0.84	6.17		chr2A	367000000	368000000	0.89	7		chr2A	377000000	378000000	0.85	6.39		chr2A	368000000	369000000	0.82	6.68		chr2A	368000000	369000000	0.94	4.95		chr2A	373000000	374000000	0.87	6.28		chr2A	363000000	364000000	0.89	6.42		chr2A	369000000
chr2A	362000000	363000000	0.84	7.14		chr2A	370000000	371000000	0.84	7.17		chr2A	368000000	369000000	0.79	6.76		chr2A	378000000	379000000	0.78	6.58		chr2A	369000000	370000000	0.86	6.7		chr2A	369000000	370000000	0.76	6.27		chr2A	374000000	375000000	0.81	7.15		chr2A	364000000	365000000	0.85	7.01		chr2A	370000000
chr2A	363000000	364000000	0.79	6.54		chr2A	371000000	372000000	0.85	6.26		chr2A	369000000	370000000	0.98	6.04		chr2A	379000000	380000000	0.87	6.71		chr2A	370000000	371000000	0.77	5.36		chr2A	370000000	371000000	0.9	5.96		chr2A	375000000	376000000	0.79	5.38		chr2A	365000000	366000000	0.72	7.25		chr2A	371000000
chr2A	364000000	365000000	0.9	4.96		chr2A	372000000	373000000	0.9	5.76		chr2A	370000000	371000000	1.1	5.34		chr2A	380000000	381000000	0.86	6.06		chr2A	371000000	372000000	1	5.81		chr2A	371000000	372000000	0.76	5.98		chr2A	376000000	377000000	0.87	6.13		chr2A	366000000	367000000	0.95	4.57		chr2A	372000000
chr2A	365000000	366000000	0.85	6.67		chr2A	373000000	374000000	0.95	6.42		chr2A	371000000	372000000	0.94	4.84		chr2A	381000000	382000000	0.96	6.47		chr2A	372000000	373000000	0.92	6.78		chr2A	372000000	373000000	0.79	6.49		chr2A	377000000	378000000	0.96	6.51		chr2A	367000000	368000000	0.87	6.64		chr2A	373000000
chr2A	366000000	367000000	0.75	6.12		chr2A	374000000	375000000	0.98	5.55		chr2A	372000000	373000000	0.93	6.61		chr2A	382000000	383000000	0.95	5.66		chr2A	373000000	374000000	0.83	6.31		chr2A	373000000	374000000	0.8	6.57		chr2A	378000000	379000000	0.96	5.72		chr2A	368000000	369000000	0.73	5.92		chr2A	374000000
chr2A	367000000	368000000	0.81	5.96		chr2A	375000000	376000000	0.74	8.59		chr2A	373000000	374000000	0.86	6.19		chr2A	383000000	384000000	0.72	6.76		chr2A	374000000	375000000	0.82	7.6		chr2A	374000000	375000000	0.98	6.54		chr2A	379000000	380000000	0.76	7.02		chr2A	369000000	370000000	0.83	6.14		chr2A	375000000
chr2A	368000000	369000000	0.82	6.77		chr2A	376000000	377000000	0.76	8.32		chr2A	374000000	375000000	0.88	7.08		chr2A	384000000	385000000	0.78	7.66		chr2A	375000000	376000000	0.79	8.15		chr2A	375000000	376000000	0.88	6.06		chr2A	380000000	381000000	0.78	7.98		chr2A	370000000	371000000	0.83	6.81		chr2A	376000000
chr2A	369000000	370000000	0.91	6.47		chr2A	377000000	378000000	0.78	8.17		chr2A	375000000	376000000	0.72	7.48		chr2A	385000000	386000000	0.78	8.05		chr2A	376000000	377000000	0.75	8.26		chr2A	376000000	377000000	0.86	6.51		chr2A	381000000	382000000	0.8	8.25		chr2A	371000000	372000000	0.89	6.64		chr2A	377000000
chr2A	370000000	371000000	0.94	6.24		chr2A	378000000	379000000	0.9	7		chr2A	376000000	377000000	0.91	5.11		chr2A	386000000	387000000	0.8	7.8		chr2A	377000000	378000000	0.92	7.21		chr2A	377000000	378000000	0.8	6.6		chr2A	382000000	383000000	0.82	7.83		chr2A	372000000	373000000	0.95	5.99		chr2A	378000000
chr2A	371000000	372000000	0.86	6.28		chr2A	379000000	380000000	0.84	7.17		chr2A	377000000	378000000	0.89	6.72		chr2A	387000000	388000000	0.89	7.61		chr2A	378000000	379000000	0.79	7.23		chr2A	378000000	379000000	0.71	5.08		chr2A	383000000	384000000	0.9	7.29		chr2A	373000000	374000000	0.85	6.27		chr2A	379000000
chr2A	372000000	373000000	0.8	7.05		chr2A	380000000	381000000	0.74	7.14		chr2A	378000000	379000000	0.92	5.86		chr2A	388000000	389000000	0.76	7.23		chr2A	379000000	380000000	0.89	7.31		chr2A	379000000	380000000	0.88	6.1		chr2A	384000000	385000000	0.76	7.38		chr2A	374000000	375000000	0.83	7.21		chr2A	380000000
chr2A	373000000	374000000	0.8	5.59		chr2A	381000000	382000000	0.93	6.43		chr2A	379000000	380000000	0.74	6		chr2A	389000000	390000000	0.9	6.9		chr2A	380000000	381000000	0.82	6.59		chr2A	380000000	381000000	0.95	6.33		chr2A	385000000	386000000	0.92	6.57		chr2A	375000000	376000000	0.81	5.7		chr2A	381000000
chr2A	374000000	375000000	0.83	6.04		chr2A	382000000	383000000	0.89	6.14		chr2A	380000000	381000000	0.81	6.79		chr2A	390000000	391000000	0.8	6.52		chr2A	381000000	382000000	0.94	5.9		chr2A	381000000	382000000	0.95	5.51		chr2A	386000000	387000000	0.8	6.67		chr2A	376000000	377000000	0.83	6.15		chr2A	382000000
chr2A	375000000	376000000	0.98	6.34		chr2A	383000000	384000000	0.78	6.78		chr2A	381000000	382000000	0.8	6.32		chr2A	391000000	392000000	0.9	6.09		chr2A	382000000	383000000	0.81	6.35		chr2A	382000000	383000000	0.72	8.28		chr2A	387000000	388000000	0.9	6.21		chr2A	377000000	378000000	0.99	6.2		chr2A	383000000
chr2A	376000000	377000000	0.94	5.93		chr2A	384000000	385000000	0.83	6.04		chr2A	382000000	383000000	0.97	6.61		chr2A	392000000	393000000	0.85	6.03		chr2A	383000000	384000000	0.81	7.19		chr2A	383000000	384000000	0.75	7.73		chr2A	388000000	389000000	0.84	5.77		chr2A	378000000	379000000	0.93	6		chr2A	384000000
chr2A	377000000	378000000	0.75	6.71		chr2A	385000000	386000000	0.78	6.36		chr2A	383000000	384000000	0.91	6.17		chr2A	393000000	394000000	0.8	7		chr2A	384000000	385000000	0.89	5.57		chr2A	384000000	385000000	0.77	8.27		chr2A	389000000	390000000	0.8	7.02		chr2A	379000000	380000000	0.72	6.67		chr2A	385000000
chr2A	378000000	379000000	0.81	7.69		chr2A	386000000	387000000	0.93	5.84		chr2A	384000000	385000000	0.84	6.18		chr2A	394000000	395000000	0.93	5.7		chr2A	385000000	386000000	0.92	5.95		chr2A	385000000	386000000	0.88	6.84		chr2A	390000000	391000000	0.94	5.82		chr2A	380000000	381000000	0.85	7.35		chr2A	386000000
chr2A	379000000	380000000	0.8	8.14		chr2A	387000000	388000000	0.86	6.32		chr2A	385000000	386000000	0.83	7.08		chr2A	395000000	396000000	0.83	6.34		chr2A	386000000	387000000	0.81	7.59		chr2A	386000000	387000000	0.86	7.24		chr2A	391000000	392000000	0.82	6.83		chr2A	381000000	382000000	0.79	8.24		chr2A	387000000
chr2A	380000000	381000000	0.81	7.8		chr2A	388000000	389000000	0.84	7.33		chr2A	386000000	387000000	0.86	5.65		chr2A	396000000	397000000	0.88	7.46		chr2A	387000000	388000000	0.87	6.91		chr2A	387000000	388000000	0.79	7.51		chr2A	392000000	393000000	0.91	6.88		chr2A	382000000	383000000	0.76	8		chr2A	388000000
chr2A	381000000	382000000	0.89	7.56		chr2A	389000000	390000000	0.81	6.63		chr2A	387000000	388000000	0.97	5.1		chr2A	397000000	398000000	0.8	6.93		chr2A	388000000	389000000	0.88	5.98		chr2A	388000000	389000000	0.91	6.26		chr2A	393000000	394000000	0.77	6.9		chr2A	383000000	384000000	0.94	7.4		chr2A	389000000
chr2A	382000000	383000000	0.78	7.28		chr2A	390000000	391000000	0.83	5.55		chr2A	388000000	389000000	0.89	7.29		chr2A	398000000	399000000	0.83	5.34		chr2A	389000000	390000000	0.86	5.55		chr2A	389000000	390000000	0.81	6.28		chr2A	394000000	395000000	0.86	5.58		chr2A	384000000	385000000	0.76	7.28		chr2A	390000000
chr2A	383000000	384000000	0.89	6.86		chr2A	391000000	392000000	0.9	5.69		chr2A	389000000	390000000	0.94	5.97		chr2A	399000000	400000000	0.89	5.95		chr2A	390000000	391000000	0.81	6.07		chr2A	390000000	391000000	0.86	6.38		chr2A	395000000	396000000	0.9	5.86		chr2A	385000000	386000000	0.89	7.04		chr2A	391000000
chr2A	384000000	385000000	0.8	6.68		chr2A	392000000	393000000	0.84	6.66		chr2A	390000000	391000000	0.77	7.82		chr2A	400000000	401000000	0.78	5.94		chr2A	391000000	392000000	0.78	6.32		chr2A	391000000	392000000	0.84	6.27		chr2A	396000000	397000000	0.81	6.27		chr2A	386000000	387000000	0.81	6.59		chr2A	392000000
chr2A	385000000	386000000	0.93	5.89		chr2A	393000000	394000000	0.78	6.19		chr2A	391000000	392000000	0.8	8.52		chr2A	401000000	402000000	0.76	6.11		chr2A	392000000	393000000	0.71	6.68		chr2A	392000000	393000000	0.82	6.21		chr2A	397000000	398000000	0.75	5.94		chr2A	387000000	388000000	0.94	5.92		chr2A	393000000
chr2A	386000000	387000000	0.8	6.05		chr2A	394000000	395000000	0.62	5.27		chr2A	392000000	393000000	0.79	8.29		chr2A	402000000	403000000	0.6	5.71		chr2A	393000000	394000000	0.39	1.94		chr2A	393000000	394000000	0.95	5.86		chr2A	398000000	399000000	0.59	5.4		chr2A	388000000	389000000	0.81	6.23		chr2A	394000000
chr2A	387000000	388000000	0.81	7.2		chr2A	395000000	396000000	0.4	2.08		chr2A	393000000	394000000	0.85	6.89		chr2A	403000000	404000000	0.39	2.06		chr2A	394000000	395000000	0.39	2.08		chr2A	394000000	395000000	0.77	7.09		chr2A	399000000	400000000	0.37	2.06		chr2A	389000000	390000000	0.82	7.23		chr2A	395000000
chr2A	388000000	389000000	0.93	5.7		chr2A	396000000	397000000	0.42	1.95		chr2A	394000000	395000000	0.86	7.39		chr2A	404000000	405000000	0.42	1.91		chr2A	395000000	396000000	0.46	1.72		chr2A	395000000	396000000	0.91	6.49		chr2A	400000000	401000000	0.43	1.95		chr2A	390000000	391000000	0.91	5.53		chr2A	396000000
chr2A	389000000	390000000	0.85	6.34		chr2A	397000000	398000000	0.51	1.88		chr2A	395000000	396000000	0.8	7.45		chr2A	405000000	406000000	0.44	1.66		chr2A	396000000	397000000	0.45	1.88		chr2A	396000000	397000000	0.79	6.76		chr2A	401000000	402000000	0.44	1.68		chr2A	391000000	392000000	0.86	6.26		chr2A	397000000
chr2A	390000000	391000000	0.85	7.44		chr2A	398000000	399000000	0.39	1.6		chr2A	396000000	397000000	0.86	6.46		chr2A	406000000	407000000	0.46	1.95		chr2A	397000000	398000000	0.49	1.86		chr2A	397000000	398000000	0.85	5.65		chr2A	402000000	403000000	0.48	1.98		chr2A	392000000	393000000	0.83	7.45		chr2A	398000000
chr2A	391000000	392000000	0.84	7.04		chr2A	399000000	400000000	0.5	1.86		chr2A	397000000	398000000	0.91	5.74		chr2A	407000000	408000000	0.46	1.77		chr2A	398000000	399000000	0.45	1.8		chr2A	398000000	399000000	0.88	5.8		chr2A	403000000	404000000	0.45	1.78		chr2A	393000000	394000000	0.85	7.01		chr2A	399000000
chr2A	392000000	393000000	0.85	5.55		chr2A	400000000	401000000	0.44	1.81		chr2A	398000000	399000000	0.76	6.79		chr2A	408000000	409000000	0.46	1.8		chr2A	399000000	400000000	0.47	1.97		chr2A	399000000	400000000	0.76	6.33		chr2A	404000000	405000000	0.4	2.14		chr2A	394000000	395000000	0.84	5.77		chr2A	400000000
chr2A	393000000	394000000	0.87	5.7		chr2A	401000000	402000000	0.45	1.63		chr2A	399000000	400000000	0.82	6.28		chr2A	409000000	410000000	0.46	1.95		chr2A	400000000	401000000	0.48	1.68		chr2A	400000000	401000000	0.78	5.74		chr2A	405000000	406000000	0.47	1.7		chr2A	395000000	396000000	0.85	5.48		chr2A	401000000
chr2A	394000000	395000000	0.82	6.18		chr2A	402000000	403000000	0.41	1.91		chr2A	400000000	401000000	0.79	5.75		chr2A	410000000	411000000	0.45	1.66		chr2A	401000000	402000000	0.45	1.93		chr2A	401000000	402000000	0.52	4.75		chr2A	406000000	407000000	0.44	1.94		chr2A	396000000	397000000	0.85	6.16		chr2A	402000000
chr2A	395000000	396000000	0.78	6.14		chr2A	403000000	404000000	0.48	1.79		chr2A	401000000	402000000	0.96	6.06		chr2A	411000000	412000000	0.45	1.92		chr2A	402000000	403000000	0.37	2.2		chr2A	402000000	403000000	0.41	1.93		chr2A	407000000	408000000	0.54	1.86		chr2A	397000000	398000000	0.75	6.13		chr2A	403000000
chr2A	396000000	397000000	0.62	5.94		chr2A	404000000	405000000	0.39	2.12		chr2A	402000000	403000000	0.78	6.67		chr2A	412000000	413000000	0.38	2.25		chr2A	403000000	404000000	0.57	2.52		chr2A	403000000	404000000	0.47	1.99		chr2A	408000000	409000000	0.43	2.3		chr2A	398000000	399000000	0.67	6.33		chr2A	404000000
chr2A	397000000	398000000	0.4	2.07		chr2A	405000000	406000000	0.4	2.26		chr2A	403000000	404000000	0.87	6.96		chr2A	413000000	414000000	0.56	2.47		chr2A	404000000	405000000	0.55	8.69		chr2A	404000000	405000000	0.47	1.81		chr2A	409000000	410000000	0.56	4.55		chr2A	399000000	400000000	0.39	2.13		chr2A	405000000
chr2A	398000000	399000000	0.42	1.96		chr2A	406000000	407000000	0.47	4.64		chr2A	404000000	405000000	0.76	6.63		chr2A	414000000	415000000	0.53	8.22		chr2A	405000000	406000000	0.65	8.11		chr2A	405000000	406000000	0.46	1.71		chr2A	410000000	411000000	0.59	8.51		chr2A	400000000	401000000	0.4	1.89		chr2A	406000000
chr2A	399000000	400000000	0.43	1.69		chr2A	407000000	408000000	0.56	8.16		chr2A	405000000	406000000	0.88	5.55		chr2A	415000000	416000000	0.63	7.71		chr2A	406000000	407000000	0.64	8.68		chr2A	406000000	407000000	0.46	1.75		chr2A	411000000	412000000	0.66	7.97		chr2A	401000000	402000000	0.44	1.68		chr2A	407000000
chr2A	400000000	401000000	0.47	1.94		chr2A	408000000	409000000	0.64	7.92		chr2A	406000000	407000000	0.9	5.74		chr2A	416000000	417000000	0.65	8.43		chr2A	407000000	408000000	0.61	9.28		chr2A	407000000	408000000	0.39	2		chr2A	412000000	413000000	0.66	8.47		chr2A	402000000	403000000	0.45	1.92		chr2A	408000000
chr2A	401000000	402000000	0.47	1.78		chr2A	409000000	410000000	0.65	8.78		chr2A	407000000	408000000	0.81	6.48		chr2A	417000000	418000000	0.62	9.08		chr2A	408000000	409000000	0.78	6.73		chr2A	408000000	409000000	0.46	1.92		chr2A	413000000	414000000	0.55	9.42		chr2A	403000000	404000000	0.48	1.86		chr2A	409000000
chr2A	402000000	403000000	0.45	1.76		chr2A	410000000	411000000	0.56	9.33		chr2A	408000000	409000000	0.79	6		chr2A	418000000	419000000	0.7	7.27		chr2A	409000000	410000000	0.93	6.33		chr2A	409000000	410000000	0.47	1.78		chr2A	414000000	415000000	0.9	5.91		chr2A	404000000	405000000	0.44	1.71		chr2A	410000000
chr2A	403000000	404000000	0.47	1.99		chr2A	411000000	412000000	0.85	5.6		chr2A	409000000	410000000	0.59	4.68		chr2A	419000000	420000000	0.94	6.25		chr2A	410000000	411000000	0.73	7.07		chr2A	410000000	411000000	0.37	2.05		chr2A	415000000	416000000	0.88	6.64		chr2A	405000000	406000000	0.47	1.99		chr2A	411000000
chr2A	404000000	405000000	0.45	1.64		chr2A	412000000	413000000	0.9	6.66		chr2A	410000000	411000000	0.37	2.14		chr2A	420000000	421000000	0.74	6.81		chr2A	411000000	412000000	0.86	5.68		chr2A	411000000	412000000	0.41	2.13		chr2A	416000000	417000000	0.78	6.22		chr2A	406000000	407000000	0.48	1.69		chr2A	412000000
chr2A	405000000	406000000	0.46	1.99		chr2A	413000000	414000000	0.79	6.16		chr2A	411000000	412000000	0.39	2.06		chr2A	421000000	422000000	0.86	5.6		chr2A	412000000	413000000	0.89	5.06		chr2A	412000000	413000000	0.55	4.22		chr2A	417000000	418000000	0.82	5.89		chr2A	407000000	408000000	0.45	1.93		chr2A	413000000
chr2A	406000000	407000000	0.39	2.23		chr2A	414000000	415000000	0.78	5.9		chr2A	412000000	413000000	0.47	1.62		chr2A	422000000	423000000	0.8	5.58		chr2A	413000000	414000000	0.85	6.14		chr2A	413000000	414000000	0.55	7.98		chr2A	418000000	419000000	0.94	4.98		chr2A	408000000	409000000	0.37	2.21		chr2A	414000000
chr2A	407000000	408000000	0.56	2.5		chr2A	415000000	416000000	0.96	4.69		chr2A	413000000	414000000	0.39	1.54		chr2A	423000000	424000000	0.91	5.76		chr2A	414000000	415000000	0.81	6.94		chr2A	414000000	415000000	0.61	7.48		chr2A	419000000	420000000	0.73	6.98		chr2A	409000000	410000000	0.56	2.4		chr2A	415000000
chr2A	408000000	409000000	0.53	8.25		chr2A	416000000	417000000	0.69	6.84		chr2A	414000000	415000000	0.51	1.88		chr2A	424000000	425000000	0.78	6.78		chr2A	415000000	416000000	0.79	5.39		chr2A	415000000	416000000	0.66	8.37		chr2A	420000000	421000000	0.87	6.2		chr2A	410000000	411000000	0.54	8.17		chr2A	416000000
chr2A	409000000	410000000	0.62	7.71		chr2A	417000000	418000000	0.83	5.56		chr2A	415000000	416000000	0.77	2.35		chr2A	425000000	426000000	0.81	5.67		chr2A	416000000	417000000	0.82	6.89		chr2A	416000000	417000000	0.58	9.26		chr2A	421000000	422000000	0.81	5.73		chr2A	411000000	412000000	0.64	7.9		chr2A	417000000
chr2A	410000000	411000000	0.66	8.42		chr2A	418000000	419000000	0.84	6.1		chr2A	416000000	417000000	0.48	1.81		chr2A	426000000	427000000	0.8	6.72		chr2A	417000000	418000000	0.87	6.19		chr2A	417000000	418000000	0.79	6.51		chr2A	422000000	423000000	0.78	6.86		chr2A	412000000	413000000	0.66	8.44		chr2A	418000000
chr2A	411000000	412000000	0.62	9.17		chr2A	419000000	420000000	0.76	6.35		chr2A	417000000	418000000	0.42	1.82		chr2A	427000000	428000000	0.81	6.18		chr2A	418000000	419000000	0.83	6.04		chr2A	418000000	419000000	0.92	6.21		chr2A	423000000	424000000	0.95	6.26		chr2A	413000000	414000000	0.63	9.21		chr2A	419000000
chr2A	412000000	413000000	0.7	7.37		chr2A	420000000	421000000	0.88	6.04		chr2A	418000000	419000000	0.45	1.73		chr2A	428000000	429000000	0.85	5.63		chr2A	419000000	420000000	0.75	6.86		chr2A	419000000	420000000	0.7	6.99		chr2A	424000000	425000000	0.74	6.52		chr2A	414000000	415000000	0.7	7.34		chr2A	420000000
chr2A	413000000	414000000	0.95	6.35		chr2A	421000000	422000000	0.77	6.37		chr2A	419000000	420000000	0.45	2.13		chr2A	429000000	430000000	0.69	6.91		chr2A	420000000	421000000	0.89	5.13		chr2A	420000000	421000000	0.86	5.56		chr2A	425000000	426000000	0.82	5.97		chr2A	415000000	416000000	0.95	6.37		chr2A	421000000
chr2A	414000000	415000000	0.75	6.68		chr2A	422000000	423000000	0.82	5.99		chr2A	420000000	421000000	0.4	2.17		chr2A	430000000	431000000	0.97	4.91		chr2A	421000000	422000000	0.9	5.99		chr2A	421000000	422000000	0.88	5.01		chr2A	426000000	427000000	0.88	5.13		chr2A	416000000	417000000	0.76	6.77		chr2A	422000000
chr2A	415000000	416000000	0.86	5.68		chr2A	423000000	424000000	0.93	5.11		chr2A	421000000	422000000	0.46	3.64		chr2A	431000000	432000000	0.86	5.89		chr2A	422000000	423000000	0.96	5.31		chr2A	422000000	423000000	0.82	6.05		chr2A	427000000	428000000	0.93	6.15		chr2A	417000000	418000000	0.86	5.72		chr2A	423000000
chr2A	416000000	417000000	0.83	5.58		chr2A	424000000	425000000	0.89	6.01		chr2A	422000000	423000000	0.54	8.11		chr2A	432000000	433000000	0.92	5.85		chr2A	423000000	424000000	1.07	5.39		chr2A	423000000	424000000	0.8	6.75		chr2A	428000000	429000000	0.94	4.82		chr2A	418000000	419000000	0.83	5.48		chr2A	424000000
chr2A	417000000	418000000	0.89	5.86		chr2A	425000000	426000000	0.9	4.87		chr2A	423000000	424000000	0.62	7.67		chr2A	433000000	434000000	1.08	4.78		chr2A	424000000	425000000	0.92	6.84		chr2A	424000000	425000000	0.78	5.45		chr2A	429000000	430000000	1.03	6.18		chr2A	419000000	420000000	0.89	5.87		chr2A	425000000
chr2A	418000000	419000000	0.79	6.99		chr2A	426000000	427000000	1.04	5.63		chr2A	424000000	425000000	0.65	8.61		chr2A	434000000	435000000	0.96	7.04		chr2A	425000000	426000000	0.98	6.01		chr2A	425000000	426000000	0.82	6.6		chr2A	430000000	431000000	0.97	6.57		chr2A	420000000	421000000	0.8	7.03		chr2A	426000000
chr2A	419000000	420000000	0.82	5.54		chr2A	427000000	428000000	0.91	6.61		chr2A	425000000	426000000	0.6	9.54		chr2A	435000000	436000000	0.97	5.91		chr2A	426000000	427000000	0.84	6.32		chr2A	426000000	427000000	0.87	6.35		chr2A	431000000	432000000	0.95	6.17		chr2A	421000000	422000000	0.81	5.56		chr2A	427000000
chr2A	420000000	421000000	0.8	6.74		chr2A	428000000	429000000	0.99	6.22		chr2A	426000000	427000000	0.74	6.26		chr2A	436000000	437000000	0.83	6.29		chr2A	427000000	428000000	0.87	7.12		chr2A	427000000	428000000	0.83	5.74		chr2A	432000000	433000000	0.79	6.21		chr2A	422000000	423000000	0.82	6.7		chr2A	428000000
chr2A	421000000	422000000	0.81	6.33		chr2A	429000000	430000000	0.78	6.03		chr2A	427000000	428000000	0.94	6.33		chr2A	437000000	438000000	0.83	6.77		chr2A	428000000	429000000	0.86	5.97		chr2A	428000000	429000000	0.71	6.83		chr2A	433000000	434000000	0.86	7.32		chr2A	423000000	424000000	0.82	6.48		chr2A	429000000
chr2A	422000000	423000000	0.86	5.81		chr2A	430000000	431000000	0.86	7.26		chr2A	428000000	429000000	0.74	6.95		chr2A	438000000	439000000	0.87	6.57		chr2A	429000000	430000000	0.95	5.26		chr2A	429000000	430000000	0.9	5		chr2A	434000000	435000000	0.89	5.7		chr2A	424000000	425000000	0.85	5.85		chr2A	430000000
chr2A	423000000	424000000	0.71	7.02		chr2A	431000000	432000000	0.83	5.47		chr2A	429000000	430000000	0.78	5.34		chr2A	439000000	440000000	0.88	5.32		chr2A	430000000	431000000	0.92	5.71		chr2A	430000000	431000000	0.86	5.9		chr2A	435000000	436000000	1.02	5.24		chr2A	425000000	426000000	0.72	6.96		chr2A	431000000
chr2A	424000000	425000000	0.96	4.88		chr2A	432000000	433000000	0.96	5.03		chr2A	430000000	431000000	0.92	5.12		chr2A	440000000	441000000	0.95	5.34		chr2A	431000000	432000000	0.86	5.95		chr2A	431000000	432000000	0.94	5.27		chr2A	436000000	437000000	0.89	5.79		chr2A	426000000	427000000	0.95	4.94		chr2A	432000000
chr2A	425000000	426000000	0.87	6.02		chr2A	433000000	434000000	0.91	5.8		chr2A	431000000	432000000	0.79	6.37		chr2A	441000000	442000000	0.9	5.82		chr2A	432000000	433000000	0.81	6.89		chr2A	432000000	433000000	1.06	5.07		chr2A	437000000	438000000	0.83	6.6		chr2A	427000000	428000000	0.87	6.17		chr2A	433000000
chr2A	426000000	427000000	0.93	5.63		chr2A	434000000	435000000	0.83	6.14		chr2A	432000000	433000000	0.82	6.38		chr2A	442000000	443000000	0.8	6.95		chr2A	433000000	434000000	0.88	6.94		chr2A	433000000	434000000	0.92	7.03		chr2A	438000000	439000000	0.83	6.85		chr2A	428000000	429000000	0.96	5.45		chr2A	434000000
chr2A	427000000	428000000	1.07	4.91		chr2A	435000000	436000000	0.8	6.69		chr2A	433000000	434000000	0.79	5.31		chr2A	443000000	444000000	0.85	7.04		chr2A	434000000	435000000	0.79	7.09		chr2A	434000000	435000000	0.97	5.76		chr2A	439000000	440000000	0.82	6.93		chr2A	429000000	430000000	1.06	5.02		chr2A	435000000
chr2A	428000000	429000000	0.94	7.23		chr2A	436000000	437000000	0.84	6.79		chr2A	434000000	435000000	0.81	6.84		chr2A	444000000	445000000	0.78	6.91		chr2A	435000000	436000000	0.82	6.16		chr2A	435000000	436000000	0.83	6.24		chr2A	440000000	441000000	0.83	6.17		chr2A	430000000	431000000	0.95	7.16		chr2A	436000000
chr2A	429000000	430000000	0.99	5.76		chr2A	437000000	438000000	0.74	6.87		chr2A	435000000	436000000	0.83	6.13		chr2A	445000000	446000000	0.85	6.02		chr2A	436000000	437000000	0.83	6.41		chr2A	436000000	437000000	0.85	6.96		chr2A	441000000	442000000	0.84	6.56		chr2A	431000000	432000000	0.98	5.84		chr2A	437000000
chr2A	430000000	431000000	0.83	6.31		chr2A	438000000	439000000	0.86	6.32		chr2A	436000000	437000000	0.81	5.61		chr2A	446000000	447000000	0.81	6.43		chr2A	437000000	438000000	0.83	6.45		chr2A	437000000	438000000	0.9	6.27		chr2A	442000000	443000000	0.78	6.21		chr2A	432000000	433000000	0.82	6.25		chr2A	438000000
chr2A	431000000	432000000	0.86	7.09		chr2A	439000000	440000000	0.81	6.33		chr2A	437000000	438000000	0.73	6.78		chr2A	447000000	448000000	0.75	6.34		chr2A	438000000	439000000	0.97	5.75		chr2A	438000000	439000000	0.88	5.2		chr2A	443000000	444000000	0.91	6.28		chr2A	433000000	434000000	0.86	7.01		chr2A	439000000
chr2A	432000000	433000000	0.9	6.35		chr2A	440000000	441000000	0.82	6		chr2A	438000000	439000000	0.95	4.78		chr2A	448000000	449000000	0.99	5.86		chr2A	439000000	440000000	0.9	6.44		chr2A	439000000	440000000	0.94	5.35		chr2A	444000000	445000000	0.97	5.94		chr2A	434000000	435000000	0.89	6.36		chr2A	440000000
chr2A	433000000	434000000	0.88	5.28		chr2A	441000000	442000000	0.95	5.76		chr2A	439000000	440000000	0.88	6.11		chr2A	449000000	450000000	0.9	6.23		chr2A	440000000	441000000	0.96	5.51		chr2A	440000000	441000000	0.87	5.81		chr2A	445000000	446000000	0.93	5.98		chr2A	435000000	436000000	0.9	5.22		chr2A	441000000
chr2A	434000000	435000000	0.95	5.39		chr2A	442000000	443000000	0.87	6.06		chr2A	440000000	441000000	0.9	5.04		chr2A	450000000	451000000	0.97	5.45		chr2A	441000000	442000000	0.97	6.55		chr2A	441000000	442000000	0.8	6.76		chr2A	446000000	447000000	0.93	6.24		chr2A	436000000	437000000	0.94	5.45		chr2A	442000000
chr2A	435000000	436000000	0.89	5.84		chr2A	443000000	444000000	0.93	5.51		chr2A	441000000	442000000	1.07	4.73		chr2A	451000000	452000000	0.93	6.4		chr2A	442000000	443000000	0.87	5.47		chr2A	442000000	443000000	0.84	7.04		chr2A	447000000	448000000	0.96	5.98		chr2A	437000000	438000000	0.89	5.92		chr2A	443000000
chr2A	436000000	437000000	0.81	6.9		chr2A	444000000	445000000	0.95	6.3		chr2A	442000000	443000000	0.93	7.1		chr2A	452000000	453000000	0.91	5.57		chr2A	443000000	444000000	0.77	5.62		chr2A	443000000	444000000	0.79	7.01		chr2A	448000000	449000000	0.78	5.52		chr2A	438000000	439000000	0.83	6.87		chr2A	444000000
chr2A	437000000	438000000	0.84	7.13		chr2A	445000000	446000000	0.82	5.51		chr2A	443000000	444000000	1	5.92		chr2A	453000000	454000000	0.72	5.37		chr2A	444000000	445000000	0.8	5.39		chr2A	444000000	445000000	0.84	6.12		chr2A	449000000	450000000	0.76	5.24		chr2A	439000000	440000000	0.84	7.08		chr2A	445000000
chr2A	438000000	439000000	0.79	7.01		chr2A	446000000	447000000	0.76	5.41		chr2A	444000000	445000000	0.85	6.17		chr2A	454000000	455000000	0.78	5.71		chr2A	445000000	446000000	0.81	6.51		chr2A	445000000	446000000	0.8	6.15		chr2A	450000000	451000000	0.81	6.05		chr2A	440000000	441000000	0.78	6.96		chr2A	446000000
chr2A	439000000	440000000	0.85	6.15		chr2A	447000000	448000000	0.75	5.49		chr2A	445000000	446000000	0.83	7.03		chr2A	455000000	456000000	0.81	5.88		chr2A	446000000	447000000	0.94	4.19		chr2A	446000000	447000000	0.79	6.45		chr2A	451000000	452000000	0.87	6.19		chr2A	441000000	442000000	0.85	6.22		chr2A	447000000
chr2A	440000000	441000000	0.83	6.44		chr2A	448000000	449000000	0.78	5.96		chr2A	446000000	447000000	0.81	7.01		chr2A	456000000	457000000	0.88	5.37		chr2A	447000000	448000000	0.92	4.66		chr2A	447000000	448000000	0.95	5.73		chr2A	452000000	453000000	0.96	4.02		chr2A	442000000	443000000	0.83	6.4		chr2A	448000000
chr2A	441000000	442000000	0.8	6.42		chr2A	449000000	450000000	1	3.97		chr2A	447000000	448000000	0.8	7.19		chr2A	457000000	458000000	0.96	4.6		chr2A	448000000	449000000	0.8	5.66		chr2A	448000000	449000000	0.89	5.98		chr2A	453000000	454000000	0.8	4.92		chr2A	443000000	444000000	0.81	6.39		chr2A	449000000
chr2A	442000000	443000000	0.97	5.97		chr2A	450000000	451000000	0.92	4.82		chr2A	448000000	449000000	0.81	6.94		chr2A	458000000	459000000	0.77	4.94		chr2A	449000000	450000000	0.95	4.88		chr2A	449000000	450000000	0.95	5.37		chr2A	454000000	455000000	0.89	5.35		chr2A	444000000	445000000	0.95	6		chr2A	450000000
chr2A	443000000	444000000	0.9	6.17		chr2A	451000000	452000000	0.86	5.73		chr2A	449000000	450000000	0.89	5.66		chr2A	459000000	460000000	0.93	5.17		chr2A	450000000	451000000	0.99	4.68		chr2A	450000000	451000000	0.94	6.56		chr2A	455000000	456000000	1.09	4.48		chr2A	445000000	446000000	0.9	6.28		chr2A	451000000
chr2A	444000000	445000000	0.94	5.41		chr2A	452000000	453000000	0.95	4.9		chr2A	450000000	451000000	0.92	5.27		chr2A	460000000	461000000	1.09	4.39		chr2A	451000000	452000000	0.77	6.31		chr2A	451000000	452000000	0.9	5.51		chr2A	456000000	457000000	0.74	5.94		chr2A	446000000	447000000	0.95	5.33		chr2A	452000000
chr2A	445000000	446000000	0.94	6.52		chr2A	453000000	454000000	0.91	4.86		chr2A	451000000	452000000	0.87	5.03		chr2A	461000000	462000000	0.68	6.4		chr2A	452000000	453000000	0.79	4.86		chr2A	452000000	453000000	0.72	5.56		chr2A	457000000	458000000	0.86	5.3		chr2A	447000000	448000000	0.94	6.57		chr2A	453000000
chr2A	446000000	447000000	0.91	5.58		chr2A	454000000	455000000	0.76	5.88		chr2A	452000000	453000000	0.85	6.29		chr2A	462000000	463000000	0.83	5		chr2A	453000000	454000000	0.83	6.57		chr2A	453000000	454000000	0.79	5.52		chr2A	458000000	459000000	0.78	6.09		chr2A	448000000	449000000	0.91	5.5		chr2A	454000000
chr2A	447000000	448000000	0.71	5.5		chr2A	455000000	456000000	0.81	5.13		chr2A	453000000	454000000	0.88	6.15		chr2A	463000000	464000000	0.75	5.71		chr2A	454000000	455000000	0.84	6.69		chr2A	454000000	455000000	0.81	6.43		chr2A	459000000	460000000	0.87	5.84		chr2A	449000000	450000000	0.71	5.53		chr2A	455000000
chr2A	448000000	449000000	0.8	5.69		chr2A	456000000	457000000	0.83	6.38		chr2A	454000000	455000000	0.81	6.42		chr2A	464000000	465000000	0.87	6.57		chr2A	455000000	456000000	0.98	5.97		chr2A	455000000	456000000	0.94	4.9		chr2A	460000000	461000000	0.83	6.63		chr2A	450000000	451000000	0.8	5.69		chr2A	456000000
chr2A	449000000	450000000	0.82	6.25		chr2A	457000000	458000000	0.78	7.04		chr2A	455000000	456000000	0.8	6.18		chr2A	465000000	466000000	0.89	6.22		chr2A	456000000	457000000	0.89	7.41		chr2A	456000000	457000000	0.93	4.46		chr2A	461000000	462000000	0.95	7.16		chr2A	451000000	452000000	0.82	6.36		chr2A	457000000
chr2A	450000000	451000000	0.9	4.69		chr2A	458000000	459000000	0.9	5.37		chr2A	456000000	457000000	0.94	5.69		chr2A	466000000	467000000	0.82	7.65		chr2A	457000000	458000000	1.3	5.65		chr2A	457000000	458000000	0.76	5.23		chr2A	462000000	463000000	1.15	6.17		chr2A	452000000	453000000	0.91	4.53		chr2A	458000000
chr2A	451000000	452000000	0.94	4.66		chr2A	459000000	460000000	0.89	7.54		chr2A	457000000	458000000	0.86	6.09		chr2A	467000000	468000000	1.25	5.89		chr2A	458000000	459000000	0.78	7.09		chr2A	458000000	459000000	0.93	4.9		chr2A	463000000	464000000	1.01	5.94		chr2A	453000000	454000000	0.97	4.69		chr2A	459000000
chr2A	452000000	453000000	0.8	5.28		chr2A	460000000	461000000	1.28	5.75		chr2A	458000000	459000000	0.94	4.98		chr2A	468000000	469000000	0.92	5.73		chr2A	459000000	460000000	0.76	5.13		chr2A	459000000	460000000	1.09	4.42		chr2A	464000000	465000000	0.77	6.48		chr2A	454000000	455000000	0.79	5.28		chr2A	460000000
chr2A	453000000	454000000	0.91	5.09		chr2A	461000000	462000000	0.78	6.98		chr2A	459000000	460000000	0.92	6.56		chr2A	469000000	470000000	0.73	6.37		chr2A	460000000	461000000	0.8	5.83		chr2A	460000000	461000000	0.67	6.33		chr2A	465000000	466000000	0.84	5.64		chr2A	455000000	456000000	0.91	5.14		chr2A	461000000
chr2A	454000000	455000000	1.08	4.22		chr2A	462000000	463000000	0.76	4.96		chr2A	460000000	461000000	0.92	5.62		chr2A	470000000	471000000	0.86	5.48		chr2A	461000000	462000000	0.88	5.53		chr2A	461000000	462000000	0.82	4.76		chr2A	466000000	467000000	0.79	5.62		chr2A	456000000	457000000	1.05	4.23		chr2A	462000000
chr2A	455000000	456000000	0.67	6.53		chr2A	463000000	464000000	0.83	5.84		chr2A	461000000	462000000	0.72	5.43		chr2A	471000000	472000000	0.78	5.62		chr2A	462000000	463000000	0.93	4.86		chr2A	462000000	463000000	0.75	5.73		chr2A	467000000	468000000	0.95	4.83		chr2A	457000000	458000000	0.69	6.71		chr2A	463000000
chr2A	456000000	457000000	0.84	4.82		chr2A	464000000	465000000	0.9	5.49		chr2A	462000000	463000000	0.8	5.54		chr2A	472000000	473000000	0.94	4.64		chr2A	463000000	464000000	0.84	5.4		chr2A	463000000	464000000	0.87	6.57		chr2A	468000000	469000000	0.84	5.46		chr2A	458000000	459000000	0.84	4.82		chr2A	464000000
chr2A	457000000	458000000	0.78	6.24		chr2A	465000000	466000000	0.95	4.5		chr2A	463000000	464000000	0.79	6.13		chr2A	473000000	474000000	0.83	5.49		chr2A	464000000	465000000	0.85	5.83		chr2A	464000000	465000000	0.92	6.18		chr2A	469000000	470000000	0.83	5.81		chr2A	459000000	460000000	0.78	6.19		chr2A	465000000
chr2A	458000000	459000000	0.89	6.61		chr2A	466000000	467000000	0.85	5.35		chr2A	464000000	465000000	0.93	4.7		chr2A	474000000	475000000	0.81	5.75		chr2A	465000000	466000000	0.88	5.7		chr2A	465000000	466000000	0.83	7.73		chr2A	470000000	471000000	0.84	5.68		chr2A	460000000	461000000	0.9	6.59		chr2A	466000000
chr2A	459000000	460000000	0.93	6.21		chr2A	467000000	468000000	0.81	5.68		chr2A	465000000	466000000	0.97	4.63		chr2A	475000000	476000000	0.86	5.71		chr2A	466000000	467000000	0.77	6.81		chr2A	466000000	467000000	1.26	5.55		chr2A	471000000	472000000	0.85	6.31		chr2A	461000000	462000000	0.93	6.2		chr2A	467000000
chr2A	460000000	461000000	0.82	7.77		chr2A	468000000	469000000	0.85	5.53		chr2A	466000000	467000000	0.82	5.43		chr2A	476000000	477000000	0.82	6.34		chr2A	467000000	468000000	0.78	6.61		chr2A	467000000	468000000	0.91	5.93		chr2A	472000000	473000000	0.76	6.55		chr2A	462000000	463000000	0.83	7.87		chr2A	468000000
chr2A	461000000	462000000	1.38	5.86		chr2A	469000000	470000000	0.74	6.45		chr2A	467000000	468000000	0.9	5.07		chr2A	477000000	478000000	0.75	6.43		chr2A	468000000	469000000	1	5.53		chr2A	468000000	469000000	0.72	6.06		chr2A	473000000	474000000	0.85	6.08		chr2A	463000000	464000000	1.37	5.83		chr2A	469000000
chr2A	462000000	463000000	0.8	6.39		chr2A	470000000	471000000	0.78	6.48		chr2A	468000000	469000000	1.07	4.22		chr2A	478000000	479000000	0.84	6.05		chr2A	469000000	470000000	0.86	6.65		chr2A	469000000	470000000	0.86	5.48		chr2A	474000000	475000000	1.02	6.09		chr2A	464000000	465000000	0.8	6.4		chr2A	470000000
chr2A	463000000	464000000	0.75	5.52		chr2A	471000000	472000000	0.93	5.77		chr2A	469000000	470000000	0.65	6.37		chr2A	479000000	480000000	1	6.06		chr2A	470000000	471000000	0.72	5.3		chr2A	470000000	471000000	0.81	5.71		chr2A	475000000	476000000	0.72	5.91		chr2A	465000000	466000000	0.75	5.53		chr2A	471000000
chr2A	464000000	465000000	0.84	5.99		chr2A	472000000	473000000	0.88	6.66		chr2A	470000000	471000000	0.82	5.03		chr2A	480000000	481000000	0.73	5.72		chr2A	471000000	472000000	0.8	6.27		chr2A	471000000	472000000	0.94	4.74		chr2A	476000000	477000000	0.77	5.5		chr2A	466000000	467000000	0.84	6.01		chr2A	472000000
chr2A	465000000	466000000	0.85	5.26		chr2A	473000000	474000000	0.74	5.36		chr2A	471000000	472000000	0.77	6.15		chr2A	481000000	482000000	0.76	5.37		chr2A	472000000	473000000	0.86	5.58		chr2A	472000000	473000000	0.85	5.62		chr2A	477000000	478000000	0.86	5.83		chr2A	467000000	468000000	0.85	5.25		chr2A	473000000
chr2A	466000000	467000000	0.95	5.09		chr2A	474000000	475000000	0.78	6.04		chr2A	472000000	473000000	0.88	6.63		chr2A	482000000	483000000	0.84	5.82		chr2A	473000000	474000000	1.02	4.79		chr2A	473000000	474000000	0.84	5.61		chr2A	478000000	479000000	0.92	5.53		chr2A	468000000	469000000	0.96	5.09		chr2A	474000000
chr2A	467000000	468000000	0.82	5.5		chr2A	475000000	476000000	0.82	5.62		chr2A	473000000	474000000	0.86	5.85		chr2A	483000000	484000000	0.89	5.52		chr2A	474000000	475000000	1.07	5.28		chr2A	474000000	475000000	0.83	5.7		chr2A	479000000	480000000	1.04	5.18		chr2A	469000000	470000000	0.83	5.51		chr2A	475000000
chr2A	468000000	469000000	0.84	5.48		chr2A	476000000	477000000	1.01	4.63		chr2A	474000000	475000000	0.79	7.6		chr2A	484000000	485000000	1.04	5.15		chr2A	475000000	476000000	0.87	6.51		chr2A	475000000	476000000	0.81	6.21		chr2A	480000000	481000000	1	5.74		chr2A	470000000	471000000	0.83	5.5		chr2A	476000000
chr2A	469000000	470000000	0.88	5.95		chr2A	477000000	478000000	1.08	5.45		chr2A	475000000	476000000	1.36	5.74		chr2A	485000000	486000000	0.99	5.69		chr2A	476000000	477000000	0.74	6.25		chr2A	476000000	477000000	0.75	6.24		chr2A	481000000	482000000	0.73	5.73		chr2A	471000000	472000000	0.88	5.96		chr2A	477000000
chr2A	470000000	471000000	0.78	6.83		chr2A	478000000	479000000	0.85	6.49		chr2A	476000000	477000000	0.82	6.06		chr2A	486000000	487000000	0.77	6.33		chr2A	477000000	478000000	1.12	5.06		chr2A	477000000	478000000	0.82	6.13		chr2A	482000000	483000000	0.83	5.66		chr2A	472000000	473000000	0.77	6.81		chr2A	478000000
chr2A	471000000	472000000	0.77	6.22		chr2A	479000000	480000000	0.72	5.66		chr2A	477000000	478000000	0.72	5.4		chr2A	487000000	488000000	0.91	5.54		chr2A	478000000	479000000	1	4.73		chr2A	478000000	479000000	1.02	6.28		chr2A	483000000	484000000	1.08	4.89		chr2A	473000000	474000000	0.77	6.23		chr2A	479000000
chr2A	472000000	473000000	0.93	5.88		chr2A	480000000	481000000	1.07	5.1		chr2A	478000000	479000000	0.87	5.84		chr2A	488000000	489000000	1.07	5		chr2A	479000000	480000000	1.14	4.61		chr2A	479000000	480000000	0.72	5.48		chr2A	484000000	485000000	1	4.93		chr2A	474000000	475000000	0.93	5.88		chr2A	480000000
chr2A	473000000	474000000	0.96	6.52		chr2A	481000000	482000000	1.05	4.86		chr2A	479000000	480000000	0.86	5.35		chr2A	489000000	490000000	1.01	4.86		chr2A	480000000	481000000	1.23	5.7		chr2A	480000000	481000000	0.76	5.56		chr2A	485000000	486000000	1.22	4.73		chr2A	475000000	476000000	0.96	6.52		chr2A	481000000
chr2A	474000000	475000000	0.72	5.3		chr2A	482000000	483000000	1.03	4.41		chr2A	480000000	481000000	0.96	4.67		chr2A	490000000	491000000	1.23	4.63		chr2A	481000000	482000000	1.05	5.43		chr2A	481000000	482000000	0.83	5.93		chr2A	486000000	487000000	1.08	6.16		chr2A	476000000	477000000	0.71	5.28		chr2A	482000000
chr2A	475000000	476000000	0.77	5.85		chr2A	483000000	484000000	1.21	5.15		chr2A	481000000	482000000	0.85	5.47		chr2A	491000000	492000000	1.09	6.29		chr2A	482000000	483000000	1.06	4.84		chr2A	482000000	483000000	0.92	5.23		chr2A	487000000	488000000	1.13	4.92		chr2A	477000000	478000000	0.78	5.86		chr2A	483000000
chr2A	476000000	477000000	0.84	5.62		chr2A	484000000	485000000	1.09	5.67		chr2A	482000000	483000000	0.85	5.33		chr2A	492000000	493000000	1.1	4.71		chr2A	483000000	484000000	1.15	3.99		chr2A	483000000	484000000	1.06	5.18		chr2A	488000000	489000000	1.06	4.54		chr2A	478000000	479000000	0.84	5.67		chr2A	484000000
chr2A	477000000	478000000	0.99	5.35		chr2A	485000000	486000000	1.05	4.76		chr2A	483000000	484000000	0.82	5.76		chr2A	493000000	494000000	1.03	4.67		chr2A	484000000	485000000	1.24	4.98		chr2A	484000000	485000000	0.97	5.96		chr2A	489000000	490000000	1.13	4.07		chr2A	479000000	480000000	0.98	5.3		chr2A	485000000
chr2A	478000000	479000000	1.01	5.31		chr2A	486000000	487000000	1.13	4.3		chr2A	484000000	485000000	0.78	6.43		chr2A	494000000	495000000	1.17	3.94		chr2A	485000000	486000000	0.95	5		chr2A	485000000	486000000	0.76	6.06		chr2A	490000000	491000000	1.2	5.18		chr2A	480000000	481000000	1.05	5.45		chr2A	486000000
chr2A	479000000	480000000	0.95	6.11		chr2A	487000000	488000000	1.27	4.59		chr2A	485000000	486000000	0.73	6.41		chr2A	495000000	496000000	1.13	5.63		chr2A	486000000	487000000	0.96	5.37		chr2A	486000000	487000000	0.9	5.36		chr2A	491000000	492000000	1.02	5.09		chr2A	481000000	482000000	0.93	6.03		chr2A	487000000
chr2A	480000000	481000000	0.76	6.1		chr2A	488000000	489000000	0.97	4.9		chr2A	486000000	487000000	0.94	5.68		chr2A	496000000	497000000	1.02	4.87		chr2A	487000000	488000000	1.05	4.64		chr2A	487000000	488000000	1.06	5.02		chr2A	492000000	493000000	0.9	5.2		chr2A	482000000	483000000	0.76	6.16		chr2A	488000000
chr2A	481000000	482000000	1.06	5.19		chr2A	489000000	490000000	0.92	5.37		chr2A	487000000	488000000	0.9	6.92		chr2A	497000000	498000000	0.93	5.12		chr2A	488000000	489000000	1.08	4.56		chr2A	488000000	489000000	1.02	4.82		chr2A	493000000	494000000	1.14	4.58		chr2A	483000000	484000000	1.06	5.15		chr2A	489000000
chr2A	482000000	483000000	1.04	5.15		chr2A	490000000	491000000	1	4.71		chr2A	488000000	489000000	0.78	5.31		chr2A	498000000	499000000	1.09	4.46		chr2A	489000000	490000000	1	5.86		chr2A	489000000	490000000	1.23	4.82		chr2A	494000000	495000000	1.06	4.84		chr2A	484000000	485000000	1.05	5.29		chr2A	490000000
chr2A	483000000	484000000	1.05	4.64		chr2A	491000000	492000000	1.08	4.41		chr2A	489000000	490000000	0.76	5.68		chr2A	499000000	500000000	1.04	4.93		chr2A	490000000	491000000	0.99	4.6		chr2A	490000000	491000000	1.04	5.86		chr2A	495000000	496000000	1.01	5.95		chr2A	485000000	486000000	1.04	4.61		chr2A	491000000
chr2A	484000000	485000000	1.23	5.39		chr2A	492000000	493000000	1.04	6.09		chr2A	490000000	491000000	0.84	5.77		chr2A	500000000	501000000	1	5.85		chr2A	491000000	492000000	0.88	4.96		chr2A	491000000	492000000	1.07	4.61		chr2A	496000000	497000000	0.94	4.68		chr2A	486000000	487000000	1.24	5.32		chr2A	492000000
chr2A	485000000	486000000	1.1	5.54		chr2A	493000000	494000000	0.96	4.32		chr2A	491000000	492000000	0.96	5.27		chr2A	501000000	502000000	0.9	4.62		chr2A	492000000	493000000	0.94	4.71		chr2A	492000000	493000000	1.06	4.64		chr2A	497000000	498000000	0.9	4.46		chr2A	487000000	488000000	1.09	5.59		chr2A	493000000
chr2A	486000000	487000000	1.04	5.05		chr2A	494000000	495000000	0.92	5.07		chr2A	492000000	493000000	1.02	5.26		chr2A	502000000	503000000	0.91	4.5		chr2A	493000000	494000000	0.88	6.27		chr2A	493000000	494000000	1.16	3.89		chr2A	498000000	499000000	0.95	5.34		chr2A	488000000	489000000	1.05	4.99		chr2A	494000000
chr2A	487000000	488000000	1.13	4.37		chr2A	495000000	496000000	0.93	4.64		chr2A	493000000	494000000	0.95	5.92		chr2A	503000000	504000000	0.93	5.37		chr2A	494000000	495000000	0.86	5.86		chr2A	494000000	495000000	1.11	5.62		chr2A	499000000	500000000	0.78	6.18		chr2A	489000000	490000000	1.1	4.31		chr2A	495000000
chr2A	488000000	489000000	1.26	4.39		chr2A	496000000	497000000	0.92	5.96		chr2A	494000000	495000000	0.72	6.11		chr2A	504000000	505000000	0.76	5.92		chr2A	495000000	496000000	0.81	6.99		chr2A	495000000	496000000	1.01	4.76		chr2A	500000000	501000000	0.9	6.21		chr2A	490000000	491000000	1.27	4.54		chr2A	496000000
chr2A	489000000	490000000	0.99	5.23		chr2A	497000000	498000000	0.79	5.74		chr2A	495000000	496000000	1.02	5.21		chr2A	505000000	506000000	0.9	6.05		chr2A	496000000	497000000	0.82	5.74		chr2A	496000000	497000000	0.93	5.06		chr2A	501000000	502000000	0.82	6.87		chr2A	491000000	492000000	1	5.19		chr2A	497000000
chr2A	490000000	491000000	0.95	5.47		chr2A	498000000	499000000	0.84	6.8		chr2A	496000000	497000000	1.01	5.05		chr2A	506000000	507000000	0.76	6.95		chr2A	497000000	498000000	0.74	7.55		chr2A	497000000	498000000	1.11	4.54		chr2A	502000000	503000000	0.79	5.91		chr2A	492000000	493000000	0.95	5.43		chr2A	498000000
chr2A	491000000	492000000	1.02	4.77		chr2A	499000000	500000000	0.78	6.07		chr2A	497000000	498000000	1.07	4.7		chr2A	507000000	508000000	0.74	5.72		chr2A	498000000	499000000	0.81	5.62		chr2A	498000000	499000000	1.06	4.93		chr2A	503000000	504000000	0.8	7.04		chr2A	493000000	494000000	1	4.73		chr2A	499000000
chr2A	492000000	493000000	1.09	4.41		chr2A	500000000	501000000	0.72	6.6		chr2A	498000000	499000000	1.2	5.16		chr2A	508000000	509000000	0.82	7.04		chr2A	499000000	500000000	0.8	6.97		chr2A	499000000	500000000	0.99	5.76		chr2A	504000000	505000000	0.75	6.69		chr2A	494000000	495000000	1.09	4.44		chr2A	500000000
chr2A	493000000	494000000	1.04	6.12		chr2A	501000000	502000000	0.77	6.25		chr2A	499000000	500000000	1.1	5.69		chr2A	509000000	510000000	0.69	6.51		chr2A	500000000	501000000	0.7	8.77		chr2A	500000000	501000000	0.91	4.7		chr2A	505000000	506000000	0.82	7.17		chr2A	495000000	496000000	1.03	6.09		chr2A	501000000
chr2A	494000000	495000000	0.96	4.36		chr2A	502000000	503000000	0.76	6.85		chr2A	500000000	501000000	1.02	4.93		chr2A	510000000	511000000	0.79	6.06		chr2A	501000000	502000000	0.87	6.4		chr2A	501000000	502000000	0.9	4.39		chr2A	506000000	507000000	0.75	7.89		chr2A	496000000	497000000	0.96	4.35		chr2A	502000000
chr2A	495000000	496000000	0.91	5.11		chr2A	503000000	504000000	0.74	6.68		chr2A	501000000	502000000	1.15	4.47		chr2A	511000000	512000000	0.68	8.47		chr2A	502000000	503000000	0.89	6.77		chr2A	502000000	503000000	0.93	5.31		chr2A	507000000	508000000	0.82	6.39		chr2A	497000000	498000000	0.91	5.11		chr2A	503000000
chr2A	496000000	497000000	0.93	4.69		chr2A	504000000	505000000	0.76	7.16		chr2A	502000000	503000000	1.2	4.1		chr2A	512000000	513000000	0.86	6.19		chr2A	503000000	504000000	0.78	6.36		chr2A	503000000	504000000	0.75	5.97		chr2A	508000000	509000000	0.88	7.56		chr2A	498000000	499000000	0.93	4.7		chr2A	504000000
chr2A	497000000	498000000	0.92	6.03		chr2A	505000000	506000000	0.76	6.32		chr2A	503000000	504000000	1.01	5.13		chr2A	513000000	514000000	0.92	5.38		chr2A	504000000	505000000	0.98	4		chr2A	504000000	505000000	0.89	6.26		chr2A	509000000	510000000	0.86	4.88		chr2A	499000000	500000000	0.91	6.15		chr2A	505000000
chr2A	498000000	499000000	0.8	5.71		chr2A	506000000	507000000	0.91	5.95		chr2A	504000000	505000000	0.96	5.5		chr2A	514000000	515000000	0.78	7.68		chr2A	505000000	506000000	0.87	5.32		chr2A	505000000	506000000	0.83	6.85		chr2A	510000000	511000000	0.97	4.67		chr2A	500000000	501000000	0.81	5.62		chr2A	506000000
chr2A	499000000	500000000	0.83	6.91		chr2A	507000000	508000000	0.74	6.58		chr2A	505000000	506000000	0.98	4.86		chr2A	515000000	516000000	0.9	3.97		chr2A	506000000	507000000	0.86	6.28		chr2A	506000000	507000000	0.77	5.94		chr2A	511000000	512000000	0.83	5.5		chr2A	501000000	502000000	0.83	6.91		chr2A	507000000
chr2A	500000000	501000000	0.77	6.15		chr2A	508000000	509000000	1	3.97		chr2A	506000000	507000000	1.12	4.43		chr2A	516000000	517000000	0.89	5.35		chr2A	507000000	508000000	0.79	6.16		chr2A	507000000	508000000	0.79	6.78		chr2A	512000000	513000000	0.84	6.76		chr2A	502000000	503000000	0.77	6.13		chr2A	508000000
chr2A	501000000	502000000	0.76	6.98		chr2A	509000000	510000000	0.86	5.35		chr2A	507000000	508000000	1.02	5.9		chr2A	517000000	518000000	0.92	5.58		chr2A	508000000	509000000	0.89	6.24		chr2A	508000000	509000000	0.76	6.74		chr2A	513000000	514000000	0.77	5.96		chr2A	503000000	504000000	0.77	7.06		chr2A	509000000
chr2A	502000000	503000000	0.76	5.82		chr2A	510000000	511000000	0.9	6.65		chr2A	508000000	509000000	0.94	4.44		chr2A	518000000	519000000	0.83	6.77		chr2A	509000000	510000000	0.88	6.62		chr2A	509000000	510000000	0.82	7.05		chr2A	514000000	515000000	0.97	5.86		chr2A	504000000	505000000	0.78	5.85		chr2A	510000000
chr2A	503000000	504000000	0.77	6.86		chr2A	511000000	512000000	0.77	5.8		chr2A	509000000	510000000	0.92	4.84		chr2A	519000000	520000000	0.8	6.49		chr2A	510000000	511000000	0.6	8.71		chr2A	510000000	511000000	0.76	7.88		chr2A	515000000	516000000	0.8	7.56		chr2A	505000000	506000000	0.77	6.99		chr2A	511000000
chr2A	504000000	505000000	0.76	7.68		chr2A	512000000	513000000	0.92	5.93		chr2A	510000000	511000000	0.92	4.6		chr2A	520000000	521000000	0.93	5.95		chr2A	511000000	512000000	0.74	6.41		chr2A	511000000	512000000	0.8	6.38		chr2A	516000000	517000000	0.63	7.8		chr2A	506000000	507000000	0.75	7.89		chr2A	512000000
chr2A	505000000	506000000	0.84	6.62		chr2A	513000000	514000000	0.8	6.95		chr2A	511000000	512000000	0.88	6.04		chr2A	521000000	522000000	0.65	8.18		chr2A	512000000	513000000	0.74	8.05		chr2A	512000000	513000000	0.88	7.45		chr2A	517000000	518000000	0.75	7.15		chr2A	507000000	508000000	0.84	6.55		chr2A	513000000
chr2A	506000000	507000000	0.83	6.49		chr2A	514000000	515000000	0.65	8.65		chr2A	512000000	513000000	0.8	5.79		chr2A	522000000	523000000	0.7	7.7		chr2A	513000000	514000000	0.77	5.31		chr2A	513000000	514000000	0.85	4.78		chr2A	518000000	519000000	0.72	6.88		chr2A	508000000	509000000	0.82	6.61		chr2A	514000000
chr2A	507000000	508000000	0.77	7.51		chr2A	515000000	516000000	0.78	6.88		chr2A	513000000	514000000	0.86	6.57		chr2A	523000000	524000000	0.75	8.22		chr2A	514000000	515000000	0.93	3.22		chr2A	514000000	515000000	0.94	4.51		chr2A	519000000	520000000	0.81	5.46		chr2A	509000000	510000000	0.79	7.03		chr2A	515000000
chr2A	508000000	509000000	0.9	4		chr2A	516000000	517000000	0.69	7.78		chr2A	514000000	515000000	0.78	6.31		chr2A	524000000	525000000	0.74	5.06		chr2A	515000000	516000000	1.05	3.59		chr2A	515000000	516000000	0.82	5.38		chr2A	520000000	521000000	1.15	2.11		chr2A	510000000	511000000	0.92	4		chr2A	516000000
chr2A	509000000	510000000	0.91	5.18		chr2A	517000000	518000000	0.76	5.38		chr2A	515000000	516000000	0.74	6.71		chr2A	525000000	526000000	0.96	3.77		chr2A	516000000	517000000	0.82	6.68		chr2A	516000000	517000000	0.84	6.76		chr2A	521000000	522000000	0.84	5.63		chr2A	511000000	512000000	0.9	5.37		chr2A	517000000
chr2A	510000000	511000000	0.88	5.66		chr2A	518000000	519000000	1.02	2.54		chr2A	516000000	517000000	0.77	6.14		chr2A	526000000	527000000	1.05	2.92		chr2A	517000000	518000000	0.77	6.81		chr2A	517000000	518000000	0.76	5.53		chr2A	522000000	523000000	0.77	6.19		chr2A	512000000	513000000	0.9	5.52		chr2A	518000000
chr2A	511000000	512000000	0.82	6.69		chr2A	519000000	520000000	1	4.36		chr2A	517000000	518000000	0.76	7.01		chr2A	527000000	528000000	0.81	6.97		chr2A	518000000	519000000	0.68	7.53		chr2A	518000000	519000000	0.96	6.04		chr2A	523000000	524000000	0.78	7.47		chr2A	513000000	514000000	0.83	6.8		chr2A	519000000
chr2A	512000000	513000000	0.8	6.07		chr2A	520000000	521000000	0.86	6.45		chr2A	518000000	519000000	0.75	6.59		chr2A	528000000	529000000	0.8	6.72		chr2A	519000000	520000000	0.89	5.51		chr2A	519000000	520000000	0.8	7.08		chr2A	524000000	525000000	0.76	6.79		chr2A	514000000	515000000	0.8	6.25		chr2A	520000000
chr2A	513000000	514000000	0.96	6.11		chr2A	521000000	522000000	0.77	6.86		chr2A	519000000	520000000	0.75	7.22		chr2A	529000000	530000000	0.7	7.12		chr2A	520000000	521000000	0.86	5.38		chr2A	520000000	521000000	0.59	7.9		chr2A	525000000	526000000	0.85	5.18		chr2A	515000000	516000000	0.96	5.78		chr2A	521000000
chr2A	514000000	515000000	0.7	7.79		chr2A	522000000	523000000	0.69	7.23		chr2A	520000000	521000000	0.74	6.58		chr2A	530000000	531000000	0.81	5.19		chr2A	521000000	522000000	0.77	6.63		chr2A	521000000	522000000	0.76	7.05		chr2A	526000000	527000000	0.84	6.08		chr2A	516000000	517000000	0.68	8.26		chr2A	522000000
chr2A	515000000	516000000	0.65	8.34		chr2A	523000000	524000000	0.87	5.19		chr2A	521000000	522000000	0.92	5.91		chr2A	531000000	532000000	0.92	5.27		chr2A	522000000	523000000	0.79	6.92		chr2A	522000000	523000000	0.7	7.15		chr2A	527000000	528000000	0.75	7.02		chr2A	517000000	518000000	0.67	7.77		chr2A	523000000
chr2A	516000000	517000000	0.77	7.61		chr2A	524000000	525000000	0.87	5.44		chr2A	522000000	523000000	0.76	6.22		chr2A	532000000	533000000	0.7	6.71		chr2A	523000000	524000000	0.74	6.88		chr2A	523000000	524000000	0.75	5.44		chr2A	528000000	529000000	0.8	6.34		chr2A	518000000	519000000	0.75	7.78		chr2A	524000000
chr2A	517000000	518000000	0.75	5.7		chr2A	525000000	526000000	0.74	6		chr2A	523000000	524000000	0.98	4.04		chr2A	533000000	534000000	0.77	6.56		chr2A	524000000	525000000	0.7	7.33		chr2A	524000000	525000000	1.07	2.43		chr2A	529000000	530000000	0.7	7.75		chr2A	519000000	520000000	0.75	5.69		chr2A	525000000
chr2A	518000000	519000000	0.9	4.21		chr2A	526000000	527000000	0.76	6.98		chr2A	524000000	525000000	0.83	5.17		chr2A	534000000	535000000	0.7	7.15		chr2A	525000000	526000000	0.98	4.23		chr2A	525000000	526000000	0.9	4.55		chr2A	530000000	531000000	0.83	5.28		chr2A	520000000	521000000	0.94	3.98		chr2A	526000000
chr2A	519000000	520000000	1.09	2.62		chr2A	527000000	528000000	0.73	6.87		chr2A	525000000	526000000	0.92	6.8		chr2A	535000000	536000000	0.7	7.2		chr2A	526000000	527000000	0.97	5.38		chr2A	526000000	527000000	0.8	6.21		chr2A	531000000	532000000	0.92	5.37		chr2A	521000000	522000000	1.06	2.79		chr2A	527000000
chr2A	520000000	521000000	0.73	6.11		chr2A	528000000	529000000	0.68	7.28		chr2A	526000000	527000000	0.78	6.01		chr2A	536000000	537000000	0.98	4.2		chr2A	527000000	528000000	0.9	5.6		chr2A	527000000	528000000	0.76	6.84		chr2A	532000000	533000000	1.01	5.08		chr2A	522000000	523000000	0.71	6.73		chr2A	528000000
chr2A	521000000	522000000	0.84	6.68		chr2A	529000000	530000000	0.97	4.24		chr2A	527000000	528000000	0.9	6.21		chr2A	537000000	538000000	0.94	5.42		chr2A	528000000	529000000	0.8	6.85		chr2A	528000000	529000000	0.69	7.37		chr2A	533000000	534000000	0.86	6.04		chr2A	523000000	524000000	0.86	6.54		chr2A	529000000
chr2A	522000000	523000000	0.69	7.65		chr2A	530000000	531000000	0.96	5.27		chr2A	528000000	529000000	0.78	6.94		chr2A	538000000	539000000	0.94	5.61		chr2A	529000000	530000000	0.68	7.05		chr2A	529000000	530000000	0.86	5.34		chr2A	534000000	535000000	0.74	7.37		chr2A	524000000	525000000	0.7	7.39		chr2A	530000000
chr2A	523000000	524000000	0.87	5.78		chr2A	531000000	532000000	0.88	5.44		chr2A	529000000	530000000	0.59	8.43		chr2A	539000000	540000000	0.82	6.42		chr2A	530000000	531000000	0.82	5.95		chr2A	530000000	531000000	0.82	5.74		chr2A	535000000	536000000	0.68	6.86		chr2A	525000000	526000000	0.87	5.66		chr2A	531000000
chr2A	524000000	525000000	0.87	5.26		chr2A	532000000	533000000	0.78	6.81		chr2A	530000000	531000000	0.75	6.55		chr2A	540000000	541000000	0.64	6.89		chr2A	531000000	532000000	0.99	4.08		chr2A	531000000	532000000	0.79	5.99		chr2A	536000000	537000000	0.91	4.9		chr2A	526000000	527000000	0.87	5.14		chr2A	532000000
chr2A	525000000	526000000	0.75	7.01		chr2A	533000000	534000000	0.66	7.07		chr2A	531000000	532000000	0.7	7.77		chr2A	541000000	542000000	0.74	6.73		chr2A	532000000	533000000	1.08	3.88		chr2A	532000000	533000000	0.79	7.08		chr2A	537000000	538000000	1.08	3.72		chr2A	527000000	528000000	0.75	7.17		chr2A	533000000
chr2A	526000000	527000000	0.82	6.37		chr2A	534000000	535000000	0.73	6.11		chr2A	532000000	533000000	0.76	5.46		chr2A	542000000	543000000	0.98	4.37		chr2A	533000000	534000000	0.74	6.89		chr2A	533000000	534000000	0.69	6.47		chr2A	538000000	539000000	0.9	5.41		chr2A	528000000	529000000	0.81	6.72		chr2A	534000000
chr2A	527000000	528000000	0.75	7.16		chr2A	535000000	536000000	0.9	3.97		chr2A	533000000	534000000	1.04	2.68		chr2A	543000000	544000000	1.05	3.44		chr2A	534000000	535000000	0.86	5.47		chr2A	534000000	535000000	0.73	7.18		chr2A	539000000	540000000	0.85	5.79		chr2A	529000000	530000000	0.74	6.94		chr2A	535000000
chr2A	528000000	529000000	0.67	7.61		chr2A	536000000	537000000	1.06	3.59		chr2A	534000000	535000000	0.99	4.37		chr2A	544000000	545000000	0.79	6.52		chr2A	535000000	536000000	0.85	6.07		chr2A	535000000	536000000	0.94	4.28		chr2A	540000000	541000000	0.8	5.3		chr2A	530000000	531000000	0.7	7.42		chr2A	536000000
chr2A	529000000	530000000	0.98	4.35		chr2A	537000000	538000000	0.79	6.7		chr2A	535000000	536000000	0.82	6.19		chr2A	545000000	546000000	0.86	5.23		chr2A	536000000	537000000	0.88	6.37		chr2A	536000000	537000000	0.98	5.29		chr2A	541000000	542000000	0.95	6.1		chr2A	531000000	532000000	0.99	4.17		chr2A	537000000
chr2A	530000000	531000000	0.95	5.05		chr2A	538000000	539000000	0.81	5.35		chr2A	536000000	537000000	0.73	6.89		chr2A	546000000	547000000	0.83	5.64		chr2A	537000000	538000000	0.8	5.81		chr2A	537000000	538000000	0.87	5.94		chr2A	542000000	543000000	0.76	6.85		chr2A	532000000	533000000	0.93	5.4		chr2A	538000000
chr2A	531000000	532000000	0.92	5.75		chr2A	539000000	540000000	0.85	6.14		chr2A	537000000	538000000	0.68	7.49		chr2A	547000000	548000000	0.94	6.6		chr2A	538000000	539000000	0.71	7.73		chr2A	538000000	539000000	0.75	6.55		chr2A	543000000	544000000	0.83	5.22		chr2A	533000000	534000000	0.94	5.67		chr2A	539000000
chr2A	532000000	533000000	0.83	6.32		chr2A	540000000	541000000	0.89	6.03		chr2A	538000000	539000000	0.86	5.38		chr2A	548000000	549000000	0.68	6.41		chr2A	539000000	540000000	1.08	5.2		chr2A	539000000	540000000	0.67	6.81		chr2A	544000000	545000000	0.83	7.72		chr2A	534000000	535000000	0.82	6.63		chr2A	540000000
chr2A	533000000	534000000	0.66	7.36		chr2A	541000000	542000000	0.75	6.29		chr2A	539000000	540000000	0.83	5.35		chr2A	549000000	550000000	0.79	6.45		chr2A	540000000	541000000	1.83	3.47		chr2A	540000000	541000000	0.83	5.82		chr2A	545000000	546000000	1.16	4.99		chr2A	535000000	536000000	0.65	6.87		chr2A	541000000
chr2A	534000000	535000000	0.71	6.6		chr2A	542000000	543000000	0.8	6.78		chr2A	540000000	541000000	0.79	6.26		chr2A	550000000	551000000	0.98	6.15		chr2A	541000000	542000000	1.74	3.61		chr2A	541000000	542000000	1	3.9		chr2A	546000000	547000000	1.83	3.33		chr2A	536000000	537000000	0.76	6.63		chr2A	542000000
chr2A	535000000	536000000	0.97	4.45		chr2A	543000000	544000000	0.97	6.03		chr2A	541000000	542000000	0.78	6.98		chr2A	551000000	552000000	1.31	3.96		chr2A	542000000	543000000	1.1	4.79		chr2A	542000000	543000000	1.05	3.8		chr2A	547000000	548000000	1.81	3.22		chr2A	537000000	538000000	0.98	4.36		chr2A	543000000
chr2A	536000000	537000000	1.06	3.47		chr2A	544000000	545000000	1.35	3.77		chr2A	542000000	543000000	0.7	6.76		chr2A	552000000	553000000	1.88	3.36		chr2A	543000000	544000000	1.5	4.76		chr2A	543000000	544000000	0.74	6.91		chr2A	548000000	549000000	0.84	6.58		chr2A	538000000	539000000	1.08	3.69		chr2A	544000000
chr2A	537000000	538000000	0.81	6.37		chr2A	545000000	546000000	1.9	3.18		chr2A	543000000	544000000	0.72	7.22		chr2A	553000000	554000000	1.43	2.78		chr2A	544000000	545000000	1.94	2.44		chr2A	544000000	545000000	0.85	5.39		chr2A	549000000	550000000	1.81	2.87		chr2A	539000000	540000000	0.77	6.71		chr2A	545000000
chr2A	538000000	539000000	0.88	5.43		chr2A	546000000	547000000	1.46	2.87		chr2A	544000000	545000000	0.97	4.36		chr2A	554000000	555000000	0.84	6.44		chr2A	545000000	546000000	1.8	2.76		chr2A	545000000	546000000	0.85	6.01		chr2A	550000000	551000000	2.08	2.78		chr2A	540000000	541000000	0.87	5.28		chr2A	546000000
chr2A	539000000	540000000	0.83	5.67		chr2A	547000000	548000000	0.86	6.5		chr2A	545000000	546000000	0.96	5.31		chr2A	555000000	556000000	1.81	2.83		chr2A	546000000	547000000	0.98	5.13		chr2A	546000000	547000000	0.87	6.53		chr2A	551000000	552000000	1.39	3.48		chr2A	541000000	542000000	0.84	5.63		chr2A	547000000
chr2A	540000000	541000000	0.95	6.55		chr2A	548000000	549000000	1.84	2.86		chr2A	546000000	547000000	0.89	5.5		chr2A	556000000	557000000	2.11	2.77		chr2A	547000000	548000000	0.7	6.71		chr2A	547000000	548000000	0.79	5.5		chr2A	552000000	553000000	0.85	5.98		chr2A	542000000	543000000	0.94	6.71		chr2A	548000000
chr2A	541000000	542000000	0.7	6.43		chr2A	549000000	550000000	1.24	6.72		chr2A	547000000	548000000	0.77	6.86		chr2A	557000000	558000000	1.32	3.59		chr2A	548000000	549000000	0.95	6.62		chr2A	548000000	549000000	0.7	7.68		chr2A	553000000	554000000	0.84	6.36		chr2A	543000000	544000000	0.72	6.18		chr2A	549000000
chr2A	542000000	543000000	0.81	6.33		chr2A	550000000	551000000	0.83	5.36		chr2A	548000000	549000000	0.67	6.97		chr2A	558000000	559000000	0.84	6.04		chr2A	549000000	550000000	0.91	5.17		chr2A	549000000	550000000	1.06	5.19		chr2A	554000000	555000000	0.87	6.53		chr2A	544000000	545000000	0.78	6.72		chr2A	550000000
chr2A	543000000	544000000	0.98	6.4		chr2A	551000000	552000000	1.07	5.14		chr2A	549000000	550000000	0.81	5.76		chr2A	559000000	560000000	0.84	6.37		chr2A	550000000	551000000	0.79	6.01		chr2A	550000000	551000000	1.8	3.32		chr2A	555000000	556000000	0.9	4.91		chr2A	545000000	546000000	1	6.14		chr2A	551000000
chr2A	544000000	545000000	1.32	4.07		chr2A	552000000	553000000	1.13	2.38		chr2A	550000000	551000000	0.98	4.16		chr2A	560000000	561000000	0.84	6.37		chr2A	551000000	552000000	0.76	5.87		chr2A	551000000	552000000	1.6	3.45		chr2A	556000000	557000000	0.74	6.07		chr2A	546000000	547000000	1.37	3.79		chr2A	552000000
chr2A	545000000	546000000	1.86	3.27		chr2A	553000000	554000000	0.98	4.82		chr2A	551000000	552000000	1.03	3.86		chr2A	561000000	562000000	0.91	4.93		chr2A	552000000	553000000	0.98	3.76		chr2A	552000000	553000000	1.29	3.6		chr2A	557000000	558000000	0.94	4.46		chr2A	547000000	548000000	1.98	3.33		chr2A	553000000
chr2A	546000000	547000000	1.59	2.92		chr2A	554000000	555000000	0.76	6.44		chr2A	552000000	553000000	0.74	6.84		chr2A	562000000	563000000	0.69	5.85		chr2A	553000000	554000000	0.77	5.83		chr2A	553000000	554000000	1.31	6.05		chr2A	558000000	559000000	0.87	5.29		chr2A	548000000	549000000	1.44	2.8		chr2A	554000000
chr2A	547000000	548000000	0.82	6.5		chr2A	555000000	556000000	0.89	5.04		chr2A	553000000	554000000	0.85	5.43		chr2A	563000000	564000000	0.93	4.43		chr2A	554000000	555000000	0.79	5.66		chr2A	554000000	555000000	1.91	2.42		chr2A	559000000	560000000	0.75	5.7		chr2A	549000000	550000000	0.92	6.63		chr2A	555000000
chr2A	548000000	549000000	1.8	2.85		chr2A	556000000	557000000	0.82	4.7		chr2A	554000000	555000000	0.86	6.01		chr2A	564000000	565000000	0.87	5.24		chr2A	555000000	556000000	0.97	5.7		chr2A	555000000	556000000	1.82	2.69		chr2A	560000000	561000000	0.94	5.94		chr2A	550000000	551000000	1.78	2.69		chr2A	556000000
chr2A	549000000	550000000	2.11	2.8		chr2A	557000000	558000000	0.8	6.51		chr2A	555000000	556000000	0.85	6.59		chr2A	565000000	566000000	0.75	5.64		chr2A	556000000	557000000	1.1	4.72		chr2A	556000000	557000000	1.12	4.46		chr2A	561000000	562000000	0.89	5.08		chr2A	551000000	552000000	2.15	2.75		chr2A	557000000
chr2A	550000000	551000000	1.37	3.48		chr2A	558000000	559000000	0.7	6.42		chr2A	556000000	557000000	0.82	5.59		chr2A	566000000	567000000	0.94	5.91		chr2A	557000000	558000000	0.9	5.5		chr2A	557000000	558000000	0.69	6.77		chr2A	562000000	563000000	1.1	5.03		chr2A	552000000	553000000	1.27	3.99		chr2A	558000000
chr2A	551000000	552000000	0.86	5.99		chr2A	559000000	560000000	0.97	5.76		chr2A	557000000	558000000	0.71	7.71		chr2A	567000000	568000000	0.88	5.04		chr2A	558000000	559000000	0.76	5.88		chr2A	558000000	559000000	0.94	6.22		chr2A	563000000	564000000	0.77	5.41		chr2A	553000000	554000000	0.78	6.34		chr2A	559000000
chr2A	552000000	553000000	0.84	6.42		chr2A	560000000	561000000	0.89	5.76		chr2A	558000000	559000000	1.07	5.11		chr2A	568000000	569000000	1.1	4.94		chr2A	559000000	560000000	0.94	5.63		chr2A	559000000	560000000	0.86	5.55		chr2A	564000000	565000000	0.9	6.58		chr2A	554000000	555000000	0.88	6.21		chr2A	560000000
chr2A	553000000	554000000	0.87	6.5		chr2A	561000000	562000000	0.9	6.24		chr2A	559000000	560000000	1.8	3.37		chr2A	569000000	570000000	0.77	5.42		chr2A	560000000	561000000	0.78	5.51		chr2A	560000000	561000000	0.82	5.18		chr2A	565000000	566000000	0.83	4.38		chr2A	555000000	556000000	0.85	6.39		chr2A	561000000
chr2A	554000000	555000000	0.9	4.96		chr2A	562000000	563000000	0.97	5.25		chr2A	560000000	561000000	1.73	3.62		chr2A	570000000	571000000	0.88	6.61		chr2A	561000000	562000000	1.38	2.97		chr2A	561000000	562000000	0.72	5.92		chr2A	566000000	567000000	1.12	5.71		chr2A	556000000	557000000	0.92	4.79		chr2A	562000000
chr2A	555000000	556000000	0.73	6.09		chr2A	563000000	564000000	1.04	4.78		chr2A	561000000	562000000	1.16	3.14		chr2A	571000000	572000000	0.84	4.31		chr2A	562000000	563000000	0.9	6.1		chr2A	562000000	563000000	0.99	3.99		chr2A	567000000	568000000	1.11	4.41		chr2A	557000000	558000000	0.71	6.43		chr2A	563000000
chr2A	556000000	557000000	0.94	4.47		chr2A	564000000	565000000	0.89	4.76		chr2A	562000000	563000000	1.25	6.24		chr2A	572000000	573000000	1.12	5.72		chr2A	563000000	564000000	0.94	4.79		chr2A	563000000	564000000	0.76	5.25		chr2A	568000000	569000000	0.85	4.78		chr2A	558000000	559000000	1	4.05		chr2A	564000000
chr2A	557000000	558000000	0.87	5.31		chr2A	565000000	566000000	1.09	4.38		chr2A	563000000	564000000	1.96	2.58		chr2A	573000000	574000000	1.07	4.29		chr2A	564000000	565000000	0.97	5.62		chr2A	564000000	565000000	0.8	5.5		chr2A	569000000	570000000	1.05	4.67		chr2A	559000000	560000000	0.81	5.52		chr2A	565000000
chr2A	558000000	559000000	0.77	5.81		chr2A	566000000	567000000	1.09	5.57		chr2A	564000000	565000000	0.85	5.49		chr2A	574000000	575000000	0.84	4.64		chr2A	565000000	566000000	0.97	4.43		chr2A	565000000	566000000	0.94	6.02		chr2A	570000000	571000000	0.97	5.27		chr2A	560000000	561000000	0.77	5.29		chr2A	566000000
chr2A	559000000	560000000	0.95	6		chr2A	567000000	568000000	0.81	4.37		chr2A	565000000	566000000	0.94	5.02		chr2A	575000000	576000000	1.05	4.74		chr2A	566000000	567000000	0.81	6.87		chr2A	566000000	567000000	0.94	4.98		chr2A	571000000	572000000	0.86	6.28		chr2A	561000000	562000000	0.91	6.33		chr2A	567000000
chr2A	560000000	561000000	0.9	5.07		chr2A	568000000	569000000	0.89	6.56		chr2A	566000000	567000000	0.9	6.54		chr2A	576000000	577000000	0.95	5.31		chr2A	567000000	568000000	1.03	5.5		chr2A	567000000	568000000	1.02	5.27		chr2A	572000000	573000000	0.86	5.4		chr2A	562000000	563000000	0.94	5.16		chr2A	568000000
chr2A	561000000	562000000	1.11	4.98		chr2A	569000000	570000000	0.75	5.19		chr2A	567000000	568000000	0.71	6.6		chr2A	577000000	578000000	0.85	5.77		chr2A	568000000	569000000	0.77	6.88		chr2A	568000000	569000000	0.76	5.73		chr2A	573000000	574000000	0.99	6.63		chr2A	563000000	564000000	1.11	5.29		chr2A	569000000
chr2A	562000000	563000000	0.77	5.45		chr2A	570000000	571000000	1.11	5.21		chr2A	568000000	569000000	0.88	5.69		chr2A	578000000	579000000	0.88	5.86		chr2A	569000000	570000000	0.83	5.5		chr2A	569000000	570000000	0.91	5.94		chr2A	574000000	575000000	0.78	6.09		chr2A	564000000	565000000	0.78	5.35		chr2A	570000000
chr2A	563000000	564000000	0.89	6.61		chr2A	571000000	572000000	0.89	4.99		chr2A	569000000	570000000	1.72	2.57		chr2A	579000000	580000000	0.99	5.65		chr2A	570000000	571000000	0.89	6.05		chr2A	570000000	571000000	0.79	4.55		chr2A	575000000	576000000	0.83	6.23		chr2A	565000000	566000000	0.91	6.04		chr2A	571000000
chr2A	564000000	565000000	0.84	4.39		chr2A	572000000	573000000	0.94	5.94		chr2A	570000000	571000000	0.94	5.44		chr2A	580000000	581000000	0.75	6.58		chr2A	571000000	572000000	0.92	4.99		chr2A	571000000	572000000	1.29	4.03		chr2A	576000000	577000000	0.92	5.22		chr2A	566000000	567000000	0.8	5.07		chr2A	572000000
chr2A	565000000	566000000	1.13	5.72		chr2A	573000000	574000000	1.27	4.36		chr2A	571000000	572000000	0.99	3.94		chr2A	581000000	582000000	0.8	6.48		chr2A	572000000	573000000	0.77	5.53		chr2A	572000000	573000000	0.96	5.42		chr2A	577000000	578000000	0.86	5.08		chr2A	567000000	568000000	1.23	4.69		chr2A	573000000
chr2A	566000000	567000000	1.1	4.36		chr2A	574000000	575000000	1.6	2.74		chr2A	572000000	573000000	0.76	5.19		chr2A	582000000	583000000	0.92	5.04		chr2A	573000000	574000000	0.94	5.92		chr2A	573000000	574000000	0.91	4.95		chr2A	578000000	579000000	0.73	6.32		chr2A	568000000	569000000	1.01	5.14		chr2A	574000000
chr2A	567000000	568000000	0.85	4.81		chr2A	575000000	576000000	0.89	5.77		chr2A	573000000	574000000	0.79	5.58		chr2A	583000000	584000000	0.88	4.94		chr2A	574000000	575000000	1.02	3		chr2A	574000000	575000000	0.98	4.65		chr2A	579000000	580000000	1.03	4.42		chr2A	569000000	570000000	0.88	4.8		chr2A	575000000
chr2A	568000000	569000000	1.06	4.67		chr2A	576000000	577000000	0.73	6.54		chr2A	574000000	575000000	0.96	5.86		chr2A	584000000	585000000	0.73	6.37		chr2A	575000000	576000000	1.22	4.39		chr2A	575000000	576000000	0.98	4.78		chr2A	580000000	581000000	1.23	2.32		chr2A	570000000	571000000	1	4.7		chr2A	576000000
chr2A	569000000	570000000	0.97	5.24		chr2A	577000000	578000000	0.88	6.47		chr2A	575000000	576000000	1.02	4.92		chr2A	585000000	586000000	0.99	4.69		chr2A	576000000	577000000	0.89	4.89		chr2A	576000000	577000000	0.84	7.09		chr2A	581000000	582000000	0.96	5.63		chr2A	571000000	572000000	1.02	4.85		chr2A	577000000
chr2A	570000000	571000000	0.85	6.24		chr2A	578000000	579000000	0.94	5.07		chr2A	576000000	577000000	0.96	5.4		chr2A	586000000	587000000	1.22	2.37		chr2A	577000000	578000000	0.75	7.78		chr2A	577000000	578000000	0.93	5.74		chr2A	582000000	583000000	0.89	6.05		chr2A	572000000	573000000	0.79	6.66		chr2A	578000000
chr2A	571000000	572000000	0.88	5.54		chr2A	579000000	580000000	0.77	5.89		chr2A	577000000	578000000	0.75	5.73		chr2A	587000000	588000000	0.95	5.65		chr2A	578000000	579000000	0.82	7.28		chr2A	578000000	579000000	0.87	6.32		chr2A	583000000	584000000	0.77	7.77		chr2A	573000000	574000000	0.9	5.64		chr2A	579000000
chr2A	572000000	573000000	0.99	6.25		chr2A	580000000	581000000	0.77	5.47		chr2A	578000000	579000000	0.87	5.27		chr2A	588000000	589000000	0.89	6.05		chr2A	579000000	580000000	0.88	5.12		chr2A	579000000	580000000	0.77	5.71		chr2A	584000000	585000000	0.76	6.22		chr2A	574000000	575000000	0.94	6.44		chr2A	580000000
chr2A	573000000	574000000	0.76	6.4		chr2A	581000000	582000000	0.97	4.33		chr2A	579000000	580000000	0.68	3.47		chr2A	589000000	590000000	0.76	7.65		chr2A	580000000	581000000	0.85	6.75		chr2A	580000000	581000000	0.82	6.25		chr2A	585000000	586000000	0.94	5.56		chr2A	575000000	576000000	0.8	5.98		chr2A	581000000
chr2A	574000000	575000000	0.81	6.24		chr2A	582000000	583000000	0.72	5.53		chr2A	580000000	581000000	0.76	5.75		chr2A	590000000	591000000	0.76	6.27		chr2A	581000000	582000000	0.76	6.85		chr2A	581000000	582000000	0.84	4.59		chr2A	586000000	587000000	0.8	7.04		chr2A	576000000	577000000	0.83	6.35		chr2A	582000000
chr2A	575000000	576000000	0.94	5.25		chr2A	583000000	584000000	0.84	6.75		chr2A	581000000	582000000	1.41	2.76		chr2A	591000000	592000000	0.93	5.44		chr2A	582000000	583000000	1	6.88		chr2A	582000000	583000000	0.8	5.04		chr2A	587000000	588000000	0.72	7.87		chr2A	577000000	578000000	0.96	4.92		chr2A	583000000
chr2A	576000000	577000000	0.87	5.02		chr2A	584000000	585000000	0.9	5.12		chr2A	582000000	583000000	0.87	6		chr2A	592000000	593000000	0.79	7.16		chr2A	583000000	584000000	1.05	4.47		chr2A	583000000	584000000	0.78	6.67		chr2A	588000000	589000000	1.2	4.6		chr2A	578000000	579000000	0.79	5.2		chr2A	584000000
chr2A	577000000	578000000	0.73	6.28		chr2A	585000000	586000000	0.77	7.33		chr2A	583000000	584000000	0.94	4.81		chr2A	593000000	594000000	0.71	7.87		chr2A	584000000	585000000	0.87	4.88		chr2A	584000000	585000000	1.02	3.69		chr2A	589000000	590000000	0.9	5.27		chr2A	579000000	580000000	0.78	6.69		chr2A	585000000
chr2A	578000000	579000000	1	4.62		chr2A	586000000	587000000	0.73	6.88		chr2A	584000000	585000000	0.96	5.55		chr2A	594000000	595000000	1.2	4.52		chr2A	585000000	586000000	0.94	4.42		chr2A	585000000	586000000	1.25	2.71		chr2A	590000000	591000000	0.95	4.1		chr2A	580000000	581000000	1.06	3.59		chr2A	586000000
chr2A	579000000	580000000	1.26	2.79		chr2A	587000000	588000000	1.06	5.92		chr2A	585000000	586000000	0.94	4.38		chr2A	595000000	596000000	0.92	5.16		chr2A	586000000	587000000	0.84	5.72		chr2A	586000000	587000000	0.94	5.45		chr2A	591000000	592000000	0.81	5.89		chr2A	581000000	582000000	1.27	2.99		chr2A	587000000
chr2A	580000000	581000000	0.93	5.49		chr2A	588000000	589000000	1.03	4.86		chr2A	586000000	587000000	0.8	6.76		chr2A	596000000	597000000	0.9	4.15		chr2A	587000000	588000000	0.9	5.29		chr2A	587000000	588000000	0.86	6.14		chr2A	592000000	593000000	0.96	4.52		chr2A	582000000	583000000	0.95	5.75		chr2A	588000000
chr2A	581000000	582000000	0.88	6.61		chr2A	589000000	590000000	0.86	4.57		chr2A	587000000	588000000	1.01	5.59		chr2A	597000000	598000000	0.82	5.56		chr2A	588000000	589000000	1.09	2.87		chr2A	588000000	589000000	0.76	7.93		chr2A	593000000	594000000	0.93	4.41		chr2A	583000000	584000000	0.8	6.67		chr2A	589000000
chr2A	582000000	583000000	0.76	7.51		chr2A	590000000	591000000	0.96	4.85		chr2A	588000000	589000000	0.76	6.88		chr2A	598000000	599000000	0.95	4.5		chr2A	589000000	590000000	0.89	3.97		chr2A	589000000	590000000	0.75	5.86		chr2A	594000000	595000000	1.02	3.42		chr2A	584000000	585000000	0.81	7.73		chr2A	590000000
chr2A	583000000	584000000	0.79	5.89		chr2A	591000000	592000000	0.84	5.16		chr2A	589000000	590000000	0.83	5.45		chr2A	599000000	600000000	0.91	4.57		chr2A	590000000	591000000	0.82	5.95		chr2A	590000000	591000000	0.94	5.43		chr2A	595000000	596000000	0.8	5.9		chr2A	585000000	586000000	0.8	5.57		chr2A	591000000
chr2A	584000000	585000000	0.91	5.65		chr2A	592000000	593000000	0.84	5.16		chr2A	590000000	591000000	0.88	5.89		chr2A	600000000	601000000	1.01	3.66		chr2A	591000000	592000000	0.87	5.75		chr2A	591000000	592000000	0.78	7.19		chr2A	596000000	597000000	0.93	5.08		chr2A	586000000	587000000	0.96	5.37		chr2A	592000000
chr2A	585000000	586000000	0.77	7.35		chr2A	593000000	594000000	1.06	3.04		chr2A	591000000	592000000	0.91	4.98		chr2A	601000000	602000000	0.83	5.37		chr2A	592000000	593000000	0.89	5.33		chr2A	592000000	593000000	0.74	7.86		chr2A	597000000	598000000	0.83	5.32		chr2A	587000000	588000000	0.69	7.87		chr2A	593000000
chr2A	586000000	587000000	0.74	8.01		chr2A	594000000	595000000	0.9	4.42		chr2A	592000000	593000000	0.72	5.45		chr2A	602000000	603000000	0.91	4.98		chr2A	593000000	594000000	0.87	5.78		chr2A	593000000	594000000	1.19	4.17		chr2A	598000000	599000000	0.93	5.51		chr2A	588000000	589000000	0.9	7.67		chr2A	594000000
chr2A	587000000	588000000	1.22	4.33		chr2A	595000000	596000000	0.84	5.65		chr2A	593000000	594000000	0.95	6.06		chr2A	603000000	604000000	0.84	5.51		chr2A	594000000	595000000	0.88	6.99		chr2A	594000000	595000000	0.91	5.22		chr2A	599000000	600000000	0.83	6.14		chr2A	589000000	590000000	1.11	4.2		chr2A	595000000
chr2A	588000000	589000000	0.91	4.85		chr2A	596000000	597000000	0.86	5.43		chr2A	594000000	595000000	0.97	3.06		chr2A	604000000	605000000	0.91	5.61		chr2A	595000000	596000000	0.85	6.49		chr2A	595000000	596000000	0.93	3.89		chr2A	600000000	601000000	0.82	8.05		chr2A	590000000	591000000	0.93	5.12		chr2A	596000000
chr2A	589000000	590000000	0.98	4.06		chr2A	597000000	598000000	0.88	5.53		chr2A	595000000	596000000	1.27	3.66		chr2A	605000000	606000000	0.83	5.66		chr2A	596000000	597000000	0.86	5.8		chr2A	596000000	597000000	0.79	5.83		chr2A	601000000	602000000	0.88	5.41		chr2A	591000000	592000000	0.97	4.01		chr2A	597000000
chr2A	590000000	591000000	0.78	6.06		chr2A	598000000	599000000	0.82	5.93		chr2A	596000000	597000000	0.86	5.28		chr2A	606000000	607000000	0.81	7.65		chr2A	597000000	598000000	0.81	6.64		chr2A	597000000	598000000	0.95	4.52		chr2A	602000000	603000000	0.76	7.2		chr2A	592000000	593000000	0.76	6.3		chr2A	598000000
chr2A	591000000	592000000	0.95	4.54		chr2A	599000000	600000000	0.88	6.85		chr2A	597000000	598000000	0.75	7.31		chr2A	607000000	608000000	0.89	5.37		chr2A	598000000	599000000	0.78	7.34		chr2A	598000000	599000000	0.92	4.37		chr2A	603000000	604000000	0.88	5.87		chr2A	593000000	594000000	0.97	4.36		chr2A	599000000
chr2A	592000000	593000000	0.97	4.24		chr2A	600000000	601000000	0.86	6.3		chr2A	598000000	599000000	0.81	7.49		chr2A	608000000	609000000	0.77	7.06		chr2A	599000000	600000000	0.98	4.41		chr2A	599000000	600000000	1	3.37		chr2A	604000000	605000000	0.89	6.42		chr2A	594000000	595000000	1	3.95		chr2A	600000000
chr2A	593000000	594000000	1.03	3.33		chr2A	601000000	602000000	0.82	5.97		chr2A	599000000	600000000	0.81	5.26		chr2A	609000000	610000000	0.85	6.19		chr2A	600000000	601000000	0.96	7.42		chr2A	600000000	601000000	0.79	5.54		chr2A	605000000	606000000	1.29	3.51		chr2A	595000000	596000000	1	3.19		chr2A	601000000
chr2A	594000000	595000000	0.78	6.18		chr2A	602000000	603000000	0.79	6.79		chr2A	600000000	601000000	0.9	5.69		chr2A	610000000	611000000	0.83	7.12		chr2A	601000000	602000000	1.1	5.07		chr2A	601000000	602000000	0.91	4.88		chr2A	606000000	607000000	0.8	8.4		chr2A	596000000	597000000	0.79	6.53		chr2A	602000000
chr2A	595000000	596000000	0.9	5.14		chr2A	603000000	604000000	0.8	7.2		chr2A	601000000	602000000	0.74	6.92		chr2A	611000000	612000000	0.97	3.87		chr2A	602000000	603000000	0.65	8.61		chr2A	602000000	603000000	0.81	5.36		chr2A	607000000	608000000	0.96	6.5		chr2A	597000000	598000000	0.88	5.34		chr2A	603000000
chr2A	596000000	597000000	0.85	5.44		chr2A	604000000	605000000	0.98	3.72		chr2A	602000000	603000000	0.96	7.3		chr2A	612000000	613000000	1.1	7.03		chr2A	603000000	604000000	1.36	5.66		chr2A	603000000	604000000	0.92	5.64		chr2A	608000000	609000000	0.87	7.34		chr2A	598000000	599000000	0.86	5.42		chr2A	604000000
chr2A	597000000	598000000	0.92	5.58		chr2A	605000000	606000000	1.13	7.22		chr2A	603000000	604000000	1.07	4.38		chr2A	613000000	614000000	1.06	5.4		chr2A	604000000	605000000	1.13	2.63		chr2A	604000000	605000000	0.82	5.65		chr2A	609000000	610000000	1.32	4.55		chr2A	599000000	600000000	0.89	5.86		chr2A	605000000
chr2A	598000000	599000000	0.82	6.26		chr2A	606000000	607000000	1.04	5.59		chr2A	604000000	605000000	0.84	4.86		chr2A	614000000	615000000	0.63	8.77		chr2A	605000000	606000000	1.1	5.53		chr2A	605000000	606000000	0.81	7.45		chr2A	610000000	611000000	1.08	3.86		chr2A	600000000	601000000	0.87	6.09		chr2A	606000000
chr2A	599000000	600000000	0.86	7.7		chr2A	607000000	608000000	0.65	8.71		chr2A	605000000	606000000	0.97	4.31		chr2A	615000000	616000000	1.41	4.71		chr2A	606000000	607000000	0.73	7.7		chr2A	606000000	607000000	0.89	5.42		chr2A	611000000	612000000	1.04	5.19		chr2A	601000000	602000000	0.89	7.46		chr2A	607000000
chr2A	600000000	601000000	0.88	5.34		chr2A	608000000	609000000	1.41	4.83		chr2A	606000000	607000000	0.75	5.98		chr2A	616000000	617000000	1.08	2.18		chr2A	607000000	608000000	0.71	7.72		chr2A	607000000	608000000	0.76	7.04		chr2A	612000000	613000000	0.62	8.52		chr2A	602000000	603000000	0.82	5.27		chr2A	608000000
chr2A	601000000	602000000	0.75	7.39		chr2A	609000000	610000000	1.09	2.23		chr2A	607000000	608000000	0.92	4.86		chr2A	617000000	618000000	1.11	5.97		chr2A	608000000	609000000	0.87	7.18		chr2A	608000000	609000000	0.86	6.21		chr2A	613000000	614000000	0.78	7.26		chr2A	603000000	604000000	0.74	7.43		chr2A	609000000
chr2A	602000000	603000000	0.89	5.98		chr2A	610000000	611000000	1.11	5.76		chr2A	608000000	609000000	1.07	3.04		chr2A	618000000	619000000	0.62	8.35		chr2A	609000000	610000000	0.65	7.15		chr2A	609000000	610000000	0.79	7.09		chr2A	614000000	615000000	0.77	6.96		chr2A	604000000	605000000	0.89	6.28		chr2A	610000000
chr2A	603000000	604000000	0.93	5.83		chr2A	611000000	612000000	0.63	8.43		chr2A	609000000	610000000	0.92	3.77		chr2A	619000000	620000000	0.8	6.83		chr2A	610000000	611000000	0.78	6.29		chr2A	610000000	611000000	1.2	3.43		chr2A	615000000	616000000	0.72	7.45		chr2A	605000000	606000000	0.99	5.28		chr2A	611000000
chr2A	604000000	605000000	1.06	5.88		chr2A	612000000	613000000	0.8	6.58		chr2A	610000000	611000000	0.84	6.21		chr2A	620000000	621000000	0.77	7.93		chr2A	611000000	612000000	0.89	6.6		chr2A	611000000	612000000	0.74	7.99		chr2A	616000000	617000000	0.8	6.24		chr2A	606000000	607000000	0.98	6.93		chr2A	612000000
chr2A	605000000	606000000	0.89	6.69		chr2A	613000000	614000000	0.76	7.89		chr2A	611000000	612000000	0.84	5.56		chr2A	621000000	622000000	0.7	6.61		chr2A	612000000	613000000	0.72	7.71		chr2A	612000000	613000000	0.98	6.06		chr2A	617000000	618000000	0.86	6.91		chr2A	607000000	608000000	0.97	5.8		chr2A	613000000
chr2A	606000000	607000000	0.86	7.05		chr2A	614000000	615000000	0.7	6.47		chr2A	612000000	613000000	0.88	5.1		chr2A	622000000	623000000	0.78	6.64		chr2A	613000000	614000000	0.86	6		chr2A	613000000	614000000	0.74	7.84		chr2A	618000000	619000000	0.65	8.67		chr2A	608000000	609000000	0.78	7.78		chr2A	614000000
chr2A	607000000	608000000	1.15	6.31		chr2A	615000000	616000000	0.78	6.68		chr2A	613000000	614000000	0.85	5.93		chr2A	623000000	624000000	0.87	6.73		chr2A	614000000	615000000	0.77	6.57		chr2A	614000000	615000000	1.37	4.61		chr2A	619000000	620000000	0.83	5.86		chr2A	609000000	610000000	1.28	5.61		chr2A	615000000
chr2A	608000000	609000000	1.15	4.28		chr2A	616000000	617000000	0.88	6.69		chr2A	614000000	615000000	0.88	6.47		chr2A	624000000	625000000	0.66	7.64		chr2A	615000000	616000000	1.17	4.96		chr2A	615000000	616000000	1.05	2.33		chr2A	620000000	621000000	1.07	4.56		chr2A	610000000	611000000	1.06	4.08		chr2A	616000000
chr2A	609000000	610000000	1.03	4.24		chr2A	617000000	618000000	0.66	7.82		chr2A	615000000	616000000	0.86	6.97		chr2A	625000000	626000000	0.85	5.66		chr2A	616000000	617000000	0.83	6.01		chr2A	616000000	617000000	1.1	6		chr2A	621000000	622000000	1.03	5.08		chr2A	611000000	612000000	1.04	4.61		chr2A	617000000
chr2A	610000000	611000000	1	6.09		chr2A	618000000	619000000	0.83	6.28		chr2A	616000000	617000000	0.8	5.56		chr2A	626000000	627000000	0.8	6.5		chr2A	617000000	618000000	0.86	8.5		chr2A	617000000	618000000	0.6	8.26		chr2A	622000000	623000000	0.86	7.25		chr2A	612000000	613000000	0.97	6.12		chr2A	618000000
chr2A	611000000	612000000	0.65	8.08		chr2A	619000000	620000000	0.99	5.93		chr2A	617000000	618000000	0.81	6.72		chr2A	627000000	628000000	1.15	4.91		chr2A	618000000	619000000	0.6	7.55		chr2A	618000000	619000000	0.79	6.53		chr2A	623000000	624000000	0.7	7.95		chr2A	613000000	614000000	0.64	8.41		chr2A	619000000
chr2A	612000000	613000000	0.79	7.4		chr2A	620000000	621000000	1.01	4.98		chr2A	618000000	619000000	0.78	6.98		chr2A	628000000	629000000	0.81	5.81		chr2A	619000000	620000000	0.63	8.67		chr2A	619000000	620000000	0.75	7.58		chr2A	624000000	625000000	0.59	7.69		chr2A	614000000	615000000	0.82	7.15		chr2A	620000000
chr2A	613000000	614000000	0.77	6.77		chr2A	621000000	622000000	0.85	7.26		chr2A	619000000	620000000	1.01	4.77		chr2A	629000000	630000000	0.84	8.23		chr2A	620000000	621000000	0.63	7.65		chr2A	620000000	621000000	0.72	6.72		chr2A	625000000	626000000	0.6	8.4		chr2A	615000000	616000000	0.72	6.57		chr2A	621000000
chr2A	614000000	615000000	0.73	7.19		chr2A	622000000	623000000	0.69	7.99		chr2A	620000000	621000000	0.95	7.68		chr2A	630000000	631000000	0.58	7.57		chr2A	621000000	622000000	0.88	6		chr2A	621000000	622000000	0.76	6.6		chr2A	626000000	627000000	0.71	7.42		chr2A	616000000	617000000	0.76	6.85		chr2A	622000000
chr2A	615000000	616000000	0.83	6.15		chr2A	623000000	624000000	0.6	7.69		chr2A	621000000	622000000	1.09	4.89		chr2A	631000000	632000000	0.62	8.55		chr2A	622000000	623000000	1.01	5.52		chr2A	622000000	623000000	0.83	7.03		chr2A	627000000	628000000	1.01	5.26		chr2A	617000000	618000000	0.83	6.63		chr2A	623000000
chr2A	616000000	617000000	0.81	6.58		chr2A	624000000	625000000	0.59	8.46		chr2A	622000000	623000000	0.7	8.33		chr2A	632000000	633000000	0.65	7.59		chr2A	623000000	624000000	0.9	5.08		chr2A	623000000	624000000	0.66	7.54		chr2A	628000000	629000000	0.93	5.76		chr2A	618000000	619000000	0.76	6.61		chr2A	624000000
chr2A	617000000	618000000	0.71	8.65		chr2A	625000000	626000000	0.7	7.34		chr2A	623000000	624000000	1.34	5.59		chr2A	633000000	634000000	0.88	5.98		chr2A	624000000	625000000	0.77	6.72		chr2A	624000000	625000000	0.84	6.07		chr2A	629000000	630000000	0.82	5.87		chr2A	619000000	620000000	0.72	8.37		chr2A	625000000
chr2A	618000000	619000000	0.77	6.73		chr2A	626000000	627000000	1.02	5.3		chr2A	624000000	625000000	0.95	3.27		chr2A	634000000	635000000	0.98	5.46		chr2A	625000000	626000000	0.76	5.57		chr2A	625000000	626000000	0.91	5.47		chr2A	630000000	631000000	0.82	5.82		chr2A	620000000	621000000	0.77	6.52		chr2A	626000000
chr2A	619000000	620000000	1.15	3.88		chr2A	627000000	628000000	0.94	5.73		chr2A	625000000	626000000	1.06	4.9		chr2A	635000000	636000000	0.91	4.94		chr2A	626000000	627000000	0.78	7.17		chr2A	626000000	627000000	1.07	5.23		chr2A	631000000	632000000	0.77	6.46		chr2A	621000000	622000000	1.17	3.9		chr2A	627000000
chr2A	620000000	621000000	1.01	5.08		chr2A	628000000	629000000	0.79	5.84		chr2A	626000000	627000000	0.93	6.79		chr2A	636000000	637000000	0.75	6.75		chr2A	627000000	628000000	0.7	7.24		chr2A	627000000	628000000	0.85	6.07		chr2A	632000000	633000000	0.69	6.81		chr2A	622000000	623000000	0.99	5.07		chr2A	628000000
chr2A	621000000	622000000	0.84	7.6		chr2A	629000000	630000000	0.8	5.78		chr2A	627000000	628000000	0.65	7.95		chr2A	637000000	638000000	0.75	5.46		chr2A	628000000	629000000	0.73	6.46		chr2A	628000000	629000000	0.78	8.25		chr2A	633000000	634000000	0.73	7		chr2A	623000000	624000000	0.85	7.91		chr2A	629000000
chr2A	622000000	623000000	0.66	8.06		chr2A	630000000	631000000	0.72	6.41		chr2A	628000000	629000000	0.84	7.45		chr2A	638000000	639000000	0.76	7.02		chr2A	629000000	630000000	0.72	5.73		chr2A	629000000	630000000	0.6	7.65		chr2A	634000000	635000000	0.76	6.16		chr2A	624000000	625000000	0.65	8.25		chr2A	630000000
chr2A	623000000	624000000	0.57	8.92		chr2A	631000000	632000000	0.7	6.85		chr2A	629000000	630000000	0.67	6.63		chr2A	639000000	640000000	0.72	7.08		chr2A	630000000	631000000	0.68	6.21		chr2A	630000000	631000000	0.61	8.32		chr2A	635000000	636000000	0.67	6.01		chr2A	625000000	626000000	0.59	8.69		chr2A	631000000
chr2A	624000000	625000000	0.64	7.49		chr2A	632000000	633000000	0.72	7.02		chr2A	630000000	631000000	0.77	6.74		chr2A	640000000	641000000	0.76	6.5		chr2A	631000000	632000000	0.85	5.92		chr2A	631000000	632000000	0.66	7.34		chr2A	636000000	637000000	0.74	5.97		chr2A	626000000	627000000	0.62	7.93		chr2A	632000000
chr2A	625000000	626000000	0.77	7.04		chr2A	633000000	634000000	0.78	6.03		chr2A	631000000	632000000	0.85	6.24		chr2A	641000000	642000000	0.72	5.76		chr2A	632000000	633000000	0.96	5.98		chr2A	632000000	633000000	0.94	5.74		chr2A	637000000	638000000	1.01	5.22		chr2A	627000000	628000000	0.81	6.49		chr2A	633000000
chr2A	626000000	627000000	0.97	5.23		chr2A	634000000	635000000	0.67	6		chr2A	632000000	633000000	0.76	6.56		chr2A	642000000	643000000	0.76	6.87		chr2A	633000000	634000000	0.88	4.94		chr2A	633000000	634000000	0.98	5.46		chr2A	638000000	639000000	0.78	6.95		chr2A	628000000	629000000	0.95	5.57		chr2A	634000000
chr2A	627000000	628000000	0.91	5.76		chr2A	635000000	636000000	0.74	5.82		chr2A	633000000	634000000	0.68	8.27		chr2A	643000000	644000000	0.94	5.2		chr2A	634000000	635000000	0.61	9.81		chr2A	634000000	635000000	0.85	5.83		chr2A	639000000	640000000	0.85	5.81		chr2A	629000000	630000000	0.91	5.35		chr2A	635000000
chr2A	628000000	629000000	0.81	6.01		chr2A	636000000	637000000	0.99	5.32		chr2A	634000000	635000000	0.78	6		chr2A	644000000	645000000	0.8	6.99		chr2A	635000000	636000000	0.71	7.34		chr2A	635000000	636000000	0.74	5.68		chr2A	640000000	641000000	0.59	9.41		chr2A	630000000	631000000	0.85	6.19		chr2A	636000000
chr2A	629000000	630000000	0.8	5.99		chr2A	637000000	638000000	0.81	7.03		chr2A	635000000	636000000	1.17	4.24		chr2A	645000000	646000000	0.86	5.01		chr2A	636000000	637000000	0.68	5.04		chr2A	636000000	637000000	0.76	5.78		chr2A	641000000	642000000	0.73	6.79		chr2A	631000000	632000000	0.77	6.09		chr2A	637000000
chr2A	630000000	631000000	0.82	6.1		chr2A	638000000	639000000	0.77	6.14		chr2A	636000000	637000000	0.93	5.16		chr2A	646000000	647000000	0.59	9.27		chr2A	637000000	638000000	0.53	2.36		chr2A	637000000	638000000	0.75	6.84		chr2A	642000000	643000000	0.62	3.48		chr2A	632000000	633000000	0.81	6.36		chr2A	638000000
chr2A	631000000	632000000	0.65	7.11		chr2A	639000000	640000000	0.58	9.15		chr2A	637000000	638000000	0.82	7.73		chr2A	647000000	648000000	0.71	7.13		chr2A	638000000	639000000	0.75	6.9		chr2A	638000000	639000000	0.7	7.25		chr2A	643000000	644000000	0.6	3.33		chr2A	633000000	634000000	0.66	6.88		chr2A	639000000
chr2A	632000000	633000000	0.74	6.81		chr2A	640000000	641000000	0.83	5.8		chr2A	638000000	639000000	0.64	7.91		chr2A	648000000	649000000	0.65	4.47		chr2A	639000000	640000000	0.66	7.77		chr2A	639000000	640000000	0.73	6.65		chr2A	644000000	645000000	0.65	7.73		chr2A	634000000	635000000	0.75	7.21		chr2A	640000000
chr2A	633000000	634000000	0.71	6.46		chr2A	641000000	642000000	0.77	6.65		chr2A	639000000	640000000	0.6	8.67		chr2A	649000000	650000000	0.5	2.45		chr2A	640000000	641000000	0.73	6.34		chr2A	640000000	641000000	0.72	5.34		chr2A	645000000	646000000	0.71	7.74		chr2A	635000000	636000000	0.69	5.92		chr2A	641000000
chr2A	634000000	635000000	0.73	6.18		chr2A	642000000	643000000	0.72	6.87		chr2A	640000000	641000000	0.62	8.04		chr2A	650000000	651000000	0.73	7.38		chr2A	641000000	642000000	0.86	5.46		chr2A	641000000	642000000	0.66	6.29		chr2A	646000000	647000000	0.76	5.67		chr2A	636000000	637000000	0.78	6.83		chr2A	642000000
chr2A	635000000	636000000	0.73	5.97		chr2A	643000000	644000000	0.66	7.95		chr2A	641000000	642000000	0.82	6.16		chr2A	651000000	652000000	0.64	7.29		chr2A	642000000	643000000	0.88	5.75		chr2A	642000000	643000000	0.87	5.41		chr2A	647000000	648000000	0.87	6.05		chr2A	637000000	638000000	0.76	7.09		chr2A	643000000
chr2A	636000000	637000000	1.02	5.1		chr2A	644000000	645000000	0.75	5.68		chr2A	642000000	643000000	0.93	5.42		chr2A	652000000	653000000	0.73	6.11		chr2A	643000000	644000000	0.95	6.37		chr2A	643000000	644000000	0.91	6.44		chr2A	648000000	649000000	0.94	5.73		chr2A	638000000	639000000	0.99	5.31		chr2A	644000000
chr2A	637000000	638000000	0.83	6.49		chr2A	645000000	646000000	0.86	5.84		chr2A	643000000	644000000	0.91	5.26		chr2A	653000000	654000000	0.86	5.32		chr2A	644000000	645000000	0.83	4.72		chr2A	644000000	645000000	0.88	4.4		chr2A	649000000	650000000	0.9	6.5		chr2A	639000000	640000000	0.9	4.74		chr2A	645000000
chr2A	638000000	639000000	0.81	6.92		chr2A	646000000	647000000	0.94	5.72		chr2A	644000000	645000000	0.84	6.17		chr2A	654000000	655000000	0.86	5.79		chr2A	645000000	646000000	0.68	7.97		chr2A	645000000	646000000	0.58	9.8		chr2A	650000000	651000000	0.79	5.48		chr2A	640000000	641000000	0.65	8.83		chr2A	646000000
chr2A	639000000	640000000	0.59	8.82		chr2A	647000000	648000000	0.9	6.13		chr2A	645000000	646000000	0.76	5.91		chr2A	655000000	656000000	0.96	6.34		chr2A	646000000	647000000	0.73	6.54		chr2A	646000000	647000000	0.7	7.21		chr2A	651000000	652000000	0.69	6.98		chr2A	641000000	642000000	0.66	8.08		chr2A	647000000
chr2A	640000000	641000000	0.76	6.54		chr2A	648000000	649000000	0.73	6.37		chr2A	646000000	647000000	0.79	6.29		chr2A	656000000	657000000	0.73	7.65		chr2A	647000000	648000000	0.67	7.7		chr2A	647000000	648000000	0.68	5.03		chr2A	652000000	653000000	0.77	6.55		chr2A	642000000	643000000	0.75	5.84		chr2A	648000000
chr2A	641000000	642000000	0.56	2.88		chr2A	649000000	650000000	0.76	6.54		chr2A	647000000	648000000	0.66	6.84		chr2A	657000000	658000000	0.81	4.53		chr2A	648000000	649000000	0.68	9.04		chr2A	648000000	649000000	0.46	1.99		chr2A	653000000	654000000	0.62	7.98		chr2A	643000000	644000000	0.46	1.99		chr2A	649000000
chr2A	642000000	643000000	0.6	4.27		chr2A	650000000	651000000	0.73	6.88		chr2A	648000000	649000000	0.75	6.94		chr2A	658000000	659000000	0.68	7.32		chr2A	649000000	650000000	0.73	7.08		chr2A	649000000	650000000	0.71	6.54		chr2A	654000000	655000000	0.75	8.35		chr2A	644000000	645000000	0.71	6.25		chr2A	650000000
chr2A	643000000	644000000	0.73	7.09		chr2A	651000000	652000000	0.71	7.07		chr2A	649000000	650000000	0.68	5.83		chr2A	659000000	660000000	0.74	6.97		chr2A	650000000	651000000	0.79	7.25		chr2A	650000000	651000000	0.67	7.2		chr2A	655000000	656000000	0.66	7.77		chr2A	645000000	646000000	0.69	7.47		chr2A	651000000
chr2A	644000000	645000000	0.66	7.92		chr2A	652000000	653000000	0.67	7.88		chr2A	650000000	651000000	0.67	6.06		chr2A	660000000	661000000	0.62	7.98		chr2A	651000000	652000000	0.74	6.95		chr2A	651000000	652000000	0.7	7.06		chr2A	656000000	657000000	0.82	6.93		chr2A	646000000	647000000	0.68	6.94		chr2A	652000000
chr2A	645000000	646000000	0.76	5.72		chr2A	653000000	654000000	0.68	8.46		chr2A	651000000	652000000	0.72	5.73		chr2A	661000000	662000000	0.79	8.11		chr2A	652000000	653000000	0.69	7.86		chr2A	652000000	653000000	0.83	5.6		chr2A	657000000	658000000	0.71	6.61		chr2A	647000000	648000000	0.8	6.21		chr2A	653000000
chr2A	646000000	647000000	0.88	5.91		chr2A	654000000	655000000	0.68	7.68		chr2A	652000000	653000000	1.01	5.32		chr2A	662000000	663000000	0.66	7.98		chr2A	653000000	654000000	0.81	8.02		chr2A	653000000	654000000	0.88	4.88		chr2A	658000000	659000000	0.67	8.47		chr2A	648000000	649000000	0.92	4.8		chr2A	654000000
chr2A	647000000	648000000	0.93	5.87		chr2A	655000000	656000000	0.8	6.92		chr2A	653000000	654000000	0.77	6.72		chr2A	663000000	664000000	0.79	6.83		chr2A	654000000	655000000	1.06	4.21		chr2A	654000000	655000000	0.95	6.23		chr2A	659000000	660000000	0.97	6.81		chr2A	649000000	650000000	0.96	6.25		chr2A	655000000
chr2A	648000000	649000000	0.89	6.11		chr2A	656000000	657000000	0.7	6.95		chr2A	654000000	655000000	0.86	5.47		chr2A	664000000	665000000	0.73	6.55		chr2A	655000000	656000000	0.84	6.39		chr2A	655000000	656000000	0.76	7.12		chr2A	660000000	661000000	0.94	5.68		chr2A	650000000	651000000	0.81	6.89		chr2A	656000000
chr2A	649000000	650000000	0.75	6.12		chr2A	657000000	658000000	0.74	8.25		chr2A	655000000	656000000	0.55	9.05		chr2A	665000000	666000000	0.64	8.15		chr2A	656000000	657000000	0.96	5.44		chr2A	656000000	657000000	0.79	4.83		chr2A	661000000	662000000	0.9	5.51		chr2A	651000000	652000000	0.79	5.04		chr2A	657000000
chr2A	650000000	651000000	0.78	6.91		chr2A	658000000	659000000	1.01	5.63		chr2A	656000000	657000000	0.75	6.61		chr2A	666000000	667000000	0.93	7.55		chr2A	657000000	658000000	0.76	6.12		chr2A	657000000	658000000	0.7	7.69		chr2A	662000000	663000000	0.87	6.2		chr2A	652000000	653000000	0.69	8.03		chr2A	658000000
chr2A	651000000	652000000	0.7	6.65		chr2A	659000000	660000000	0.84	5.8		chr2A	657000000	658000000	0.64	4.39		chr2A	667000000	668000000	0.98	4.87		chr2A	658000000	659000000	0.91	4.5		chr2A	658000000	659000000	0.72	6.61		chr2A	663000000	664000000	1	4.05		chr2A	653000000	654000000	0.73	6.51		chr2A	659000000
chr2A	652000000	653000000	0.74	7.17		chr2A	660000000	661000000	0.91	5.54		chr2A	658000000	659000000	0.5	2.57		chr2A	668000000	669000000	0.83	5.88		chr2A	659000000	660000000	0.78	5.54		chr2A	659000000	660000000	0.66	7.33		chr2A	664000000	665000000	0.69	6.56		chr2A	654000000	655000000	0.67	7.69		chr2A	660000000
chr2A	653000000	654000000	0.64	8.77		chr2A	661000000	662000000	0.86	6.27		chr2A	659000000	660000000	0.67	7.99		chr2A	669000000	670000000	0.92	5.68		chr2A	660000000	661000000	0.82	4.03		chr2A	660000000	661000000	0.69	8.89		chr2A	665000000	666000000	0.84	4.71		chr2A	655000000	656000000	0.68	9.14		chr2A	661000000
chr2A	654000000	655000000	0.71	7.92		chr2A	662000000	663000000	0.93	3.57		chr2A	660000000	661000000	0.69	7.03		chr2A	670000000	671000000	0.85	4.89		chr2A	661000000	662000000	0.76	6.99		chr2A	661000000	662000000	0.72	7.07		chr2A	666000000	667000000	0.82	4.93		chr2A	656000000	657000000	0.74	7.1		chr2A	662000000
chr2A	655000000	656000000	0.77	7.77		chr2A	663000000	664000000	0.72	6.24		chr2A	661000000	662000000	0.73	5.95		chr2A	671000000	672000000	0.79	5.62		chr2A	662000000	663000000	0.77	6.92		chr2A	662000000	663000000	0.78	7.11		chr2A	667000000	668000000	0.72	7.16		chr2A	657000000	658000000	0.79	7.33		chr2A	663000000
chr2A	656000000	657000000	0.75	6.76		chr2A	664000000	665000000	0.79	4.69		chr2A	662000000	663000000	0.83	5.31		chr2A	672000000	673000000	0.79	5.12		chr2A	663000000	664000000	0.85	5.63		chr2A	663000000	664000000	0.71	6.65		chr2A	668000000	669000000	0.81	6.76		chr2A	658000000	659000000	0.75	6.9		chr2A	664000000
chr2A	657000000	658000000	0.7	7.37		chr2A	665000000	666000000	0.79	4.84		chr2A	663000000	664000000	0.87	5.8		chr2A	673000000	674000000	0.84	3.74		chr2A	664000000	665000000	1.02	3.98		chr2A	664000000	665000000	0.68	7.67		chr2A	669000000	670000000	0.94	4.56		chr2A	659000000	660000000	0.69	7.64		chr2A	665000000
chr2A	658000000	659000000	0.73	8.09		chr2A	666000000	667000000	0.73	6.83		chr2A	664000000	665000000	0.95	6.57		chr2A	674000000	675000000	0.75	7.27		chr2A	665000000	666000000	0.84	6.93		chr2A	665000000	666000000	0.77	8.05		chr2A	670000000	671000000	0.94	5.59		chr2A	660000000	661000000	0.77	8.11		chr2A	666000000
chr2A	659000000	660000000	1.07	5.51		chr2A	667000000	668000000	0.79	6.62		chr2A	665000000	666000000	0.79	4.52		chr2A	675000000	676000000	0.78	7.07		chr2A	666000000	667000000	0.84	5.79		chr2A	666000000	667000000	1.06	4.18		chr2A	671000000	672000000	0.91	6.47		chr2A	661000000	662000000	1.09	4.32		chr2A	667000000
chr2A	660000000	661000000	0.81	6.01		chr2A	668000000	669000000	0.92	4.97		chr2A	666000000	667000000	0.7	7.75		chr2A	676000000	677000000	0.86	5.38		chr2A	667000000	668000000	0.81	7.05		chr2A	667000000	668000000	0.81	6.4		chr2A	672000000	673000000	0.81	5.42		chr2A	662000000	663000000	0.82	6.44		chr2A	668000000
chr2A	661000000	662000000	0.93	5.5		chr2A	669000000	670000000	1.01	4.83		chr2A	667000000	668000000	0.72	6.61		chr2A	677000000	678000000	1.01	3.73		chr2A	668000000	669000000	0.92	6.84		chr2A	668000000	669000000	0.9	5.21		chr2A	673000000	674000000	0.9	6.71		chr2A	663000000	664000000	0.92	5.38		chr2A	669000000
chr2A	662000000	663000000	0.81	6.15		chr2A	670000000	671000000	0.86	7		chr2A	668000000	669000000	0.64	7.42		chr2A	678000000	679000000	0.84	7.56		chr2A	669000000	670000000	0.99	5.55		chr2A	669000000	670000000	0.81	6.31		chr2A	674000000	675000000	1.02	6.12		chr2A	664000000	665000000	0.86	6.1		chr2A	670000000
chr2A	663000000	664000000	0.93	3.86		chr2A	671000000	672000000	0.86	5.42		chr2A	669000000	670000000	0.73	9.09		chr2A	679000000	680000000	0.8	5.35		chr2A	670000000	671000000	0.66	7.74		chr2A	670000000	671000000	0.92	4.47		chr2A	675000000	676000000	0.67	7.76		chr2A	665000000	666000000	0.9	4.65		chr2A	671000000
chr2A	664000000	665000000	0.77	6.42		chr2A	672000000	673000000	0.85	6.58		chr2A	670000000	671000000	0.7	7.39		chr2A	680000000	681000000	0.82	6.87		chr2A	671000000	672000000	0.6	9.06		chr2A	671000000	672000000	0.79	5.93		chr2A	676000000	677000000	0.62	8.44		chr2A	666000000	667000000	0.79	6.06		chr2A	672000000
[truncated: 3,719 more rows]
[truncated: 8 more columns]
